# Supplementary material for: Single-Cell RNA-Seq of Cisplatin-Treated Adult Stria Vascularis Identifies Cell Type-Specific Regulatory Networks and Novel Therapeutic Gene Targets
Source: Front Mol Neurosci. 2021 Sep 9;14:718241. doi: 10.3389/fnmol.2021.718241 (PMC8458580; doi:10.3389/fnmol.2021.718241)
Supplement: Supplementary Table 1 — Marker genes of UMAP clusters of the cisplatin-treated and control scRNA-Seq datasets as identified by the Seurat FindMarkers function. [file Table_1.XLSX]

## Sheet: Cisplatin-treated Cell Markers
	p_val	avg_logFC	pct.1	pct.2	p_val_adj	cluster	gene
Mt3	0	2.17686	0.958	0.249	0	Marginal	Mt3
mt-Co1	3.60479e-260	1.24731	1	1	5.22803e-256	Marginal	mt-Co1
mt-Nd2	1.05126e-246	0.984261	1	0.999	1.52465e-242	Marginal	mt-Nd2
mt-Atp6	2.24015e-243	0.970674	1	1	3.24889e-239	Marginal	mt-Atp6
mt-Nd4	5.23302e-239	0.974536	1	1	7.58945e-235	Marginal	mt-Nd4
mt-Co2	7.06427e-239	1.00898	1	1	1.02453e-234	Marginal	mt-Co2
mt-Co3	2.62986e-237	0.894484	1	1	3.81408e-233	Marginal	mt-Co3
mt-Nd1	2.36855e-226	0.850944	1	1	3.4351e-222	Marginal	mt-Nd1
Gpx3	1.34436e-225	1.31852	0.887	0.255	1.94973e-221	Marginal	Gpx3
Igf1	3.10591e-224	1.63416	0.798	0.141	4.5045e-220	Marginal	Igf1
mt-Cytb	4.95958e-216	0.786673	1	1	7.19287e-212	Marginal	mt-Cytb
mt-Nd5	4.40342e-215	1.04766	0.991	0.837	6.38629e-211	Marginal	mt-Nd5
mt-Nd4l	5.15884e-208	1.1463	0.979	0.782	7.48187e-204	Marginal	mt-Nd4l
mt-Nd3	1.71006e-206	0.873086	0.999	0.974	2.48009e-202	Marginal	mt-Nd3
Malat1	1.1613e-201	-2.52554	0.668	0.919	1.68423e-197	Marginal	Malat1
Ccdc53	5.8216e-195	1.65872	0.851	0.288	8.44307e-191	Marginal	Ccdc53
Gas2	2.87443e-192	1.24077	0.787	0.161	4.16879e-188	Marginal	Gas2
Bsg	6.70761e-182	-1.2998	0.69	0.927	9.72805e-178	Marginal	Bsg
Dclk1	4.02169e-175	1.45494	0.906	0.51	5.83266e-171	Marginal	Dclk1
Tmsb4x	5.02229e-163	0.592633	0.99	0.807	7.28383e-159	Marginal	Tmsb4x
Hspa4l	7.53478e-155	1.08035	0.66	0.13	1.09277e-150	Marginal	Hspa4l
Taf1d	1.43656e-152	-2.23546	0.135	0.69	2.08344e-148	Marginal	Taf1d
Apoe	8.94878e-152	-1.88497	0.433	0.849	1.29784e-147	Marginal	Apoe
Ifitm3	2.5487e-148	-1.31048	0.72	0.92	3.69638e-144	Marginal	Ifitm3
Kcne1	8.78366e-148	1.15255	0.5	0.041	1.27389e-143	Marginal	Kcne1
Dsp	2.18421e-141	0.908969	0.504	0.05	3.16775e-137	Marginal	Dsp
mt-Atp8	1.45557e-140	0.782657	0.987	0.87	2.11102e-136	Marginal	mt-Atp8
Lrp2	9.39947e-140	0.974486	0.579	0.08	1.3632e-135	Marginal	Lrp2
Ptn	1.07358e-138	-1.6349	0.529	0.844	1.55701e-134	Marginal	Ptn
Phlda1	3.92839e-137	-1.50587	0.428	0.797	5.69734e-133	Marginal	Phlda1
Rsrp1	1.55927e-134	-1.23293	0.291	0.787	2.26141e-130	Marginal	Rsrp1
Tesc	4.24466e-134	0.855392	0.482	0.043	6.15603e-130	Marginal	Tesc
Rgs4	1.3025e-133	1.14861	0.493	0.054	1.88902e-129	Marginal	Rgs4
Son	3.21524e-130	-1.14442	0.41	0.812	4.66306e-126	Marginal	Son
Dct	4.44453e-126	-1.85382	0.903	0.907	6.4459e-122	Marginal	Dct
Dnase1	9.98576e-125	1.62139	0.5	0.069	1.44823e-120	Marginal	Dnase1
Znrf2	4.78258e-123	0.914422	0.538	0.092	6.93618e-119	Marginal	Znrf2
Cd63	7.24849e-118	-1.06103	0.721	0.904	1.05125e-113	Marginal	Cd63
Atp1b1	1.16097e-117	-1.41259	0.751	0.876	1.68376e-113	Marginal	Atp1b1
Prom2	6.60965e-117	0.725982	0.432	0.04	9.58597e-113	Marginal	Prom2
Plscr2	1.57835e-110	0.846938	0.495	0.082	2.28908e-106	Marginal	Plscr2
Rspo3	1.2053e-108	0.714234	0.39	0.032	1.74805e-104	Marginal	Rspo3
Hhatl	7.77068e-106	-1.17811	0.368	0.737	1.12698e-101	Marginal	Hhatl
Rhoq	2.09105e-105	0.818489	0.571	0.143	3.03265e-101	Marginal	Rhoq
Tspan1	5.4924e-105	0.869831	0.38	0.033	7.96563e-101	Marginal	Tspan1
Ccng1	1.49218e-104	0.900609	0.687	0.249	2.16411e-100	Marginal	Ccng1
Mlana	3.74256e-102	-1.18231	0.665	0.829	5.42784e-98	Marginal	Mlana
Ftl1	5.76642e-102	-0.509314	0.999	1	8.36304e-98	Marginal	Ftl1
Fth1	2.55341e-100	-0.830747	1	1	3.70321e-96	Marginal	Fth1
Hpse	2.89512e-100	-1.17079	0.649	0.8	4.19879e-96	Marginal	Hpse
Gjb6	2.42038e-98	-1.14104	0.352	0.703	3.51028e-94	Marginal	Gjb6
Ctsb	4.4697e-97	-1.05593	0.643	0.828	6.48241e-93	Marginal	Ctsb
Rcn1	9.23418e-96	0.794666	0.594	0.173	1.33923e-91	Marginal	Rcn1
Gsta4	1.37318e-95	-1.01695	0.838	0.909	1.99152e-91	Marginal	Gsta4
Xist	1.2499e-94	-1.80825	0.118	0.548	1.81273e-90	Marginal	Xist
Rapgef4	1.02092e-93	-1.25325	0.207	0.613	1.48064e-89	Marginal	Rapgef4
Padi2	2.41977e-90	0.648543	0.389	0.051	3.50939e-86	Marginal	Padi2
Bmpr1b	4.68904e-90	0.589024	0.312	0.02	6.80051e-86	Marginal	Bmpr1b
Slc41a2	4.4098e-88	0.688535	0.317	0.024	6.39553e-84	Marginal	Slc41a2
Smim22	3.66622e-87	0.627174	0.389	0.053	5.31712e-83	Marginal	Smim22
Emp3	8.3673e-87	-1.09599	0.216	0.604	1.21351e-82	Marginal	Emp3
Spire1	2.04209e-85	0.688057	0.483	0.113	2.96164e-81	Marginal	Spire1
Tyr	6.22945e-85	-1.139	0.454	0.707	9.03458e-81	Marginal	Tyr
Aebp1	2.24356e-84	-1.02319	0.168	0.566	3.25383e-80	Marginal	Aebp1
Pmp22	3.74899e-84	-0.994762	0.204	0.587	5.43717e-80	Marginal	Pmp22
Setd7	6.89498e-84	0.67198	0.514	0.133	9.99979e-80	Marginal	Setd7
Rhou	1.4067e-83	0.605752	0.414	0.071	2.04014e-79	Marginal	Rhou
Adm	3.23085e-83	-1.21745	0.115	0.507	4.6857e-79	Marginal	Adm
Zak	3.56083e-83	0.677195	0.433	0.086	5.16428e-79	Marginal	Zak
Etv1	1.58185e-82	-1.05484	0.325	0.665	2.29416e-78	Marginal	Etv1
Fxyd1	2.1475e-82	-0.99724	0.382	0.698	3.11452e-78	Marginal	Fxyd1
Iqgap2	2.31854e-82	0.604161	0.315	0.029	3.36258e-78	Marginal	Iqgap2
Aldoa	2.68949e-82	-0.701515	0.881	0.935	3.90056e-78	Marginal	Aldoa
Rtn4	6.63461e-82	0.726499	0.771	0.426	9.62217e-78	Marginal	Rtn4
Cldn9	1.40129e-81	0.797189	0.374	0.054	2.03229e-77	Marginal	Cldn9
Parg	2.97312e-81	0.683405	0.419	0.082	4.31191e-77	Marginal	Parg
Ifitm2	1.8567e-80	-0.982473	0.217	0.607	2.69277e-76	Marginal	Ifitm2
Etnppl	2.01271e-80	0.515865	0.253	0.008	2.91904e-76	Marginal	Etnppl
Kat2b	7.80834e-80	0.696674	0.548	0.177	1.13244e-75	Marginal	Kat2b
Mfsd6	8.48685e-80	0.547506	0.393	0.065	1.23085e-75	Marginal	Mfsd6
Esrrb	1.39834e-79	0.612598	0.262	0.012	2.02801e-75	Marginal	Esrrb
Cox8b	4.68268e-79	-0.864033	0.924	0.888	6.79128e-75	Marginal	Cox8b
Rnf149	4.87705e-79	0.708126	0.533	0.156	7.07319e-75	Marginal	Rnf149
Tuba1b	6.42948e-79	-0.866511	0.473	0.745	9.32467e-75	Marginal	Tuba1b
Timp2	1.91061e-78	-0.892408	0.395	0.698	2.77096e-74	Marginal	Timp2
Gpnmb	2.93061e-78	-1.13668	0.529	0.734	4.25026e-74	Marginal	Gpnmb
Hsp90aa1	4.20815e-77	0.709859	0.779	0.437	6.10308e-73	Marginal	Hsp90aa1
Sorbs2	6.54381e-77	0.56231	0.342	0.045	9.49049e-73	Marginal	Sorbs2
Dynll2	1.48275e-76	0.646533	0.855	0.57	2.15043e-72	Marginal	Dynll2
Mtch1	2.88893e-76	0.68106	0.724	0.346	4.18981e-72	Marginal	Mtch1
Ccni	3.8312e-76	0.664062	0.599	0.21	5.55639e-72	Marginal	Ccni
Rnf152	4.93261e-76	0.575983	0.448	0.096	7.15376e-72	Marginal	Rnf152
Syngr1	5.17636e-76	-0.923572	0.524	0.743	7.50727e-72	Marginal	Syngr1
Aif1l	1.06409e-75	0.554915	0.713	0.314	1.54325e-71	Marginal	Aif1l
Ogt	8.78119e-75	-0.86744	0.177	0.559	1.27354e-70	Marginal	Ogt
Krt18	1.74454e-74	0.636646	0.33	0.043	2.53011e-70	Marginal	Krt18
Ghitm	2.24589e-74	0.680905	0.635	0.261	3.25721e-70	Marginal	Ghitm
Tinagl1	4.18106e-74	-1.10322	0.297	0.616	6.06379e-70	Marginal	Tinagl1
Enpep	1.24654e-73	0.855145	0.295	0.03	1.80785e-69	Marginal	Enpep
Trak2	1.35872e-73	0.714876	0.49	0.139	1.97055e-69	Marginal	Trak2
Sepw1	2.80885e-73	0.558315	0.904	0.646	4.07368e-69	Marginal	Sepw1
Eef1a1	1.14687e-72	0.420631	0.988	0.927	1.66331e-68	Marginal	Eef1a1
Ppp2r2c	4.78697e-72	0.506086	0.274	0.024	6.94255e-68	Marginal	Ppp2r2c
S100a1	2.20074e-71	0.301659	1	0.975	3.19173e-67	Marginal	S100a1
Rbp1	1.16289e-70	-0.914785	0.452	0.726	1.68654e-66	Marginal	Rbp1
Car14	1.65782e-70	-0.937554	0.274	0.599	2.40433e-66	Marginal	Car14
Tmem176b	2.82273e-70	-0.922965	0.493	0.735	4.09381e-66	Marginal	Tmem176b
Uhmk1	2.92985e-70	0.591381	0.444	0.11	4.24917e-66	Marginal	Uhmk1
Ctsd	7.73296e-70	-0.903241	0.512	0.761	1.12151e-65	Marginal	Ctsd
Ppia	6.07408e-69	-0.478944	0.974	0.981	8.80924e-65	Marginal	Ppia
Mpzl1	7.36535e-69	-0.907254	0.281	0.6	1.0682e-64	Marginal	Mpzl1
Gm26917	3.67639e-68	-1.05646	0.116	0.464	5.33187e-64	Marginal	Gm26917
Dhrs3	4.62843e-68	-0.890653	0.128	0.476	6.71261e-64	Marginal	Dhrs3
Tmem176a	1.45718e-67	-0.88036	0.524	0.738	2.11334e-63	Marginal	Tmem176a
Itpr1	2.11203e-67	0.581017	0.428	0.104	3.06308e-63	Marginal	Itpr1
Atp6v0b	2.61892e-67	-0.769504	0.407	0.7	3.79822e-63	Marginal	Atp6v0b
Wwc1	4.31245e-67	0.449553	0.272	0.028	6.25435e-63	Marginal	Wwc1
Atp1b2	1.22943e-66	0.994594	0.433	0.117	1.78304e-62	Marginal	Atp1b2
Col5a3	2.12922e-66	-0.977268	0.088	0.427	3.08801e-62	Marginal	Col5a3
Pnisr	4.19485e-66	-0.853606	0.157	0.51	6.08379e-62	Marginal	Pnisr
Ttc14	1.32545e-65	-0.841683	0.141	0.48	1.92231e-61	Marginal	Ttc14
Gm17634	2.03709e-65	0.470018	0.289	0.036	2.95439e-61	Marginal	Gm17634
Spp1	6.35967e-65	1.33807	0.839	0.586	9.22343e-61	Marginal	Spp1
Slc45a2	1.63681e-64	-0.929463	0.384	0.649	2.37387e-60	Marginal	Slc45a2
Atp1a1	1.91803e-64	-0.733793	0.878	0.875	2.78172e-60	Marginal	Atp1a1
Gjb2	2.05193e-64	-1.08199	0.259	0.571	2.97591e-60	Marginal	Gjb2
Cotl1	1.19257e-63	-0.853832	0.424	0.674	1.72959e-59	Marginal	Cotl1
Dkk3	1.32603e-63	-0.899107	0.478	0.692	1.92313e-59	Marginal	Dkk3
Hipk3	1.46392e-63	0.594605	0.465	0.139	2.12313e-59	Marginal	Hipk3
Nfe2l1	1.57523e-63	0.643773	0.564	0.218	2.28456e-59	Marginal	Nfe2l1
4833439L19Rik	1.64949e-63	0.591293	0.537	0.187	2.39225e-59	Marginal	4833439L19Rik
Bri3	3.19626e-62	-0.63461	0.723	0.855	4.63554e-58	Marginal	Bri3
Ifi27l2a	5.19403e-62	-0.747707	0.98	0.961	7.5329e-58	Marginal	Ifi27l2a
Btbd10	5.68498e-62	0.615023	0.38	0.09	8.24492e-58	Marginal	Btbd10
Fuca1	1.33974e-61	-0.773406	0.326	0.617	1.94303e-57	Marginal	Fuca1
Itm2b	1.57757e-61	-0.554952	0.69	0.87	2.28795e-57	Marginal	Itm2b
PISD	2.45039e-61	-0.827457	0.046	0.362	3.55381e-57	Marginal	PISD
Cdkn1c	2.79217e-61	0.609721	0.449	0.126	4.04948e-57	Marginal	Cdkn1c
Eif5a2	4.05161e-61	0.408627	0.254	0.028	5.87605e-57	Marginal	Eif5a2
Rapgef3	5.1051e-61	-0.804127	0.128	0.452	7.40393e-57	Marginal	Rapgef3
Lrpap1	5.99934e-61	0.882558	0.63	0.283	8.70085e-57	Marginal	Lrpap1
B2m	8.4207e-61	-0.705045	0.866	0.921	1.22125e-56	Marginal	B2m
Kif5b	1.23246e-60	0.62518	0.747	0.435	1.78744e-56	Marginal	Kif5b
Gsta1	1.58735e-60	-0.890336	0.276	0.584	2.30213e-56	Marginal	Gsta1
Tecpr1	1.67914e-60	-0.861313	0.289	0.58	2.43526e-56	Marginal	Tecpr1
Sepp1	3.3265e-60	-0.723241	0.925	0.938	4.82442e-56	Marginal	Sepp1
Hs3st6	5.5512e-60	0.526954	0.276	0.037	8.0509e-56	Marginal	Hs3st6
Ppp1r21	7.35082e-60	0.463321	0.33	0.063	1.06609e-55	Marginal	Ppp1r21
1700020I14Rik	9.977e-60	0.577846	0.593	0.245	1.44696e-55	Marginal	1700020I14Rik
Fnbp1l	1.074e-59	0.49391	0.331	0.066	1.55763e-55	Marginal	Fnbp1l
Chpt1	3.5884e-59	0.581381	0.736	0.395	5.20426e-55	Marginal	Chpt1
Neat1	5.91776e-59	-1.0397	0.499	0.707	8.58253e-55	Marginal	Neat1
Car2	1.55907e-58	-1.01221	0.507	0.714	2.26111e-54	Marginal	Car2
Kif1c	4.45874e-58	0.509763	0.385	0.096	6.46651e-54	Marginal	Kif1c
Plce1	1.22914e-57	0.454437	0.255	0.032	1.78262e-53	Marginal	Plce1
Bmyc	1.34046e-57	-0.857709	0.207	0.522	1.94406e-53	Marginal	Bmyc
Lamp1	1.56923e-57	-0.652357	0.475	0.711	2.27585e-53	Marginal	Lamp1
Scn1b	1.82882e-57	-0.822489	0.504	0.708	2.65234e-53	Marginal	Scn1b
Ank3	2.45803e-57	0.450434	0.245	0.028	3.56489e-53	Marginal	Ank3
Svip	3.57658e-57	0.56952	0.492	0.172	5.18711e-53	Marginal	Svip
Scrg1	3.85439e-57	-0.842319	0.228	0.529	5.59002e-53	Marginal	Scrg1
Irf6	1.38652e-56	0.453419	0.279	0.043	2.01087e-52	Marginal	Irf6
Dbi	1.57882e-56	0.455744	0.966	0.881	2.28976e-52	Marginal	Dbi
Rabgap1l	4.09317e-56	0.439227	0.247	0.031	5.93633e-52	Marginal	Rabgap1l
Nktr	6.04538e-56	-0.813823	0.185	0.494	8.76761e-52	Marginal	Nktr
Eid1	1.05255e-55	0.571241	0.55	0.222	1.52651e-51	Marginal	Eid1
Krt8	1.98899e-55	0.399974	0.211	0.017	2.88464e-51	Marginal	Krt8
Srsf2	2.87364e-55	-0.683043	0.395	0.669	4.16764e-51	Marginal	Srsf2
Prkar2a	5.5513e-55	0.459862	0.339	0.077	8.05106e-51	Marginal	Prkar2a
Hnrnpa1	7.31179e-55	0.560626	0.674	0.339	1.06043e-50	Marginal	Hnrnpa1
Mall	1.46546e-54	0.431514	0.233	0.026	2.12536e-50	Marginal	Mall
Nrp2	1.72559e-54	-0.85877	0.288	0.556	2.50262e-50	Marginal	Nrp2
Kcnn4	2.1258e-54	-0.845015	0.139	0.444	3.08304e-50	Marginal	Kcnn4
Rps3a1	5.51308e-54	0.287567	0.976	0.791	7.99562e-50	Marginal	Rps3a1
Knop1	7.83053e-54	0.500723	0.459	0.146	1.13566e-49	Marginal	Knop1
Bglap3	1.92886e-53	0.956202	0.317	0.075	2.79742e-49	Marginal	Bglap3
Eif1	2.61931e-53	-0.388335	0.973	0.987	3.79879e-49	Marginal	Eif1
Fxyd3	1.14865e-52	-1.1675	0.594	0.73	1.66589e-48	Marginal	Fxyd3
Gmfb	2.49115e-52	0.49889	0.48	0.167	3.61291e-48	Marginal	Gmfb
Pigz	2.59845e-52	0.400748	0.264	0.043	3.76853e-48	Marginal	Pigz
Csrp1	3.43367e-52	-0.706388	0.465	0.685	4.97985e-48	Marginal	Csrp1
Arhgap31	4.49593e-52	-0.740079	0.105	0.395	6.52045e-48	Marginal	Arhgap31
Stmn3	8.57614e-52	-1.00041	0.576	0.73	1.2438e-47	Marginal	Stmn3
Hsp90ab1	1.57903e-51	0.447434	0.918	0.707	2.29007e-47	Marginal	Hsp90ab1
Epcam	1.67104e-51	0.612483	0.315	0.068	2.42351e-47	Marginal	Epcam
Syt4	2.76469e-51	-1.19395	0.474	0.657	4.00964e-47	Marginal	Syt4
Trp53inp2	3.79107e-51	0.538751	0.52	0.204	5.49818e-47	Marginal	Trp53inp2
0610010F05Rik	6.67104e-51	0.446959	0.33	0.078	9.67502e-47	Marginal	0610010F05Rik
Mturn	8.1389e-51	0.379661	0.221	0.026	1.18039e-46	Marginal	Mturn
2010111I01Rik	1.15387e-50	-0.733189	0.16	0.45	1.67346e-46	Marginal	2010111I01Rik
Csde1	1.38879e-50	0.532746	0.698	0.393	2.01417e-46	Marginal	Csde1
Lmo7	2.49205e-50	0.367136	0.22	0.026	3.61421e-46	Marginal	Lmo7
Tbx2	1.281e-49	-0.75405	0.274	0.536	1.85784e-45	Marginal	Tbx2
Hmx2	1.30128e-49	0.402462	0.173	0.01	1.88725e-45	Marginal	Hmx2
A730017C20Rik	4.38822e-49	0.379886	0.229	0.031	6.36423e-45	Marginal	A730017C20Rik
Fads1	5.60575e-49	0.45509	0.385	0.113	8.13002e-45	Marginal	Fads1
Cdh1	5.78037e-49	0.456332	0.537	0.217	8.38327e-45	Marginal	Cdh1
Srrm2	6.27012e-49	-0.65004	0.237	0.533	9.09355e-45	Marginal	Srrm2
Pde4dip	1.14616e-48	0.405758	0.322	0.077	1.66228e-44	Marginal	Pde4dip
Rbm39	1.5165e-48	-0.693372	0.344	0.592	2.19938e-44	Marginal	Rbm39
Eef2	2.53402e-48	0.41678	0.895	0.664	3.67509e-44	Marginal	Eef2
Hipk1	3.7709e-48	0.505697	0.463	0.173	5.46893e-44	Marginal	Hipk1
Wfdc2	3.84313e-48	0.292098	0.281	0.053	5.57369e-44	Marginal	Wfdc2
Cited2	3.86868e-48	-0.776396	0.127	0.406	5.61074e-44	Marginal	Cited2
Erbb2ip	7.93005e-48	0.523228	0.444	0.161	1.1501e-43	Marginal	Erbb2ip
Ppib	1.13145e-47	-0.684489	0.266	0.539	1.64094e-43	Marginal	Ppib
Hmgn3	2.70454e-47	0.398465	0.513	0.202	3.9224e-43	Marginal	Hmgn3
Glrx5	2.9874e-47	0.510387	0.593	0.274	4.33262e-43	Marginal	Glrx5
Gm42418	1.05857e-46	-0.782993	0.254	0.53	1.53525e-42	Marginal	Gm42418
F3	2.38273e-46	-0.777911	0.257	0.518	3.45568e-42	Marginal	F3
Cdc42bpg	2.7223e-46	0.381829	0.255	0.047	3.94815e-42	Marginal	Cdc42bpg
Calml4	3.45311e-46	0.375209	0.317	0.077	5.00805e-42	Marginal	Calml4
Prkar2b	6.7373e-46	0.317778	0.191	0.02	9.77111e-42	Marginal	Prkar2b
Dusp6	6.80021e-46	-0.782557	0.219	0.477	9.86234e-42	Marginal	Dusp6
Bag1	7.20208e-46	0.540534	0.771	0.488	1.04452e-41	Marginal	Bag1
Rabep1	2.26377e-45	0.477773	0.368	0.116	3.28315e-41	Marginal	Rabep1
Sgip1	2.36346e-45	-0.626248	0.055	0.31	3.42772e-41	Marginal	Sgip1
Igsf8	2.66536e-45	-0.720103	0.111	0.38	3.86557e-41	Marginal	Igsf8
Arpc1a	1.00659e-44	0.520635	0.795	0.52	1.45985e-40	Marginal	Arpc1a
Ncam1	1.51952e-44	-0.753615	0.099	0.359	2.20376e-40	Marginal	Ncam1
Sod1	2.41354e-44	0.497173	0.699	0.402	3.50035e-40	Marginal	Sod1
Me1	4.58068e-44	0.439627	0.39	0.128	6.64336e-40	Marginal	Me1
Glul	4.75629e-44	-0.468213	0.868	0.897	6.89804e-40	Marginal	Glul
Tmem56	5.8938e-44	0.358991	0.268	0.057	8.54778e-40	Marginal	Tmem56
Tnfrsf12a	6.87529e-44	0.669838	0.431	0.16	9.97124e-40	Marginal	Tnfrsf12a
Trim32	6.92146e-44	0.509949	0.431	0.158	1.00382e-39	Marginal	Trim32
Lmo4	7.03636e-44	-0.7014	0.111	0.371	1.02048e-39	Marginal	Lmo4
Dpysl3	8.7296e-44	0.294889	0.192	0.022	1.26605e-39	Marginal	Dpysl3
Paip2b	2.57255e-43	0.38502	0.285	0.067	3.73096e-39	Marginal	Paip2b
Txn1	2.74822e-43	-0.543846	0.677	0.802	3.98574e-39	Marginal	Txn1
Zfp106	3.75873e-43	0.455598	0.423	0.151	5.45128e-39	Marginal	Zfp106
Cd44	3.88816e-43	-0.744846	0.236	0.492	5.639e-39	Marginal	Cd44
Krt7	4.28189e-43	0.347913	0.187	0.022	6.21003e-39	Marginal	Krt7
H3f3b	5.14076e-43	-0.594193	0.732	0.833	7.45564e-39	Marginal	H3f3b
2610305D13Rik	5.22044e-43	0.495616	0.357	0.112	7.5712e-39	Marginal	2610305D13Rik
Atpif1	6.64402e-43	0.448882	0.889	0.712	9.63582e-39	Marginal	Atpif1
Tm4sf5	6.82208e-43	0.323535	0.219	0.034	9.89406e-39	Marginal	Tm4sf5
Rab25	6.94395e-43	0.372397	0.228	0.039	1.00708e-38	Marginal	Rab25
Fgfr1op2	9.28629e-43	0.463886	0.589	0.281	1.34679e-38	Marginal	Fgfr1op2
Pgrmc2	1.07702e-42	0.447176	0.444	0.168	1.562e-38	Marginal	Pgrmc2
Pfn1	1.70047e-42	-0.527921	0.746	0.861	2.46619e-38	Marginal	Pfn1
Ednrb	1.92434e-42	-0.733453	0.268	0.52	2.79087e-38	Marginal	Ednrb
Gsta2	5.04029e-42	-0.860852	0.257	0.507	7.30993e-38	Marginal	Gsta2
Slc31a1	7.30032e-42	0.434404	0.344	0.105	1.05877e-37	Marginal	Slc31a1
Plekhb2	1.19574e-41	0.40375	0.363	0.113	1.73418e-37	Marginal	Plekhb2
Polr2m	1.67798e-41	0.537383	0.715	0.452	2.43358e-37	Marginal	Polr2m
Camk2d	2.26142e-41	-0.705028	0.14	0.391	3.27974e-37	Marginal	Camk2d
Sec11c	3.96576e-41	-0.654785	0.376	0.598	5.75154e-37	Marginal	Sec11c
Psap	4.52844e-41	-0.512718	0.565	0.749	6.5676e-37	Marginal	Psap
Ddx5	6.0756e-41	-0.472504	0.724	0.84	8.81144e-37	Marginal	Ddx5
Manf	6.3348e-41	-0.671353	0.224	0.482	9.18736e-37	Marginal	Manf
Pak1	1.45884e-40	0.371612	0.25	0.054	2.11576e-36	Marginal	Pak1
Sep15	3.11963e-40	-0.53395	0.598	0.748	4.5244e-36	Marginal	Sep15
Ehd3	3.9151e-40	0.480871	0.313	0.09	5.67807e-36	Marginal	Ehd3
Pdpn	5.79484e-40	-0.661311	0.135	0.382	8.40425e-36	Marginal	Pdpn
Rmnd5a	7.52385e-40	0.371679	0.257	0.06	1.09118e-35	Marginal	Rmnd5a
Ccnt2	7.87858e-40	-0.616974	0.097	0.341	1.14263e-35	Marginal	Ccnt2
Itgb5	1.04885e-39	0.380411	0.251	0.055	1.52114e-35	Marginal	Itgb5
Serpinh1	1.05071e-39	-0.642837	0.137	0.385	1.52385e-35	Marginal	Serpinh1
Plet1	1.19268e-39	0.324209	0.17	0.019	1.72974e-35	Marginal	Plet1
Ctsl	1.61692e-39	-0.667991	0.247	0.503	2.34503e-35	Marginal	Ctsl
Ceacam1	1.63561e-39	-0.663064	0.122	0.365	2.37212e-35	Marginal	Ceacam1
Prelp	1.71859e-39	-0.663968	0.165	0.409	2.49246e-35	Marginal	Prelp
2900026A02Rik	2.60811e-39	0.257744	0.156	0.014	3.78254e-35	Marginal	2900026A02Rik
Bace2	3.12962e-39	-0.643084	0.144	0.392	4.53889e-35	Marginal	Bace2
Pink1	6.94857e-39	0.426927	0.433	0.168	1.00775e-34	Marginal	Pink1
Pebp1	1.53631e-38	0.389297	0.89	0.711	2.22812e-34	Marginal	Pebp1
Cited4	1.62619e-38	0.466774	0.274	0.069	2.35846e-34	Marginal	Cited4
Rgcc	2.01861e-38	0.345374	0.192	0.029	2.92759e-34	Marginal	Rgcc
Ptpn11	2.11385e-38	0.402748	0.403	0.148	3.06572e-34	Marginal	Ptpn11
Acbd5	2.49398e-38	0.403519	0.363	0.122	3.61702e-34	Marginal	Acbd5
Cda	3.06039e-38	0.303752	0.204	0.035	4.43848e-34	Marginal	Cda
Fus	3.27519e-38	-0.629795	0.276	0.506	4.75001e-34	Marginal	Fus
Dusp3	3.78977e-38	0.449324	0.563	0.274	5.4963e-34	Marginal	Dusp3
Dync1li2	3.90891e-38	0.40672	0.382	0.137	5.66909e-34	Marginal	Dync1li2
Gsc	4.85308e-38	0.270371	0.134	0.007	7.03842e-34	Marginal	Gsc
Arf3	4.86493e-38	0.431164	0.444	0.185	7.05561e-34	Marginal	Arf3
Dynlt3	5.42114e-38	0.419596	0.666	0.376	7.86229e-34	Marginal	Dynlt3
Mtmr6	5.80863e-38	0.36371	0.308	0.09	8.42426e-34	Marginal	Mtmr6
Tns1	8.01771e-38	0.491534	0.548	0.274	1.16281e-33	Marginal	Tns1
Slc3a2	1.05794e-37	-0.623837	0.114	0.348	1.53433e-33	Marginal	Slc3a2
Nav2	1.3029e-37	-0.580167	0.048	0.269	1.8896e-33	Marginal	Nav2
Cst3	1.53621e-37	-0.911182	0.669	0.787	2.22796e-33	Marginal	Cst3
Lhfpl2	1.67124e-37	-0.678486	0.14	0.37	2.42381e-33	Marginal	Lhfpl2
Aplp2	2.38822e-37	-0.567957	0.571	0.715	3.46363e-33	Marginal	Aplp2
Rps6	2.75077e-37	0.280815	0.967	0.876	3.98944e-33	Marginal	Rps6
Alcam	4.21639e-37	0.499911	0.25	0.06	6.11503e-33	Marginal	Alcam
Xaf1	4.59191e-37	-0.635407	0.203	0.441	6.65965e-33	Marginal	Xaf1
Reep5	6.92195e-37	0.521052	0.749	0.516	1.00389e-32	Marginal	Reep5
Pcmtd1	7.15121e-37	0.464349	0.571	0.298	1.03714e-32	Marginal	Pcmtd1
Glrb	7.47864e-37	-0.622984	0.419	0.605	1.08463e-32	Marginal	Glrb
Sag	8.09174e-37	-0.522805	0.01	0.206	1.17355e-32	Marginal	Sag
Arrb1	1.16459e-36	0.403881	0.339	0.113	1.68901e-32	Marginal	Arrb1
Rnf11	1.636e-36	0.436254	0.514	0.245	2.37269e-32	Marginal	Rnf11
Tnfrsf21	1.95119e-36	0.357539	0.162	0.02	2.82981e-32	Marginal	Tnfrsf21
Myh14	2.26727e-36	0.348792	0.296	0.086	3.28823e-32	Marginal	Myh14
Cfl1	2.74593e-36	-0.507807	0.692	0.772	3.98242e-32	Marginal	Cfl1
Vimp	3.90363e-36	-0.56469	0.114	0.35	5.66144e-32	Marginal	Vimp
Lamp2	4.5182e-36	-0.543364	0.414	0.616	6.55275e-32	Marginal	Lamp2
Hebp1	4.83689e-36	0.286539	0.234	0.052	7.01493e-32	Marginal	Hebp1
Clcnka	5.78881e-36	0.276351	0.122	0.005	8.39551e-32	Marginal	Clcnka
Rab27b	8.95567e-36	0.270579	0.243	0.056	1.29884e-31	Marginal	Rab27b
Emp1	9.13944e-36	0.284566	0.202	0.037	1.32549e-31	Marginal	Emp1
Fmn1	9.60993e-36	0.43447	0.403	0.157	1.39373e-31	Marginal	Fmn1
Fam189a2	9.86845e-36	0.421498	0.355	0.127	1.43122e-31	Marginal	Fam189a2
Dnase2a	1.07327e-35	0.356045	0.313	0.095	1.55657e-31	Marginal	Dnase2a
Cgnl1	1.24407e-35	0.367345	0.283	0.082	1.80427e-31	Marginal	Cgnl1
BC005561	1.31861e-35	-0.551279	0.06	0.277	1.91238e-31	Marginal	BC005561
Ddo	2.69282e-35	0.25514	0.13	0.009	3.90539e-31	Marginal	Ddo
Laptm4a	3.27882e-35	-0.514672	0.53	0.7	4.75527e-31	Marginal	Laptm4a
Slc25a4	3.41784e-35	-0.49744	0.784	0.844	4.9569e-31	Marginal	Slc25a4
Pax3	4.00321e-35	-0.53483	0.048	0.258	5.80585e-31	Marginal	Pax3
Cyb5a	4.38697e-35	-0.579798	0.454	0.627	6.36242e-31	Marginal	Cyb5a
Rragd	6.34888e-35	0.345149	0.284	0.082	9.20777e-31	Marginal	Rragd
Fabp3	9.30924e-35	0.39249	0.349	0.124	1.35012e-30	Marginal	Fabp3
Aifm3	1.0017e-34	0.306943	0.158	0.02	1.45277e-30	Marginal	Aifm3
Snca	1.05625e-34	0.292563	0.158	0.02	1.53188e-30	Marginal	Snca
Grn	1.30499e-34	-0.620655	0.122	0.347	1.89263e-30	Marginal	Grn
Chp1	1.34528e-34	0.369833	0.444	0.186	1.95106e-30	Marginal	Chp1
Gjc3	1.55257e-34	-0.593405	0.096	0.318	2.25169e-30	Marginal	Gjc3
Igfbp4	2.43833e-34	-0.752405	0.232	0.448	3.53631e-30	Marginal	Igfbp4
Usp46	3.10823e-34	0.371387	0.309	0.099	4.50786e-30	Marginal	Usp46
Epb41l4b	3.50197e-34	0.331521	0.249	0.065	5.0789e-30	Marginal	Epb41l4b
Mllt6	4.09559e-34	0.370041	0.332	0.115	5.93984e-30	Marginal	Mllt6
Lrrc75b	4.84006e-34	0.250695	0.151	0.018	7.01953e-30	Marginal	Lrrc75b
Grsf1	6.71015e-34	0.365646	0.369	0.139	9.73173e-30	Marginal	Grsf1
F11r	1.23938e-33	0.284899	0.166	0.024	1.79747e-29	Marginal	F11r
Dpysl2	1.56077e-33	-0.665988	0.259	0.47	2.26358e-29	Marginal	Dpysl2
Cttnbp2	2.47648e-33	-0.541234	0.062	0.27	3.59164e-29	Marginal	Cttnbp2
St3gal6	3.32284e-33	-0.53097	0.194	0.418	4.81911e-29	Marginal	St3gal6
Ndrg2	3.59091e-33	0.364098	0.437	0.183	5.2079e-29	Marginal	Ndrg2
Rnf7	4.54789e-33	-0.505438	0.644	0.736	6.5958e-29	Marginal	Rnf7
Bub3	6.46695e-33	0.421954	0.455	0.21	9.37901e-29	Marginal	Bub3
Crebrf	9.89562e-33	0.369797	0.368	0.143	1.43516e-28	Marginal	Crebrf
Enho	1.17993e-32	-0.608741	0.343	0.535	1.71125e-28	Marginal	Enho
Zfp652	1.67063e-32	0.342116	0.267	0.079	2.42292e-28	Marginal	Zfp652
Tubb5	1.79419e-32	-0.615074	0.223	0.444	2.60211e-28	Marginal	Tubb5
St3gal5	2.24646e-32	-0.615666	0.208	0.421	3.25804e-28	Marginal	St3gal5
Srsf5	2.31556e-32	-0.527409	0.453	0.624	3.35825e-28	Marginal	Srsf5
Cbx5	2.50399e-32	0.368736	0.385	0.153	3.63154e-28	Marginal	Cbx5
Mbp	3.09227e-32	0.331772	0.221	0.052	4.48472e-28	Marginal	Mbp
BC005537	3.4365e-32	0.382109	0.594	0.321	4.98396e-28	Marginal	BC005537
Clic3	4.15497e-32	0.309752	0.166	0.027	6.02596e-28	Marginal	Clic3
Plp1	4.77569e-32	-0.607736	0.433	0.602	6.92618e-28	Marginal	Plp1
Met	4.86975e-32	-0.635032	0.387	0.562	7.0626e-28	Marginal	Met
Hes1	6.13257e-32	-0.680421	0.093	0.302	8.89406e-28	Marginal	Hes1
Apc	7.6373e-32	0.383225	0.359	0.139	1.10764e-27	Marginal	Apc
Wasf3	8.06429e-32	0.281187	0.188	0.037	1.16956e-27	Marginal	Wasf3
Jam2	8.5025e-32	-0.603272	0.165	0.377	1.23312e-27	Marginal	Jam2
Pura	1.12313e-31	0.381685	0.614	0.35	1.62888e-27	Marginal	Pura
Stk39	1.5315e-31	0.365085	0.308	0.106	2.22113e-27	Marginal	Stk39
Gpd2	1.58391e-31	-0.585765	0.195	0.405	2.29715e-27	Marginal	Gpd2
Mxra8	1.60792e-31	-0.526353	0.065	0.264	2.33197e-27	Marginal	Mxra8
Wnt5a	1.8191e-31	-0.581377	0.225	0.435	2.63824e-27	Marginal	Wnt5a
Trim8	2.28215e-31	-0.538558	0.185	0.399	3.3098e-27	Marginal	Trim8
Arhgap20	2.34775e-31	-0.630566	0.272	0.469	3.40495e-27	Marginal	Arhgap20
Ctnnb1	2.85511e-31	0.413461	0.818	0.677	4.14077e-27	Marginal	Ctnnb1
Gpr37	3.37545e-31	-0.552645	0.126	0.334	4.89541e-27	Marginal	Gpr37
Camk1	3.95245e-31	-0.560496	0.096	0.299	5.73224e-27	Marginal	Camk1
Ireb2	5.22389e-31	0.28277	0.277	0.086	7.57621e-27	Marginal	Ireb2
Sox10	7.10125e-31	-0.588651	0.199	0.407	1.02989e-26	Marginal	Sox10
Cyfip2	8.56752e-31	0.273641	0.205	0.048	1.24255e-26	Marginal	Cyfip2
Fkbp2	1.09159e-30	-0.527033	0.403	0.583	1.58313e-26	Marginal	Fkbp2
Mat2a	1.14115e-30	-0.558562	0.198	0.412	1.655e-26	Marginal	Mat2a
Clk1	1.24763e-30	-0.546676	0.118	0.323	1.80943e-26	Marginal	Clk1
Slc44a3	1.28996e-30	0.253036	0.16	0.026	1.87083e-26	Marginal	Slc44a3
Gas6	1.47701e-30	0.349398	0.25	0.073	2.14211e-26	Marginal	Gas6
Pla2g5	1.69592e-30	0.259629	0.195	0.042	2.45959e-26	Marginal	Pla2g5
Eif3a	1.96297e-30	0.36911	0.496	0.245	2.84689e-26	Marginal	Eif3a
Serf1	2.05334e-30	0.360082	0.298	0.104	2.97796e-26	Marginal	Serf1
Pja2	2.20682e-30	0.344448	0.459	0.21	3.20055e-26	Marginal	Pja2
Lin7c	2.21358e-30	0.354664	0.403	0.169	3.21036e-26	Marginal	Lin7c
G0s2	2.41856e-30	-0.643402	0.103	0.304	3.50764e-26	Marginal	G0s2
Mcam	2.44821e-30	0.266205	0.12	0.011	3.55063e-26	Marginal	Mcam
Ctsz	2.57419e-30	-0.584961	0.195	0.403	3.73335e-26	Marginal	Ctsz
Atp5g1	3.56833e-30	-0.422466	0.864	0.871	5.17515e-26	Marginal	Atp5g1
Npc2	4.49882e-30	-0.495888	0.563	0.687	6.52463e-26	Marginal	Npc2
Cd81	4.87819e-30	-0.301985	0.615	0.766	7.07484e-26	Marginal	Cd81
Mif	6.16089e-30	-0.415155	0.954	0.931	8.93514e-26	Marginal	Mif
Pgp	7.01092e-30	-0.579026	0.285	0.478	1.01679e-25	Marginal	Pgp
Prkag2	9.43718e-30	0.293057	0.179	0.037	1.36867e-25	Marginal	Prkag2
C4b	1.31152e-29	-0.493424	0.022	0.192	1.90209e-25	Marginal	C4b
Chka	1.34327e-29	-0.525291	0.075	0.267	1.94814e-25	Marginal	Chka
Selk	1.42969e-29	-0.423115	0.632	0.751	2.07349e-25	Marginal	Selk
Rab5b	1.59987e-29	0.343053	0.317	0.118	2.32029e-25	Marginal	Rab5b
Pgam1	2.2495e-29	0.370503	0.805	0.626	3.26246e-25	Marginal	Pgam1
Nab1	2.3917e-29	0.308392	0.33	0.124	3.46868e-25	Marginal	Nab1
Adam9	2.65587e-29	0.279621	0.241	0.07	3.85181e-25	Marginal	Adam9
Nenf	2.77069e-29	-0.439719	0.664	0.751	4.01833e-25	Marginal	Nenf
Krit1	2.81137e-29	-0.49473	0.086	0.278	4.07732e-25	Marginal	Krit1
C1qtnf4	3.11033e-29	0.277473	0.215	0.054	4.51091e-25	Marginal	C1qtnf4
Cntfr	3.15699e-29	-0.479024	0.045	0.226	4.57858e-25	Marginal	Cntfr
Wls	3.48627e-29	-0.521295	0.215	0.421	5.05613e-25	Marginal	Wls
Mdfi	3.81271e-29	-0.505625	0.077	0.27	5.52957e-25	Marginal	Mdfi
Ier3	4.00771e-29	-0.562253	0.085	0.279	5.81238e-25	Marginal	Ier3
Atraid	5.03851e-29	-0.517268	0.175	0.383	7.30735e-25	Marginal	Atraid
Ifi30	5.33305e-29	-0.570398	0.086	0.281	7.73453e-25	Marginal	Ifi30
Tmsb10	6.14586e-29	0.251341	0.734	0.48	8.91334e-25	Marginal	Tmsb10
Npdc1	6.25996e-29	-0.52902	0.216	0.421	9.07882e-25	Marginal	Npdc1
Hdlbp	6.88048e-29	0.358672	0.415	0.185	9.97876e-25	Marginal	Hdlbp
Acly	1.14339e-28	0.343441	0.429	0.197	1.65826e-24	Marginal	Acly
Gm2115	1.20078e-28	-0.61925	0.258	0.446	1.74149e-24	Marginal	Gm2115
Ppfibp2	1.23941e-28	-0.496611	0.076	0.265	1.79752e-24	Marginal	Ppfibp2
Oxr1	1.57334e-28	0.331033	0.334	0.131	2.28181e-24	Marginal	Oxr1
Ubb	1.70285e-28	-0.265752	0.928	0.963	2.46965e-24	Marginal	Ubb
Haghl	1.92494e-28	-0.540065	0.141	0.343	2.79174e-24	Marginal	Haghl
Cul3	2.27347e-28	0.327432	0.365	0.149	3.29722e-24	Marginal	Cul3
Wdr91	2.46648e-28	-0.481743	0.059	0.241	3.57714e-24	Marginal	Wdr91
Edil3	2.76958e-28	-0.542346	0.123	0.317	4.01672e-24	Marginal	Edil3
Cmtm4	2.8671e-28	0.319549	0.247	0.079	4.15816e-24	Marginal	Cmtm4
Golga4	3.56164e-28	0.395565	0.357	0.151	5.16545e-24	Marginal	Golga4
Hspb8	4.1912e-28	0.316422	0.288	0.102	6.0785e-24	Marginal	Hspb8
Fam173a	5.31984e-28	-0.495975	0.31	0.501	7.71536e-24	Marginal	Fam173a
St6galnac2	6.89258e-28	-0.608168	0.216	0.404	9.99631e-24	Marginal	St6galnac2
Bicd1	7.95461e-28	-0.515295	0.118	0.315	1.15366e-23	Marginal	Bicd1
Zbtb20	8.13098e-28	-0.520416	0.603	0.719	1.17924e-23	Marginal	Zbtb20
Pla2g16	1.00716e-27	0.343974	0.357	0.148	1.46068e-23	Marginal	Pla2g16
Itgav	1.1069e-27	-0.546868	0.232	0.425	1.60533e-23	Marginal	Itgav
Ankrd40	1.15719e-27	0.333113	0.325	0.128	1.67827e-23	Marginal	Ankrd40
Klhl40	1.20739e-27	-0.458962	0.014	0.168	1.75108e-23	Marginal	Klhl40
Dap	1.24569e-27	0.395548	0.539	0.293	1.80662e-23	Marginal	Dap
Perp	1.51472e-27	0.358588	0.412	0.189	2.1968e-23	Marginal	Perp
Luc7l2	2.11364e-27	-0.51154	0.318	0.509	3.06541e-23	Marginal	Luc7l2
Capns1	2.28227e-27	0.355152	0.771	0.562	3.30998e-23	Marginal	Capns1
Kcnj13	2.40825e-27	-0.620109	0.067	0.246	3.49269e-23	Marginal	Kcnj13
S100a10	2.53674e-27	-0.565327	0.264	0.465	3.67904e-23	Marginal	S100a10
Adrb2	2.68824e-27	-0.495134	0.037	0.203	3.89875e-23	Marginal	Adrb2
Lgals1	2.74247e-27	-0.651645	0.675	0.74	3.97741e-23	Marginal	Lgals1
Smagp	3.5275e-27	-0.478572	0.097	0.287	5.11593e-23	Marginal	Smagp
Nek9	3.91571e-27	0.293062	0.28	0.099	5.67896e-23	Marginal	Nek9
Cab39l	4.35848e-27	0.316908	0.346	0.141	6.3211e-23	Marginal	Cab39l
H2-T23	4.53299e-27	-0.547032	0.166	0.362	6.5742e-23	Marginal	H2-T23
Spint2	5.93641e-27	0.501429	0.613	0.377	8.60958e-23	Marginal	Spint2
Dag1	6.79961e-27	-0.50278	0.119	0.309	9.86148e-23	Marginal	Dag1
Lzts2	7.46547e-27	-0.517333	0.173	0.366	1.08272e-22	Marginal	Lzts2
Hist1h4h	7.56468e-27	0.375358	0.332	0.135	1.09711e-22	Marginal	Hist1h4h
Cdo1	7.79556e-27	0.253883	0.225	0.065	1.13059e-22	Marginal	Cdo1
D17Wsu92e	8.29411e-27	0.293693	0.3	0.112	1.20289e-22	Marginal	D17Wsu92e
Shisa5	1.00779e-26	-0.56114	0.23	0.416	1.4616e-22	Marginal	Shisa5
Snrpn	1.20626e-26	0.345265	0.378	0.164	1.74944e-22	Marginal	Snrpn
Erdr1	1.32735e-26	-0.493927	0.084	0.268	1.92505e-22	Marginal	Erdr1
Rbm25	1.64207e-26	-0.518377	0.243	0.44	2.38149e-22	Marginal	Rbm25
Anxa6	1.68559e-26	0.29437	0.281	0.101	2.44461e-22	Marginal	Anxa6
Pde4d	2.22456e-26	-0.466688	0.031	0.191	3.22627e-22	Marginal	Pde4d
Secisbp2l	2.58233e-26	0.370465	0.403	0.192	3.74515e-22	Marginal	Secisbp2l
Ssr2	2.99158e-26	-0.504523	0.096	0.277	4.33869e-22	Marginal	Ssr2
Ipo7	3.90928e-26	0.278592	0.266	0.092	5.66962e-22	Marginal	Ipo7
Mal	4.27097e-26	0.259347	0.186	0.046	6.19419e-22	Marginal	Mal
Gpm6a	4.89859e-26	-0.502018	0.13	0.319	7.10442e-22	Marginal	Gpm6a
Anp32e	6.54075e-26	0.292072	0.344	0.143	9.48604e-22	Marginal	Anp32e
March8	6.915e-26	0.267522	0.217	0.064	1.00288e-21	Marginal	March8
Pik3r3	7.2493e-26	0.291186	0.271	0.096	1.05137e-21	Marginal	Pik3r3
Hspa9	7.54296e-26	0.348433	0.461	0.23	1.09396e-21	Marginal	Hspa9
Ccnl2	7.79397e-26	-0.463088	0.093	0.274	1.13036e-21	Marginal	Ccnl2
Sod2	9.48335e-26	0.329865	0.733	0.502	1.37537e-21	Marginal	Sod2
Smpd1	9.88511e-26	-0.51679	0.134	0.317	1.43364e-21	Marginal	Smpd1
Tgoln1	1.13297e-25	0.347863	0.582	0.342	1.64314e-21	Marginal	Tgoln1
Trim2	1.26589e-25	0.363697	0.44	0.221	1.83593e-21	Marginal	Trim2
Iqgap1	1.35573e-25	-0.502244	0.419	0.568	1.96622e-21	Marginal	Iqgap1
Rnf141	1.56561e-25	0.309834	0.329	0.135	2.27061e-21	Marginal	Rnf141
Hrsp12	1.80969e-25	0.311064	0.291	0.11	2.62459e-21	Marginal	Hrsp12
Rtp4	1.85794e-25	-0.548818	0.116	0.3	2.69457e-21	Marginal	Rtp4
Tcf4	1.88814e-25	-0.519178	0.211	0.396	2.73837e-21	Marginal	Tcf4
Psen2	1.89699e-25	-0.461531	0.06	0.228	2.75121e-21	Marginal	Psen2
Smim10l1	2.00109e-25	0.364456	0.616	0.378	2.90218e-21	Marginal	Smim10l1
Clip1	2.8552e-25	0.294598	0.277	0.101	4.1409e-21	Marginal	Clip1
Rpl5	2.92186e-25	0.302187	0.691	0.427	4.23757e-21	Marginal	Rpl5
Myo6	3.0436e-25	0.325244	0.452	0.222	4.41414e-21	Marginal	Myo6
Arhgap39	3.19352e-25	-0.473999	0.086	0.26	4.63156e-21	Marginal	Arhgap39
Vgll4	3.4945e-25	-0.419134	0.045	0.207	5.06808e-21	Marginal	Vgll4
Usp9x	3.63635e-25	0.340348	0.407	0.196	5.2738e-21	Marginal	Usp9x
Rnaset2a	3.92328e-25	-0.48938	0.188	0.381	5.68993e-21	Marginal	Rnaset2a
Kctd10	4.23095e-25	0.284458	0.264	0.093	6.13614e-21	Marginal	Kctd10
Glmp	6.12539e-25	-0.505635	0.221	0.409	8.88365e-21	Marginal	Glmp
Hif1a	6.67299e-25	-0.454933	0.627	0.706	9.67784e-21	Marginal	Hif1a
Cyb5r3	7.45214e-25	0.309127	0.404	0.188	1.08078e-20	Marginal	Cyb5r3
Pabpn1	7.49611e-25	-0.407089	0.041	0.199	1.08716e-20	Marginal	Pabpn1
Snhg7os	9.53201e-25	-0.389855	0.008	0.143	1.38243e-20	Marginal	Snhg7os
Cycs	1.1303e-24	-0.442123	0.783	0.8	1.63927e-20	Marginal	Cycs
Twsg1	1.27374e-24	0.293932	0.327	0.135	1.84731e-20	Marginal	Twsg1
Sat1	1.41433e-24	-0.468538	0.679	0.743	2.0512e-20	Marginal	Sat1
Ifnar2	1.60771e-24	-0.493358	0.119	0.294	2.33166e-20	Marginal	Ifnar2
Hnrnpul2	1.70326e-24	0.330931	0.377	0.177	2.47024e-20	Marginal	Hnrnpul2
Tcn2	1.95749e-24	-0.517184	0.258	0.436	2.83895e-20	Marginal	Tcn2
Ctnna1	1.98584e-24	0.274596	0.408	0.19	2.88006e-20	Marginal	Ctnna1
Dctn1	2.05435e-24	0.280717	0.295	0.114	2.97942e-20	Marginal	Dctn1
Camsap2	2.33118e-24	0.264639	0.215	0.067	3.38092e-20	Marginal	Camsap2
Sema6d	2.66583e-24	-0.452724	0.077	0.248	3.86626e-20	Marginal	Sema6d
Zfp91	3.57091e-24	0.325152	0.436	0.216	5.17889e-20	Marginal	Zfp91
Rell1	4.17148e-24	-0.505354	0.137	0.312	6.0499e-20	Marginal	Rell1
Gm26699	4.53832e-24	-0.383011	0.013	0.149	6.58193e-20	Marginal	Gm26699
Wsb1	4.89733e-24	-0.424021	0.042	0.196	7.10259e-20	Marginal	Wsb1
Ndufs6	7.21196e-24	0.284245	0.878	0.717	1.04595e-19	Marginal	Ndufs6
Atp2c1	7.526e-24	-0.488714	0.216	0.39	1.0915e-19	Marginal	Atp2c1
Plekhb1	8.14636e-24	0.338787	0.724	0.517	1.18147e-19	Marginal	Plekhb1
Sgk1	1.50546e-23	0.332537	0.272	0.102	2.18337e-19	Marginal	Sgk1
Zcchc7	1.67741e-23	-0.425219	0.076	0.242	2.43275e-19	Marginal	Zcchc7
Mib1	2.18053e-23	0.264284	0.263	0.098	3.16243e-19	Marginal	Mib1
Bmi1	2.19162e-23	0.279881	0.3	0.122	3.1785e-19	Marginal	Bmi1
Cox7a1	2.54824e-23	0.3357	0.705	0.461	3.69572e-19	Marginal	Cox7a1
Eif2s3x	2.87395e-23	0.291302	0.339	0.148	4.16809e-19	Marginal	Eif2s3x
Cldn3	2.88303e-23	0.277481	0.16	0.038	4.18126e-19	Marginal	Cldn3
mt-Nd6	3.61432e-23	0.345394	0.329	0.145	5.24185e-19	Marginal	mt-Nd6
Pdha1	3.69299e-23	0.334752	0.527	0.306	5.35595e-19	Marginal	Pdha1
Tsc22d4	3.96081e-23	-0.499414	0.277	0.446	5.74437e-19	Marginal	Tsc22d4
Id4	4.07723e-23	-0.519866	0.064	0.221	5.91321e-19	Marginal	Id4
Mtdh	5.54883e-23	-0.471923	0.124	0.3	8.04746e-19	Marginal	Mtdh
Dlc1	6.07135e-23	-0.527714	0.212	0.382	8.80528e-19	Marginal	Dlc1
Mgea5	7.65732e-23	0.299626	0.372	0.175	1.11054e-18	Marginal	Mgea5
Uchl5	9.03573e-23	0.260084	0.211	0.067	1.31045e-18	Marginal	Uchl5
Pla2g2e	9.68298e-23	-0.513686	0.069	0.229	1.40432e-18	Marginal	Pla2g2e
Mpv17l2	1.06534e-22	-0.468046	0.165	0.339	1.54507e-18	Marginal	Mpv17l2
Tsnax	1.21024e-22	0.284147	0.313	0.132	1.75521e-18	Marginal	Tsnax
Tpd52	1.26195e-22	0.32908	0.597	0.37	1.8302e-18	Marginal	Tpd52
Znhit6	1.31025e-22	0.306089	0.266	0.103	1.90026e-18	Marginal	Znhit6
Spg21	1.58641e-22	-0.516436	0.304	0.456	2.30077e-18	Marginal	Spg21
Srsf11	1.62031e-22	-0.452727	0.153	0.328	2.34994e-18	Marginal	Srsf11
Lrrc8a	1.7158e-22	-0.534198	0.116	0.281	2.48842e-18	Marginal	Lrrc8a
Atp2b1	1.83698e-22	0.348579	0.36	0.171	2.66417e-18	Marginal	Atp2b1
Mmp14	2.60141e-22	-0.355849	0.029	0.166	3.77282e-18	Marginal	Mmp14
Gm26724	2.83741e-22	-0.342405	0.02	0.153	4.1151e-18	Marginal	Gm26724
Uap1l1	2.84035e-22	-0.493486	0.179	0.349	4.11936e-18	Marginal	Uap1l1
Klf9	2.8812e-22	-0.45638	0.105	0.266	4.1786e-18	Marginal	Klf9
Ccnl1	3.28571e-22	-0.411018	0.063	0.217	4.76526e-18	Marginal	Ccnl1
Bhlhe41	3.51291e-22	-0.702501	0.427	0.552	5.09477e-18	Marginal	Bhlhe41
Ifnk	3.54301e-22	-0.32695	0.005	0.124	5.13843e-18	Marginal	Ifnk
Gabarapl1	3.60632e-22	0.328445	0.707	0.487	5.23025e-18	Marginal	Gabarapl1
Fam53b	3.95394e-22	-0.426191	0.077	0.236	5.73439e-18	Marginal	Fam53b
Rps27l	3.95978e-22	0.293159	0.92	0.807	5.74288e-18	Marginal	Rps27l
Cped1	5.20076e-22	-0.400918	0.026	0.162	7.54266e-18	Marginal	Cped1
Qpct	7.05646e-22	-0.441047	0.094	0.255	1.0234e-17	Marginal	Qpct
Rnf13	7.93184e-22	-0.46095	0.255	0.419	1.15035e-17	Marginal	Rnf13
Ppp2cb	8.55728e-22	0.288333	0.297	0.128	1.24106e-17	Marginal	Ppp2cb
Mdk	8.639e-22	-0.643119	0.054	0.203	1.25291e-17	Marginal	Mdk
Gpr180	8.65726e-22	-0.440666	0.077	0.233	1.25556e-17	Marginal	Gpr180
C2	1.03753e-21	-0.431564	0.101	0.263	1.50473e-17	Marginal	C2
Vim	1.17e-21	-0.539073	0.151	0.32	1.69685e-17	Marginal	Vim
Cp	1.22976e-21	-0.571161	0.014	0.14	1.78352e-17	Marginal	Cp
Gnb2	1.3072e-21	-0.428449	0.49	0.623	1.89583e-17	Marginal	Gnb2
Ube2z	1.37212e-21	0.256715	0.254	0.096	1.98998e-17	Marginal	Ube2z
Cd2ap	1.54738e-21	0.292258	0.42	0.214	2.24417e-17	Marginal	Cd2ap
Slc7a5	1.65158e-21	-0.513326	0.178	0.344	2.39529e-17	Marginal	Slc7a5
Ccnd2	1.69823e-21	-0.473073	0.238	0.404	2.46295e-17	Marginal	Ccnd2
Sdf2l1	1.70827e-21	-0.448659	0.118	0.285	2.4775e-17	Marginal	Sdf2l1
Twf1	1.88602e-21	0.269086	0.343	0.155	2.7353e-17	Marginal	Twf1
Nhsl1	2.07177e-21	0.253839	0.216	0.075	3.00469e-17	Marginal	Nhsl1
Mfsd11	2.17735e-21	-0.3928	0.073	0.228	3.1578e-17	Marginal	Mfsd11
Hexa	2.61246e-21	-0.457381	0.101	0.257	3.78885e-17	Marginal	Hexa
2610507B11Rik	2.69225e-21	0.319729	0.361	0.177	3.90456e-17	Marginal	2610507B11Rik
Mob3b	2.94392e-21	-0.485574	0.183	0.345	4.26956e-17	Marginal	Mob3b
Mien1	3.60379e-21	0.329371	0.664	0.444	5.22657e-17	Marginal	Mien1
Actg1	3.6835e-21	-0.392591	0.759	0.818	5.34218e-17	Marginal	Actg1
Vamp8	3.74179e-21	0.276736	0.898	0.772	5.42671e-17	Marginal	Vamp8
Tmed10	4.02044e-21	-0.386493	0.569	0.69	5.83084e-17	Marginal	Tmed10
Celf2	4.42328e-21	-0.4504	0.253	0.418	6.41509e-17	Marginal	Celf2
Kcnq1ot1	4.88588e-21	-0.372774	0.085	0.249	7.08599e-17	Marginal	Kcnq1ot1
Sdha	5.56666e-21	0.303613	0.636	0.418	8.07333e-17	Marginal	Sdha
Lgi4	6.09928e-21	-0.500937	0.209	0.372	8.84579e-17	Marginal	Lgi4
Cpsf6	7.5617e-21	-0.456551	0.144	0.304	1.09667e-16	Marginal	Cpsf6
Il10rb	7.83888e-21	-0.511685	0.291	0.433	1.13687e-16	Marginal	Il10rb
Arpc1b	8.15902e-21	-0.492476	0.372	0.516	1.1833e-16	Marginal	Arpc1b
Morn2	8.54979e-21	0.257906	0.246	0.092	1.23998e-16	Marginal	Morn2
Cav2	9.3855e-21	-0.492408	0.183	0.345	1.36118e-16	Marginal	Cav2
Slc31a2	9.57564e-21	0.400026	0.234	0.09	1.38875e-16	Marginal	Slc31a2
Maf	1.01452e-20	-0.47848	0.058	0.202	1.47135e-16	Marginal	Maf
Btg1	1.10343e-20	-0.673567	0.06	0.203	1.60031e-16	Marginal	Btg1
Abca1	1.26982e-20	-0.499842	0.2	0.357	1.84162e-16	Marginal	Abca1
Raph1	1.43728e-20	0.267221	0.186	0.059	2.08449e-16	Marginal	Raph1
Cmtm3	1.54892e-20	-0.383191	0.047	0.186	2.2464e-16	Marginal	Cmtm3
Tmem256	1.70762e-20	-0.357942	0.774	0.798	2.47656e-16	Marginal	Tmem256
Aldh2	1.71188e-20	-0.435297	0.458	0.571	2.48274e-16	Marginal	Aldh2
Prpf4b	1.92904e-20	-0.440489	0.158	0.323	2.79768e-16	Marginal	Prpf4b
Tulp3	1.94892e-20	-0.408298	0.119	0.28	2.82652e-16	Marginal	Tulp3
Gramd1a	1.97219e-20	-0.3415	0.034	0.166	2.86027e-16	Marginal	Gramd1a
Eif4a2	1.9992e-20	0.321277	0.728	0.547	2.89944e-16	Marginal	Eif4a2
Cerk	2.5494e-20	-0.47934	0.332	0.478	3.6974e-16	Marginal	Cerk
Rab4a	2.72727e-20	0.269761	0.312	0.139	3.95536e-16	Marginal	Rab4a
Vamp5	3.02687e-20	-0.486397	0.44	0.552	4.38987e-16	Marginal	Vamp5
Ebf1	3.32901e-20	-0.822179	0.009	0.122	4.82807e-16	Marginal	Ebf1
9530068E07Rik	3.36791e-20	0.250713	0.455	0.24	4.88448e-16	Marginal	9530068E07Rik
Eif4g2	3.65592e-20	0.287891	0.758	0.573	5.30218e-16	Marginal	Eif4g2
Bst2	4.62241e-20	-0.614817	0.366	0.503	6.70389e-16	Marginal	Bst2
Rrbp1	5.91925e-20	-0.466493	0.178	0.337	8.58468e-16	Marginal	Rrbp1
Adgrg6	5.96834e-20	0.29389	0.127	0.029	8.65588e-16	Marginal	Adgrg6
Btf3l4	7.02228e-20	0.297382	0.507	0.293	1.01844e-15	Marginal	Btf3l4
Kpna4	7.66523e-20	0.251285	0.238	0.092	1.11169e-15	Marginal	Kpna4
Tcf12	9.17655e-20	-0.450653	0.152	0.304	1.33088e-15	Marginal	Tcf12
Rsrc2	9.20565e-20	-0.447042	0.171	0.334	1.3351e-15	Marginal	Rsrc2
Cmpk1	1.12516e-19	0.269431	0.497	0.28	1.63182e-15	Marginal	Cmpk1
Sirpa	1.32562e-19	-0.453807	0.178	0.327	1.92255e-15	Marginal	Sirpa
Dtx3	1.37052e-19	-0.44663	0.124	0.282	1.98767e-15	Marginal	Dtx3
Usp53	1.37367e-19	-0.357545	0.052	0.189	1.99224e-15	Marginal	Usp53
Plxna1	1.51268e-19	-0.41147	0.114	0.264	2.19384e-15	Marginal	Plxna1
Tulp4	1.58504e-19	0.258633	0.33	0.154	2.29878e-15	Marginal	Tulp4
Scly	2.03541e-19	-0.432147	0.123	0.274	2.95196e-15	Marginal	Scly
Ugp2	2.29297e-19	-0.398228	0.431	0.559	3.32549e-15	Marginal	Ugp2
Baiap2	2.33851e-19	-0.322691	0.014	0.128	3.39154e-15	Marginal	Baiap2
Arhgef1	2.40549e-19	-0.373128	0.06	0.198	3.48868e-15	Marginal	Arhgef1
Fam174b	2.47087e-19	-0.385963	0.086	0.233	3.58351e-15	Marginal	Fam174b
Chd6	2.57813e-19	-0.379848	0.068	0.209	3.73906e-15	Marginal	Chd6
Mgll	2.77041e-19	-0.504639	0.096	0.24	4.01792e-15	Marginal	Mgll
Id3	3.2317e-19	-0.721209	0.037	0.164	4.68693e-15	Marginal	Id3
Sema7a	3.32889e-19	-0.400266	0.069	0.207	4.8279e-15	Marginal	Sema7a
Plpp3	3.66936e-19	-0.556903	0.025	0.145	5.32167e-15	Marginal	Plpp3
Kctd14	3.98214e-19	-0.41071	0.076	0.216	5.7753e-15	Marginal	Kctd14
Pnpla8	4.13045e-19	0.256344	0.346	0.166	5.99038e-15	Marginal	Pnpla8
Atp6ap2	4.15366e-19	-0.430956	0.338	0.483	6.02405e-15	Marginal	Atp6ap2
Caprin1	4.31991e-19	0.280283	0.518	0.308	6.26517e-15	Marginal	Caprin1
Rab24	4.32299e-19	-0.428496	0.305	0.458	6.26963e-15	Marginal	Rab24
Ppp1r2	5.31983e-19	0.289687	0.577	0.367	7.71535e-15	Marginal	Ppp1r2
Slc16a6	5.57286e-19	-0.357234	0.045	0.175	8.08232e-15	Marginal	Slc16a6
Col16a1	5.73231e-19	-0.345195	0.045	0.173	8.31357e-15	Marginal	Col16a1
Spop	6.5382e-19	0.274669	0.418	0.225	9.48235e-15	Marginal	Spop
Nceh1	6.86139e-19	-0.484407	0.242	0.387	9.95108e-15	Marginal	Nceh1
Cuta	7.48497e-19	-0.390314	0.482	0.59	1.08555e-14	Marginal	Cuta
Synj2bp	8.31873e-19	0.280031	0.353	0.177	1.20646e-14	Marginal	Synj2bp
Hnrnpu	8.56635e-19	0.27427	0.568	0.358	1.24238e-14	Marginal	Hnrnpu
Cenpb	8.6096e-19	0.281618	0.326	0.158	1.24865e-14	Marginal	Cenpb
Clec2d	8.70291e-19	-0.358868	0.042	0.17	1.26218e-14	Marginal	Clec2d
Pnn	8.74573e-19	-0.438976	0.145	0.298	1.26839e-14	Marginal	Pnn
Zeb2	9.31061e-19	-0.40706	0.065	0.202	1.35032e-14	Marginal	Zeb2
Mrpl20	1.17355e-18	-0.421565	0.338	0.474	1.702e-14	Marginal	Mrpl20
Fam20b	1.18976e-18	0.261537	0.25	0.105	1.72552e-14	Marginal	Fam20b
Cdk4	1.21562e-18	-0.393123	0.099	0.247	1.76302e-14	Marginal	Cdk4
Tspan10	1.25824e-18	-0.378789	0.058	0.191	1.82483e-14	Marginal	Tspan10
Gng11	1.50501e-18	-0.39664	0.079	0.221	2.18272e-14	Marginal	Gng11
Atp6v1e1	1.59288e-18	-0.447452	0.51	0.606	2.31016e-14	Marginal	Atp6v1e1
Asap1	1.70175e-18	-0.329213	0.027	0.145	2.46804e-14	Marginal	Asap1
Dazap2	1.84754e-18	0.287993	0.513	0.308	2.67948e-14	Marginal	Dazap2
Gpc1	2.12607e-18	-0.387874	0.137	0.29	3.08343e-14	Marginal	Gpc1
Lgmn	2.50399e-18	-0.476194	0.16	0.311	3.63154e-14	Marginal	Lgmn
Ifi35	2.64896e-18	-0.41342	0.219	0.374	3.84179e-14	Marginal	Ifi35
Cpne8	3.20171e-18	-0.343451	0.047	0.175	4.64344e-14	Marginal	Cpne8
Arglu1	3.69171e-18	-0.448583	0.212	0.362	5.35409e-14	Marginal	Arglu1
Bricd5	3.73064e-18	-0.397645	0.059	0.188	5.41054e-14	Marginal	Bricd5
Pkm	4.40466e-18	0.291798	0.825	0.685	6.38808e-14	Marginal	Pkm
Hnrnpdl	4.62841e-18	-0.437002	0.229	0.378	6.71258e-14	Marginal	Hnrnpdl
Aktip	4.94446e-18	0.279296	0.334	0.164	7.17095e-14	Marginal	Aktip
Eif5	5.94558e-18	0.291883	0.558	0.352	8.62288e-14	Marginal	Eif5
Kdelr2	6.09477e-18	-0.406238	0.067	0.2	8.83925e-14	Marginal	Kdelr2
Nudc	7.31863e-18	0.276834	0.452	0.253	1.06142e-13	Marginal	Nudc
Abhd12	7.46785e-18	-0.447319	0.17	0.312	1.08306e-13	Marginal	Abhd12
Comt	7.90625e-18	-0.442424	0.372	0.496	1.14664e-13	Marginal	Comt
Zfand5	7.95681e-18	-0.421653	0.243	0.387	1.15398e-13	Marginal	Zfand5
Sparc	8.22885e-18	-0.674655	0.249	0.388	1.19343e-13	Marginal	Sparc
Lsm14a	9.16671e-18	0.287917	0.352	0.182	1.32945e-13	Marginal	Lsm14a
Cltb	9.37419e-18	0.262564	0.558	0.349	1.35954e-13	Marginal	Cltb
Osbpl6	1.08923e-17	-0.363213	0.038	0.158	1.57971e-13	Marginal	Osbpl6
Galnt3	1.09849e-17	-0.371983	0.082	0.219	1.59314e-13	Marginal	Galnt3
Pacsin2	1.137e-17	0.261028	0.293	0.137	1.649e-13	Marginal	Pacsin2
Mtpn	1.19873e-17	0.253631	0.418	0.233	1.73852e-13	Marginal	Mtpn
Eif3e	1.22443e-17	0.282675	0.438	0.245	1.77579e-13	Marginal	Eif3e
Crip1	1.33199e-17	-0.518759	0.139	0.284	1.93178e-13	Marginal	Crip1
Tapbp	1.34508e-17	-0.400239	0.16	0.308	1.95077e-13	Marginal	Tapbp
Rsu1	1.4885e-17	-0.365005	0.048	0.173	2.15877e-13	Marginal	Rsu1
Pdia4	1.52508e-17	-0.3748	0.094	0.234	2.21183e-13	Marginal	Pdia4
Zfp36l1	1.54011e-17	-0.429967	0.165	0.312	2.23361e-13	Marginal	Zfp36l1
Ckb	1.55755e-17	-0.38822	0.567	0.651	2.25891e-13	Marginal	Ckb
Ddost	1.68026e-17	-0.330041	0.051	0.179	2.43688e-13	Marginal	Ddost
Eya1	2.1353e-17	-0.312106	0.034	0.151	3.09683e-13	Marginal	Eya1
Cav1	2.15738e-17	-0.528975	0.181	0.323	3.12885e-13	Marginal	Cav1
2810474O19Rik	2.31157e-17	-0.435337	0.077	0.21	3.35247e-13	Marginal	2810474O19Rik
Deb1	2.37679e-17	-0.342374	0.687	0.728	3.44706e-13	Marginal	Deb1
Mpzl2	2.40002e-17	-0.478226	0.185	0.321	3.48075e-13	Marginal	Mpzl2
Prkca	2.76069e-17	-0.309269	0.027	0.14	4.00383e-13	Marginal	Prkca
Pdia3	2.82604e-17	-0.441639	0.232	0.372	4.0986e-13	Marginal	Pdia3
Tuba1a	3.00275e-17	-0.472891	0.486	0.575	4.35489e-13	Marginal	Tuba1a
Ywhah	3.05911e-17	0.300749	0.55	0.355	4.43662e-13	Marginal	Ywhah
Specc1	3.18412e-17	-0.416928	0.233	0.377	4.61792e-13	Marginal	Specc1
Vwa1	3.60946e-17	-0.261866	0.007	0.101	5.23481e-13	Marginal	Vwa1
Larp4b	3.72263e-17	0.25876	0.313	0.154	5.39893e-13	Marginal	Larp4b
Nav1	3.99185e-17	-0.396086	0.107	0.246	5.78938e-13	Marginal	Nav1
Notch2	4.09865e-17	-0.439649	0.047	0.168	5.94427e-13	Marginal	Notch2
Fam122a	4.40127e-17	-0.321868	0.043	0.164	6.38316e-13	Marginal	Fam122a
Dguok	4.8786e-17	-0.345349	0.052	0.175	7.07543e-13	Marginal	Dguok
Hspe1	4.92392e-17	-0.354882	0.437	0.556	7.14116e-13	Marginal	Hspe1
Cyp2j6	5.09012e-17	-0.401902	0.113	0.251	7.3822e-13	Marginal	Cyp2j6
Ddx3x	6.9852e-17	0.264232	0.657	0.461	1.01306e-12	Marginal	Ddx3x
Cers2	7.23165e-17	-0.418138	0.223	0.367	1.04881e-12	Marginal	Cers2
Nrcam	7.49836e-17	-0.423811	0.182	0.328	1.08749e-12	Marginal	Nrcam
Dbp	1.09338e-16	-0.495068	0.226	0.364	1.58573e-12	Marginal	Dbp
Eva1a	1.35732e-16	-0.347683	0.069	0.195	1.96853e-12	Marginal	Eva1a
Slc50a1	1.45355e-16	-0.354402	0.077	0.208	2.10808e-12	Marginal	Slc50a1
St3gal4	1.47817e-16	-0.425043	0.224	0.359	2.14379e-12	Marginal	St3gal4
Hvcn1	1.48523e-16	-0.374146	0.089	0.219	2.15403e-12	Marginal	Hvcn1
Klf3	1.59021e-16	-0.36645	0.079	0.207	2.30628e-12	Marginal	Klf3
Ralbp1	1.67538e-16	0.266087	0.517	0.316	2.42981e-12	Marginal	Ralbp1
Sh3bgrl	1.83765e-16	0.263295	0.505	0.303	2.66514e-12	Marginal	Sh3bgrl
Junb	1.84282e-16	-0.508761	0.045	0.162	2.67264e-12	Marginal	Junb
Atxn7l3b	1.90482e-16	-0.420727	0.19	0.332	2.76256e-12	Marginal	Atxn7l3b
Por	1.91773e-16	-0.367215	0.06	0.183	2.78128e-12	Marginal	Por
Rab34	1.92009e-16	-0.41812	0.157	0.295	2.78471e-12	Marginal	Rab34
Atf4	1.96517e-16	-0.396507	0.226	0.365	2.85009e-12	Marginal	Atf4
Efemp2	1.99671e-16	-0.377662	0.089	0.218	2.89583e-12	Marginal	Efemp2
Pkd1	2.3037e-16	-0.331676	0.06	0.181	3.34106e-12	Marginal	Pkd1
Jkamp	2.39059e-16	-0.360548	0.079	0.206	3.46708e-12	Marginal	Jkamp
Sema4b	2.45679e-16	-0.272598	0.022	0.126	3.56308e-12	Marginal	Sema4b
Tshz2	2.88594e-16	-0.40831	0.009	0.103	4.18548e-12	Marginal	Tshz2
Mef2c	3.45788e-16	-0.388847	0.048	0.164	5.01497e-12	Marginal	Mef2c
Aig1	3.5596e-16	-0.308144	0.039	0.15	5.16249e-12	Marginal	Aig1
Tmem59	3.80264e-16	-0.33308	0.356	0.498	5.51497e-12	Marginal	Tmem59
Chd3	3.91982e-16	0.255138	0.344	0.18	5.68491e-12	Marginal	Chd3
Ppdpf	4.36777e-16	-0.333637	0.589	0.673	6.33457e-12	Marginal	Ppdpf
Cmtm5	4.42235e-16	-0.348934	0.064	0.187	6.41373e-12	Marginal	Cmtm5
Cdkn1a	4.5113e-16	0.304139	0.505	0.308	6.54274e-12	Marginal	Cdkn1a
Adamtsl5	5.64125e-16	-0.371836	0.073	0.197	8.18151e-12	Marginal	Adamtsl5
Eva1c	5.96093e-16	-0.328612	0.052	0.17	8.64513e-12	Marginal	Eva1c
Tmem150a	6.30719e-16	-0.354137	0.055	0.172	9.14732e-12	Marginal	Tmem150a
Serinc1	6.57516e-16	-0.403765	0.304	0.427	9.53595e-12	Marginal	Serinc1
1500011K16Rik	6.74533e-16	0.291144	0.497	0.312	9.78275e-12	Marginal	1500011K16Rik
Snhg20	7.00455e-16	-0.362889	0.11	0.245	1.01587e-11	Marginal	Snhg20
Atp6v1g1	7.21705e-16	-0.269828	0.874	0.882	1.04669e-11	Marginal	Atp6v1g1
4931406P16Rik	7.55216e-16	-0.383277	0.099	0.227	1.09529e-11	Marginal	4931406P16Rik
Tm4sf1	7.80307e-16	-0.381983	0.029	0.134	1.13168e-11	Marginal	Tm4sf1
Igsf3	8.02992e-16	-0.312135	0.041	0.151	1.16458e-11	Marginal	Igsf3
Ifitm1	8.58381e-16	-0.837857	0.022	0.122	1.24491e-11	Marginal	Ifitm1
Tecr	9.45387e-16	-0.4046	0.182	0.322	1.37109e-11	Marginal	Tecr
Ppp1cc	9.68218e-16	-0.428769	0.258	0.383	1.40421e-11	Marginal	Ppp1cc
Sdc3	9.84997e-16	-0.418878	0.317	0.443	1.42854e-11	Marginal	Sdc3
Rbm4b	1.00599e-15	-0.360445	0.084	0.209	1.45899e-11	Marginal	Rbm4b
Bmp7	1.0196e-15	-0.321306	0.062	0.181	1.47873e-11	Marginal	Bmp7
Nfkbia	1.08531e-15	-0.408178	0.123	0.257	1.57402e-11	Marginal	Nfkbia
Ing4	1.25315e-15	-0.380083	0.109	0.239	1.81744e-11	Marginal	Ing4
Trf	1.32794e-15	-0.500079	0.048	0.162	1.92591e-11	Marginal	Trf
Soat1	1.46131e-15	-0.319151	0.047	0.159	2.11934e-11	Marginal	Soat1
Ppp1r14b	1.5085e-15	-0.419724	0.217	0.348	2.18777e-11	Marginal	Ppp1r14b
Mpped2	1.67515e-15	-0.250306	0.013	0.105	2.42947e-11	Marginal	Mpped2
Rorb	1.85007e-15	-0.305968	0.038	0.145	2.68315e-11	Marginal	Rorb
Ddt	2.09704e-15	-0.417166	0.329	0.444	3.04133e-11	Marginal	Ddt
Rlbp1	2.50213e-15	-0.470236	0.279	0.403	3.62884e-11	Marginal	Rlbp1
Ktn1	2.54249e-15	-0.421465	0.314	0.431	3.68737e-11	Marginal	Ktn1
Slc38a2	2.54759e-15	-0.397587	0.118	0.246	3.69477e-11	Marginal	Slc38a2
Clu	2.56669e-15	-1.32921	0.092	0.213	3.72248e-11	Marginal	Clu
Auts2	2.61462e-15	-0.344787	0.065	0.181	3.79198e-11	Marginal	Auts2
Lman2	2.75101e-15	-0.403761	0.24	0.37	3.9898e-11	Marginal	Lman2
Ier2	2.95645e-15	-0.412351	0.065	0.182	4.28774e-11	Marginal	Ier2
Prnp	3.01992e-15	-0.394611	0.259	0.389	4.37979e-11	Marginal	Prnp
Ogdh	3.15975e-15	0.258109	0.542	0.358	4.58258e-11	Marginal	Ogdh
Metrn	3.19097e-15	-0.421885	0.408	0.505	4.62787e-11	Marginal	Metrn
Tle4	3.61859e-15	-0.375623	0.062	0.177	5.24804e-11	Marginal	Tle4
Pikfyve	3.67433e-15	-0.361261	0.106	0.232	5.32888e-11	Marginal	Pikfyve
1810022K09Rik	3.78911e-15	-0.353503	0.192	0.333	5.49535e-11	Marginal	1810022K09Rik
Mapt	3.8018e-15	-0.355591	0.141	0.279	5.51375e-11	Marginal	Mapt
Atp6v1a	4.58928e-15	0.256833	0.538	0.346	6.65583e-11	Marginal	Atp6v1a
Opcml	4.70558e-15	-0.27976	0.013	0.103	6.8245e-11	Marginal	Opcml
Ppp1cb	5.32783e-15	0.253329	0.496	0.308	7.72695e-11	Marginal	Ppp1cb
Impact	6.02028e-15	-0.291412	0.037	0.141	8.73121e-11	Marginal	Impact
Dhrs7	7.04689e-15	-0.30399	0.039	0.145	1.02201e-10	Marginal	Dhrs7
Scml4	7.07289e-15	-0.346592	0.093	0.214	1.02578e-10	Marginal	Scml4
Klf7	7.16124e-15	-0.272632	0.025	0.122	1.03859e-10	Marginal	Klf7
Ifit3	7.83146e-15	-0.42855	0.103	0.228	1.1358e-10	Marginal	Ifit3
Ttyh2	7.84274e-15	-0.288706	0.037	0.141	1.13743e-10	Marginal	Ttyh2
Kcnj10	8.20335e-15	-0.388826	0.721	0.736	1.18973e-10	Marginal	Kcnj10
Fastk	9.2128e-15	-0.363251	0.134	0.262	1.33613e-10	Marginal	Fastk
Ccdc88a	9.67665e-15	-0.29783	0.058	0.171	1.4034e-10	Marginal	Ccdc88a
Vdac2	1.03121e-14	-0.38046	0.59	0.649	1.49556e-10	Marginal	Vdac2
Tm2d3	1.08291e-14	-0.328976	0.08	0.2	1.57055e-10	Marginal	Tm2d3
Bcl2	1.08849e-14	-0.330882	0.043	0.149	1.57863e-10	Marginal	Bcl2
Slc25a35	1.20563e-14	-0.312742	0.05	0.159	1.74852e-10	Marginal	Slc25a35
Nfic	1.40526e-14	-0.390282	0.331	0.444	2.03804e-10	Marginal	Nfic
Fam133b	1.40751e-14	-0.338572	0.09	0.211	2.04131e-10	Marginal	Fam133b
Hilpda	1.7217e-14	-0.296711	0.058	0.17	2.49699e-10	Marginal	Hilpda
Cnpy2	1.95227e-14	-0.40773	0.243	0.365	2.83138e-10	Marginal	Cnpy2
Ldhb	1.98964e-14	0.287972	0.725	0.552	2.88557e-10	Marginal	Ldhb
Nkd1	2.03592e-14	-0.363575	0.097	0.217	2.9527e-10	Marginal	Nkd1
Sox11	2.34708e-14	-0.350706	0.065	0.176	3.40397e-10	Marginal	Sox11
Ankrd12	2.43561e-14	-0.342957	0.14	0.27	3.53236e-10	Marginal	Ankrd12
Fcgrt	2.50164e-14	-0.336372	0.063	0.174	3.62812e-10	Marginal	Fcgrt
Plod1	2.56631e-14	-0.293675	0.05	0.156	3.72191e-10	Marginal	Plod1
Abhd14b	2.60157e-14	-0.413882	0.169	0.295	3.77305e-10	Marginal	Abhd14b
Ctsh	2.91743e-14	-0.352638	0.102	0.226	4.23115e-10	Marginal	Ctsh
Ramp2	3.12425e-14	-0.299111	0.018	0.108	4.5311e-10	Marginal	Ramp2
Pantr1	3.17675e-14	-0.639084	0.03	0.127	4.60724e-10	Marginal	Pantr1
Sdc2	3.25387e-14	-0.338322	0.071	0.182	4.71908e-10	Marginal	Sdc2
Sdf2	3.49694e-14	-0.350468	0.204	0.338	5.07162e-10	Marginal	Sdf2
Slco3a1	3.54203e-14	-0.259001	0.03	0.126	5.137e-10	Marginal	Slco3a1
Fam69a	3.62908e-14	-0.378249	0.126	0.248	5.26326e-10	Marginal	Fam69a
Vasp	4.15407e-14	-0.340648	0.086	0.204	6.02465e-10	Marginal	Vasp
Phf1	4.51982e-14	-0.360872	0.094	0.21	6.55509e-10	Marginal	Phf1
Ppp2r3a	4.60862e-14	-0.288805	0.046	0.15	6.68388e-10	Marginal	Ppp2r3a
Mitf	4.70492e-14	-0.421749	0.26	0.38	6.82354e-10	Marginal	Mitf
Gm26532	5.17133e-14	-0.277676	0.03	0.125	7.49998e-10	Marginal	Gm26532
Rbm26	5.26936e-14	-0.277336	0.047	0.154	7.64215e-10	Marginal	Rbm26
Ahnak	6.12756e-14	-0.442274	0.203	0.326	8.8868e-10	Marginal	Ahnak
Smap1	6.4345e-14	-0.343599	0.132	0.257	9.33196e-10	Marginal	Smap1
Ank2	6.69163e-14	-0.299384	0.037	0.136	9.70487e-10	Marginal	Ank2
B4galt5	6.69569e-14	-0.308563	0.055	0.16	9.71076e-10	Marginal	B4galt5
Gnb1	6.80463e-14	0.253942	0.628	0.464	9.86875e-10	Marginal	Gnb1
Coa3	7.11179e-14	-0.344166	0.556	0.613	1.03142e-09	Marginal	Coa3
Rab11fip2	7.17884e-14	-0.315401	0.045	0.146	1.04115e-09	Marginal	Rab11fip2
Max	7.53155e-14	-0.374313	0.196	0.321	1.0923e-09	Marginal	Max
Pole4	7.54018e-14	-0.344288	0.652	0.685	1.09355e-09	Marginal	Pole4
Cyc1	7.73713e-14	-0.370608	0.473	0.559	1.12212e-09	Marginal	Cyc1
Ntmt1	7.82905e-14	-0.344404	0.135	0.26	1.13545e-09	Marginal	Ntmt1
Tgfbr3	8.05026e-14	-0.324947	0.069	0.179	1.16753e-09	Marginal	Tgfbr3
Tex264	9.84871e-14	-0.387744	0.169	0.288	1.42836e-09	Marginal	Tex264
Atp1b3	9.92666e-14	-0.323058	0.677	0.721	1.43966e-09	Marginal	Atp1b3
Lrp10	9.97202e-14	-0.373599	0.196	0.319	1.44624e-09	Marginal	Lrp10
2610035D17Rik	1.1562e-13	-0.260322	0.026	0.118	1.67684e-09	Marginal	2610035D17Rik
Gm6483	1.17247e-13	-0.298067	0.05	0.151	1.70044e-09	Marginal	Gm6483
Pdia6	1.2258e-13	-0.347548	0.09	0.205	1.77777e-09	Marginal	Pdia6
Chpf	1.34606e-13	-0.277763	0.045	0.145	1.9522e-09	Marginal	Chpf
Tsc22d3	1.3545e-13	-0.396432	0.051	0.153	1.96444e-09	Marginal	Tsc22d3
Nrip1	1.57164e-13	-0.361641	0.128	0.247	2.27935e-09	Marginal	Nrip1
N4bp2l2	1.58276e-13	-0.341824	0.169	0.297	2.29547e-09	Marginal	N4bp2l2
Pbxip1	1.66232e-13	-0.376364	0.293	0.411	2.41086e-09	Marginal	Pbxip1
Atp11a	1.72729e-13	-0.340664	0.139	0.261	2.50509e-09	Marginal	Atp11a
Eif4a1	1.7579e-13	-0.4079	0.428	0.515	2.54948e-09	Marginal	Eif4a1
Zscan26	1.77274e-13	-0.33571	0.093	0.209	2.57101e-09	Marginal	Zscan26
Nebl	1.80604e-13	-0.358531	0.085	0.196	2.6193e-09	Marginal	Nebl
Pigm	2.0088e-13	-0.306576	0.054	0.156	2.91337e-09	Marginal	Pigm
Atat1	2.02332e-13	-0.317988	0.059	0.164	2.93443e-09	Marginal	Atat1
Angptl2	2.15751e-13	-0.306559	0.06	0.166	3.12903e-09	Marginal	Angptl2
Rab3a	2.1583e-13	-0.374467	0.126	0.241	3.13018e-09	Marginal	Rab3a
Ndufb10	2.30786e-13	-0.332872	0.66	0.685	3.34709e-09	Marginal	Ndufb10
Nbl1	2.315e-13	-0.702394	0.054	0.154	3.35745e-09	Marginal	Nbl1
Gm21092	2.32759e-13	-0.256497	0.035	0.13	3.3757e-09	Marginal	Gm21092
Itga4	2.32929e-13	-0.261941	0.024	0.112	3.37816e-09	Marginal	Itga4
Atp5g2	2.46691e-13	-0.262552	0.8	0.829	3.57776e-09	Marginal	Atp5g2
Aph1c	2.64111e-13	-0.34168	0.084	0.192	3.8304e-09	Marginal	Aph1c
Mydgf	2.65492e-13	-0.331222	0.134	0.255	3.85042e-09	Marginal	Mydgf
Tmem51	2.6995e-13	-0.338171	0.097	0.21	3.91509e-09	Marginal	Tmem51
Hmg20b	2.84947e-13	-0.345908	0.205	0.329	4.13259e-09	Marginal	Hmg20b
Pam	2.94547e-13	-0.410826	0.024	0.112	4.27182e-09	Marginal	Pam
Zfp771	3.05781e-13	-0.322301	0.103	0.221	4.43474e-09	Marginal	Zfp771
Mertk	3.06171e-13	-0.274288	0.037	0.13	4.4404e-09	Marginal	Mertk
Psenen	3.16108e-13	-0.319264	0.414	0.515	4.58451e-09	Marginal	Psenen
Alpl	3.16189e-13	-0.339386	0.063	0.168	4.58568e-09	Marginal	Alpl
Lgals3bp	3.81133e-13	-0.350409	0.143	0.265	5.52757e-09	Marginal	Lgals3bp
Hsd17b12	3.94051e-13	-0.361268	0.173	0.291	5.71492e-09	Marginal	Hsd17b12
Chchd3	4.10888e-13	-0.34314	0.136	0.253	5.95911e-09	Marginal	Chchd3
Gpr137b	4.32683e-13	-0.30307	0.065	0.168	6.2752e-09	Marginal	Gpr137b
Timm10b	4.60315e-13	-0.34854	0.387	0.486	6.67595e-09	Marginal	Timm10b
Fibp	4.91984e-13	-0.339141	0.165	0.285	7.13524e-09	Marginal	Fibp
Gpatch8	5.02384e-13	-0.29113	0.067	0.173	7.28607e-09	Marginal	Gpatch8
Sypl	5.18817e-13	-0.341877	0.368	0.475	7.52441e-09	Marginal	Sypl
Nptn	5.19671e-13	-0.319482	0.258	0.375	7.53678e-09	Marginal	Nptn
Tmed9	5.25726e-13	-0.328164	0.17	0.293	7.62461e-09	Marginal	Tmed9
Plxdc2	5.64492e-13	-0.304514	0.05	0.149	8.18683e-09	Marginal	Plxdc2
Creg1	6.27231e-13	-0.347718	0.131	0.25	9.09674e-09	Marginal	Creg1
R3hdm1	6.34965e-13	-0.288363	0.069	0.175	9.2089e-09	Marginal	R3hdm1
Utp11l	7.40714e-13	-0.284705	0.069	0.176	1.07426e-08	Marginal	Utp11l
Tmed7	7.60151e-13	-0.332421	0.221	0.342	1.10245e-08	Marginal	Tmed7
Slc25a5	8.2039e-13	-0.358892	0.556	0.608	1.18981e-08	Marginal	Slc25a5
Tmem14c	8.33896e-13	-0.349605	0.25	0.365	1.2094e-08	Marginal	Tmem14c
Stx16	8.84884e-13	-0.32081	0.098	0.212	1.28335e-08	Marginal	Stx16
Tpp1	8.97394e-13	-0.346784	0.177	0.294	1.30149e-08	Marginal	Tpp1
Agt	1.01263e-12	-0.322539	0.072	0.177	1.46862e-08	Marginal	Agt
Sort1	1.02517e-12	-0.32755	0.132	0.247	1.4868e-08	Marginal	Sort1
Hiat1	1.16079e-12	-0.290787	0.076	0.181	1.6835e-08	Marginal	Hiat1
Asah1	1.34264e-12	-0.321428	0.113	0.225	1.94723e-08	Marginal	Asah1
Apod	1.38092e-12	-1.44888	0.224	0.33	2.00275e-08	Marginal	Apod
Calm1	1.4796e-12	-0.31024	0.623	0.682	2.14587e-08	Marginal	Calm1
Hexb	1.48683e-12	-0.336342	0.033	0.122	2.15635e-08	Marginal	Hexb
Tmco1	1.5077e-12	-0.344834	0.349	0.455	2.18661e-08	Marginal	Tmco1
Gns	1.60935e-12	-0.318512	0.174	0.291	2.33404e-08	Marginal	Gns
Rgl2	1.62419e-12	-0.28298	0.06	0.16	2.35557e-08	Marginal	Rgl2
Eno2	1.67099e-12	-0.296793	0.059	0.158	2.42344e-08	Marginal	Eno2
Tmed2	1.92897e-12	-0.307943	0.454	0.543	2.79759e-08	Marginal	Tmed2
Slc25a42	2.00281e-12	-0.287485	0.043	0.136	2.90467e-08	Marginal	Slc25a42
Oxct1	2.0433e-12	-0.329271	0.554	0.624	2.9634e-08	Marginal	Oxct1
Hspa5	2.17569e-12	-0.406424	0.313	0.423	3.15541e-08	Marginal	Hspa5
Cnot3	2.55796e-12	-0.290518	0.064	0.166	3.70981e-08	Marginal	Cnot3
Calr	2.57232e-12	-0.33843	0.399	0.503	3.73064e-08	Marginal	Calr
Rarb	2.63652e-12	-0.259949	0.06	0.16	3.82375e-08	Marginal	Rarb
Pycard	2.85786e-12	-0.258051	0.033	0.12	4.14476e-08	Marginal	Pycard
Gpsm3	2.95973e-12	-0.311659	0.037	0.125	4.29249e-08	Marginal	Gpsm3
Cd151	3.21908e-12	-0.350898	0.257	0.367	4.66863e-08	Marginal	Cd151
Rhoc	3.23691e-12	-0.393477	0.534	0.6	4.6945e-08	Marginal	Rhoc
Tes	4.36306e-12	-0.396467	0.314	0.415	6.32775e-08	Marginal	Tes
Id2	4.3973e-12	-0.503726	0.123	0.23	6.3774e-08	Marginal	Id2
Tspan9	4.52495e-12	-0.259116	0.046	0.137	6.56254e-08	Marginal	Tspan9
Cd27	4.63508e-12	-0.272283	0.039	0.13	6.72225e-08	Marginal	Cd27
Slc48a1	4.746e-12	-0.33869	0.44	0.522	6.88312e-08	Marginal	Slc48a1
Frmd4b	4.94657e-12	-0.291962	0.059	0.155	7.17401e-08	Marginal	Frmd4b
Ddit3	5.33898e-12	-0.415785	0.225	0.334	7.74313e-08	Marginal	Ddit3
Nr2f2	5.48554e-12	-0.414186	0.025	0.105	7.95568e-08	Marginal	Nr2f2
Ubl7	5.54391e-12	-0.323571	0.136	0.247	8.04033e-08	Marginal	Ubl7
Spcs2	5.79136e-12	-0.34068	0.226	0.342	8.3992e-08	Marginal	Spcs2
Appl2	5.89006e-12	-0.347916	0.207	0.319	8.54236e-08	Marginal	Appl2
Foxp1	5.90087e-12	-0.339192	0.106	0.211	8.55803e-08	Marginal	Foxp1
1110008P14Rik	6.37857e-12	-0.388591	0.609	0.628	9.25084e-08	Marginal	1110008P14Rik
Zfand6	6.46008e-12	-0.311905	0.389	0.488	9.36906e-08	Marginal	Zfand6
Tnrc6c	6.54204e-12	-0.284062	0.099	0.209	9.48792e-08	Marginal	Tnrc6c
Camkk2	7.00621e-12	-0.353845	0.182	0.296	1.01611e-07	Marginal	Camkk2
Amdhd2	7.28863e-12	-0.288684	0.092	0.199	1.05707e-07	Marginal	Amdhd2
Tmem251	7.38147e-12	-0.250424	0.043	0.133	1.07053e-07	Marginal	Tmem251
0610030E20Rik	8.01631e-12	-0.297057	0.055	0.148	1.16261e-07	Marginal	0610030E20Rik
Tmem258	8.45567e-12	-0.332542	0.389	0.485	1.22633e-07	Marginal	Tmem258
Polg	8.60973e-12	-0.334142	0.143	0.252	1.24867e-07	Marginal	Polg
Orai1	8.80771e-12	-0.31914	0.08	0.18	1.27738e-07	Marginal	Orai1
H2-D1	9.01183e-12	-0.449736	0.234	0.351	1.30699e-07	Marginal	H2-D1
Ifngr2	1.07102e-11	-0.276572	0.058	0.152	1.5533e-07	Marginal	Ifngr2
Adam10	1.20763e-11	-0.311027	0.188	0.3	1.75142e-07	Marginal	Adam10
Wscd1	1.23867e-11	-0.267049	0.041	0.127	1.79645e-07	Marginal	Wscd1
Galnt7	1.24152e-11	-0.256515	0.046	0.135	1.80058e-07	Marginal	Galnt7
App	1.24969e-11	-0.290246	0.59	0.65	1.81243e-07	Marginal	App
Ubap2l	1.28568e-11	-0.291655	0.11	0.217	1.86462e-07	Marginal	Ubap2l
Slc22a17	1.39326e-11	-0.330721	0.124	0.234	2.02064e-07	Marginal	Slc22a17
Fam181b	1.41161e-11	-0.266627	0.041	0.126	2.04725e-07	Marginal	Fam181b
Akap9	1.49574e-11	-0.329084	0.103	0.205	2.16928e-07	Marginal	Akap9
Smad5	1.53113e-11	-0.35561	0.237	0.348	2.2206e-07	Marginal	Smad5
Chmp6	1.6139e-11	-0.299299	0.136	0.247	2.34064e-07	Marginal	Chmp6
Cspg5	1.70777e-11	-0.268516	0.039	0.124	2.47678e-07	Marginal	Cspg5
Lhfpl1	1.85553e-11	-0.311955	0.116	0.221	2.69108e-07	Marginal	Lhfpl1
Psma3	1.90445e-11	-0.330257	0.342	0.444	2.76202e-07	Marginal	Psma3
Tia1	1.97721e-11	-0.28253	0.072	0.167	2.86755e-07	Marginal	Tia1
Cdh2	2.17872e-11	-0.262697	0.075	0.173	3.1598e-07	Marginal	Cdh2
Bet1l	2.27871e-11	-0.305629	0.076	0.174	3.30481e-07	Marginal	Bet1l
Hmgcl	2.35434e-11	-0.266412	0.059	0.153	3.4145e-07	Marginal	Hmgcl
Josd2	3.05543e-11	-0.33365	0.399	0.482	4.43128e-07	Marginal	Josd2
Thoc2	3.17064e-11	-0.301222	0.119	0.225	4.59838e-07	Marginal	Thoc2
Pianp	3.61494e-11	-0.310951	0.107	0.209	5.24275e-07	Marginal	Pianp
Psmb2	3.631e-11	-0.313089	0.279	0.388	5.26603e-07	Marginal	Psmb2
Map2k2	3.89744e-11	-0.32227	0.348	0.444	5.65246e-07	Marginal	Map2k2
P4ha1	3.96668e-11	-0.250055	0.043	0.128	5.75287e-07	Marginal	P4ha1
Tob1	4.27407e-11	-0.317794	0.223	0.335	6.19868e-07	Marginal	Tob1
1190005I06Rik	4.32722e-11	-0.313567	0.123	0.224	6.27576e-07	Marginal	1190005I06Rik
Ptov1	4.40756e-11	-0.339367	0.2	0.304	6.39228e-07	Marginal	Ptov1
Nmt1	4.59753e-11	-0.334528	0.179	0.286	6.6678e-07	Marginal	Nmt1
Atp6v0e	4.96696e-11	-0.265452	0.582	0.649	7.20359e-07	Marginal	Atp6v0e
Plin3	4.98738e-11	-0.341169	0.556	0.591	7.2332e-07	Marginal	Plin3
Samhd1	5.44712e-11	-0.261506	0.062	0.154	7.89995e-07	Marginal	Samhd1
Tnrc6a	5.46479e-11	-0.317251	0.114	0.217	7.92558e-07	Marginal	Tnrc6a
Vegfa	5.99319e-11	-0.314082	0.089	0.185	8.69192e-07	Marginal	Vegfa
Tubb4b	6.43415e-11	-0.309798	0.334	0.44	9.33145e-07	Marginal	Tubb4b
Prdx4	6.93816e-11	-0.287854	0.067	0.159	1.00624e-06	Marginal	Prdx4
Gstp1	7.15806e-11	-0.251357	0.038	0.12	1.03813e-06	Marginal	Gstp1
Tnfrsf1a	7.30083e-11	-0.300577	0.094	0.192	1.05884e-06	Marginal	Tnfrsf1a
Srrm1	7.79889e-11	-0.316644	0.191	0.301	1.13107e-06	Marginal	Srrm1
Dynll1	7.94208e-11	-0.315661	0.615	0.662	1.15184e-06	Marginal	Dynll1
Sord	8.05344e-11	-0.318401	0.152	0.257	1.16799e-06	Marginal	Sord
Dock7	8.20006e-11	-0.295671	0.141	0.245	1.18925e-06	Marginal	Dock7
Ube2s	8.3165e-11	-0.333415	0.24	0.342	1.20614e-06	Marginal	Ube2s
Ube2e3	8.94239e-11	-0.329242	0.356	0.448	1.29691e-06	Marginal	Ube2e3
Ssbp4	8.95235e-11	-0.313512	0.192	0.297	1.29836e-06	Marginal	Ssbp4
Chchd7	9.21488e-11	-0.324895	0.181	0.285	1.33643e-06	Marginal	Chchd7
Timp3	9.39536e-11	-0.295853	0.433	0.53	1.36261e-06	Marginal	Timp3
Rrs1	9.81036e-11	-0.268617	0.076	0.169	1.4228e-06	Marginal	Rrs1
Tmem208	1.02142e-10	-0.32702	0.216	0.321	1.48136e-06	Marginal	Tmem208
Sparcl1	1.04797e-10	-0.376983	0.567	0.605	1.51987e-06	Marginal	Sparcl1
Hps3	1.09616e-10	-0.283667	0.081	0.174	1.58976e-06	Marginal	Hps3
Npnt	1.11246e-10	-0.305598	0.139	0.243	1.6134e-06	Marginal	Npnt
Emc3	1.13901e-10	-0.291972	0.14	0.246	1.65191e-06	Marginal	Emc3
Cald1	1.19247e-10	-0.446135	0.026	0.101	1.72944e-06	Marginal	Cald1
Timm44	1.33991e-10	-0.263189	0.065	0.155	1.94327e-06	Marginal	Timm44
Rbm5	1.37253e-10	-0.292493	0.106	0.204	1.99058e-06	Marginal	Rbm5
Jun	1.48623e-10	-0.429843	0.114	0.211	2.15547e-06	Marginal	Jun
Tmbim1	1.7195e-10	-0.276062	0.198	0.306	2.49379e-06	Marginal	Tmbim1
Tmx2	2.10437e-10	-0.305803	0.183	0.287	3.05196e-06	Marginal	Tmx2
Nupr1	2.11351e-10	-0.474927	0.219	0.316	3.06522e-06	Marginal	Nupr1
Insc	2.64216e-10	-0.255305	0.05	0.132	3.83193e-06	Marginal	Insc
Tspan3	2.67254e-10	-0.292639	0.229	0.334	3.87599e-06	Marginal	Tspan3
Cst6	2.85676e-10	-0.454586	0.315	0.399	4.14316e-06	Marginal	Cst6
Ctsa	2.95308e-10	-0.321512	0.11	0.204	4.28286e-06	Marginal	Ctsa
1110004F10Rik	2.97081e-10	-0.353253	0.274	0.368	4.30856e-06	Marginal	1110004F10Rik
Insig2	3.0728e-10	-0.306159	0.183	0.284	4.45648e-06	Marginal	Insig2
Insig1	3.08776e-10	-0.417005	0.042	0.122	4.47817e-06	Marginal	Insig1
Limd1	3.59149e-10	-0.3776	0.221	0.31	5.20873e-06	Marginal	Limd1
5031439G07Rik	3.81559e-10	-0.293961	0.669	0.68	5.53375e-06	Marginal	5031439G07Rik
Cdh19	4.34508e-10	-0.316118	0.132	0.228	6.30167e-06	Marginal	Cdh19
Ssr4	4.78578e-10	-0.304557	0.34	0.429	6.94081e-06	Marginal	Ssr4
Ndufaf4	4.84372e-10	-0.289262	0.115	0.21	7.02485e-06	Marginal	Ndufaf4
Ahcyl2	5.51791e-10	-0.297037	0.156	0.257	8.00263e-06	Marginal	Ahcyl2
Fnbp1	5.67229e-10	-0.331514	0.229	0.322	8.22653e-06	Marginal	Fnbp1
Mast4	5.84418e-10	-0.255124	0.039	0.115	8.47582e-06	Marginal	Mast4
Fubp1	6.11145e-10	-0.333434	0.221	0.318	8.86343e-06	Marginal	Fubp1
Tpd52l1	6.36362e-10	-0.301563	0.13	0.226	9.22916e-06	Marginal	Tpd52l1
P2rx4	6.70617e-10	-0.250785	0.065	0.151	9.72595e-06	Marginal	P2rx4
Cers6	7.24727e-10	-0.323526	0.198	0.296	1.05107e-05	Marginal	Cers6
Camk2n1	7.47362e-10	-0.321818	0.293	0.387	1.0839e-05	Marginal	Camk2n1
Ugcg	7.74099e-10	-0.275819	0.094	0.187	1.12268e-05	Marginal	Ugcg
Nxf1	8.04395e-10	-0.289274	0.321	0.416	1.16661e-05	Marginal	Nxf1
Tiam1	8.63704e-10	-0.302014	0.19	0.291	1.25263e-05	Marginal	Tiam1
Atp6v0a1	8.88661e-10	-0.268058	0.088	0.176	1.28882e-05	Marginal	Atp6v0a1
Itfg1	9.69851e-10	-0.289484	0.137	0.234	1.40657e-05	Marginal	Itfg1
Spry2	1.01889e-09	-0.299358	0.06	0.143	1.47769e-05	Marginal	Spry2
Cyba	1.15466e-09	-0.361377	0.309	0.404	1.67461e-05	Marginal	Cyba
Nagk	1.15702e-09	-0.269697	0.128	0.225	1.67803e-05	Marginal	Nagk
Ppargc1a	1.24085e-09	-0.298281	0.149	0.245	1.79961e-05	Marginal	Ppargc1a
Spon1	1.27392e-09	-0.374295	0.103	0.195	1.84757e-05	Marginal	Spon1
Tmem243	1.2818e-09	-0.282972	0.103	0.196	1.85899e-05	Marginal	Tmem243
Pfkfb3	1.30518e-09	-0.368129	0.291	0.376	1.8929e-05	Marginal	Pfkfb3
Lima1	1.33736e-09	-0.272374	0.08	0.166	1.93958e-05	Marginal	Lima1
Nudcd3	1.35973e-09	-0.292934	0.145	0.241	1.97202e-05	Marginal	Nudcd3
Clic1	1.54836e-09	-0.304533	0.486	0.547	2.24558e-05	Marginal	Clic1
Akr1b10	1.90014e-09	-0.256007	0.068	0.151	2.75577e-05	Marginal	Akr1b10
Dst	2.00071e-09	-0.265464	0.086	0.173	2.90163e-05	Marginal	Dst
Saraf	2.12675e-09	-0.278926	0.196	0.294	3.08442e-05	Marginal	Saraf
Klhl9	2.33998e-09	-0.297198	0.16	0.252	3.39367e-05	Marginal	Klhl9
Txnip	2.50397e-09	-0.398772	0.144	0.236	3.63151e-05	Marginal	Txnip
Rbms1	2.99761e-09	-0.292659	0.182	0.281	4.34743e-05	Marginal	Rbms1
Yif1a	3.11431e-09	-0.279167	0.116	0.207	4.51669e-05	Marginal	Yif1a
Dusp11	3.12108e-09	-0.261747	0.102	0.191	4.52651e-05	Marginal	Dusp11
Fuom	3.73438e-09	-0.302446	0.317	0.407	5.41597e-05	Marginal	Fuom
Tra2b	3.73712e-09	-0.316057	0.292	0.376	5.41994e-05	Marginal	Tra2b
Birc6	4.27885e-09	-0.286179	0.113	0.2	6.20562e-05	Marginal	Birc6
Lsm8	4.57654e-09	-0.312281	0.179	0.27	6.63735e-05	Marginal	Lsm8
Aff3	5.01634e-09	-0.258597	0.089	0.175	7.2752e-05	Marginal	Aff3
Bclaf1	5.0903e-09	-0.28638	0.145	0.233	7.38246e-05	Marginal	Bclaf1
Idh2	5.13438e-09	-0.354225	0.185	0.273	7.44639e-05	Marginal	Idh2
Hcfc1r1	5.17948e-09	-0.291262	0.463	0.524	7.5118e-05	Marginal	Hcfc1r1
Slc38a10	6.15169e-09	-0.321684	0.305	0.393	8.92179e-05	Marginal	Slc38a10
Gstm1	6.43122e-09	-0.387255	0.178	0.272	9.32719e-05	Marginal	Gstm1
Atp2a2	7.27623e-09	-0.299777	0.16	0.249	0.000105527	Marginal	Atp2a2
Ggh	7.88113e-09	-0.272504	0.097	0.183	0.0001143	Marginal	Ggh
Timm17a	9.20142e-09	-0.284309	0.323	0.404	0.000133448	Marginal	Timm17a
Mrps36	9.55393e-09	-0.30089	0.418	0.477	0.000138561	Marginal	Mrps36
Lta4h	1.15918e-08	-0.276628	0.132	0.219	0.000168116	Marginal	Lta4h
Ndufa8	1.1972e-08	-0.282679	0.535	0.577	0.00017363	Marginal	Ndufa8
Prkcdbp	1.23293e-08	-0.313721	0.062	0.139	0.000178812	Marginal	Prkcdbp
Xbp1	1.2484e-08	-0.274454	0.111	0.197	0.000181056	Marginal	Xbp1
Abhd2	1.28255e-08	-0.416905	0.102	0.189	0.000186009	Marginal	Abhd2
Uba52	1.35619e-08	-0.3052	0.497	0.545	0.000196688	Marginal	Uba52
Rchy1	1.50631e-08	-0.273812	0.17	0.257	0.000218461	Marginal	Rchy1
Snrnp27	1.53478e-08	-0.304895	0.343	0.417	0.000222589	Marginal	Snrnp27
Atp10a	1.544e-08	-0.253811	0.107	0.195	0.000223926	Marginal	Atp10a
Tmbim6	1.7681e-08	-0.251857	0.412	0.49	0.000256427	Marginal	Tmbim6
Mrps16	1.90731e-08	-0.277468	0.275	0.364	0.000276618	Marginal	Mrps16
Brd9	1.94728e-08	-0.259195	0.085	0.164	0.000282414	Marginal	Brd9
Emc10	2.01881e-08	-0.278178	0.291	0.374	0.000292788	Marginal	Emc10
Ndufs4	2.09119e-08	-0.293698	0.326	0.412	0.000303285	Marginal	Ndufs4
Erh	2.60109e-08	-0.293038	0.3	0.379	0.000377236	Marginal	Erh
Tacc1	2.67277e-08	-0.262078	0.12	0.206	0.000387632	Marginal	Tacc1
Eci2	3.02683e-08	-0.296502	0.199	0.287	0.000438981	Marginal	Eci2
Dusp19	3.10076e-08	-0.266945	0.103	0.186	0.000449703	Marginal	Dusp19
Txn2	3.64807e-08	-0.253547	0.274	0.361	0.00052908	Marginal	Txn2
Gm10116	4.02177e-08	-0.264229	0.169	0.257	0.000583278	Marginal	Gm10116
Emc7	4.16627e-08	-0.289864	0.183	0.269	0.000604235	Marginal	Emc7
Fbln5	4.32282e-08	-0.254063	0.062	0.132	0.000626939	Marginal	Fbln5
Ddx39b	4.61962e-08	-0.264305	0.134	0.217	0.000669984	Marginal	Ddx39b
Igf2r	4.79208e-08	-0.25444	0.124	0.21	0.000694996	Marginal	Igf2r
Tpcn1	5.04514e-08	-0.276859	0.169	0.251	0.000731696	Marginal	Tpcn1
Snrpd1	5.96104e-08	-0.287661	0.211	0.295	0.000864529	Marginal	Snrpd1
Ubn2	6.10089e-08	-0.254883	0.089	0.165	0.000884812	Marginal	Ubn2
Hacd1	6.99919e-08	-0.270813	0.152	0.236	0.00101509	Marginal	Hacd1
4930402H24Rik	7.1049e-08	-0.261879	0.185	0.267	0.00103042	Marginal	4930402H24Rik
Lrrn4cl	8.64092e-08	-0.27126	0.113	0.19	0.00125319	Marginal	Lrrn4cl
Dnajc19	8.71665e-08	-0.281516	0.349	0.418	0.00126418	Marginal	Dnajc19
Dpm3	9.18905e-08	-0.27893	0.474	0.516	0.00133269	Marginal	Dpm3
Stub1	1.13819e-07	-0.265002	0.425	0.484	0.00165072	Marginal	Stub1
Ppt1	1.24179e-07	-0.291015	0.19	0.27	0.00180097	Marginal	Ppt1
Pttg1ip	1.36816e-07	-0.305796	0.283	0.353	0.00198425	Marginal	Pttg1ip
Dpy19l1	1.69452e-07	-0.325557	0.199	0.279	0.00245756	Marginal	Dpy19l1
Fam96b	2.0353e-07	-0.258178	0.213	0.295	0.00295179	Marginal	Fam96b
Commd1	2.05026e-07	-0.253289	0.123	0.2	0.0029735	Marginal	Commd1
Samd9l	2.1358e-07	-0.257763	0.076	0.146	0.00309755	Marginal	Samd9l
Kdelr1	2.23739e-07	-0.251853	0.145	0.226	0.00324489	Marginal	Kdelr1
Itgb1	2.89705e-07	-0.260274	0.327	0.394	0.00420159	Marginal	Itgb1
Mylk	2.99738e-07	-0.263045	0.119	0.194	0.0043471	Marginal	Mylk
Tspan14	3.43214e-07	-0.263773	0.128	0.202	0.00497764	Marginal	Tspan14
Sf3b1	3.55853e-07	-0.263304	0.238	0.316	0.00516093	Marginal	Sf3b1
Rab14	3.94072e-07	-0.271384	0.37	0.425	0.00571523	Marginal	Rab14
Pcbp4	4.20659e-07	-0.252521	0.204	0.285	0.00610082	Marginal	Pcbp4
Ly6e	4.58857e-07	-0.524447	0.042	0.101	0.00665481	Marginal	Ly6e
Hnrnpf	5.54324e-07	-0.311104	0.287	0.35	0.00803936	Marginal	Hnrnpf
Mt1	7.40896e-07	0.28368	0.955	0.904	0.0107452	Marginal	Mt1
Selm	7.96395e-07	-0.346267	0.318	0.376	0.0115501	Marginal	Selm
Csnk1a1	7.99938e-07	-0.260618	0.411	0.453	0.0116015	Marginal	Csnk1a1
Tmem50a	8.61065e-07	-0.274201	0.236	0.308	0.012488	Marginal	Tmem50a
Ppp1r1a	8.69763e-07	-0.319069	0.055	0.117	0.0126142	Marginal	Ppp1r1a
Socs2	8.70579e-07	-0.381472	0.115	0.183	0.012626	Marginal	Socs2
Apoa1bp	1.04491e-06	-0.280094	0.251	0.325	0.0151544	Marginal	Apoa1bp
Spcs1	1.42207e-06	-0.250252	0.411	0.461	0.0206243	Marginal	Spcs1
Arpc5	1.43244e-06	-0.267698	0.332	0.399	0.0207747	Marginal	Arpc5
Tm9sf2	1.67908e-06	-0.250298	0.17	0.244	0.0243516	Marginal	Tm9sf2
Sh3bgrl3	1.99602e-06	-0.339941	0.42	0.456	0.0289483	Marginal	Sh3bgrl3
Ncoa3	2.18596e-06	-0.268974	0.147	0.217	0.0317029	Marginal	Ncoa3
Ssu72	2.24104e-06	-0.266678	0.38	0.425	0.0325017	Marginal	Ssu72
Nt5c	2.40251e-06	-0.252976	0.127	0.195	0.0348436	Marginal	Nt5c
Rap1b	2.43618e-06	-0.271606	0.236	0.299	0.0353319	Marginal	Rap1b
Hn1	2.53642e-06	-0.259838	0.249	0.314	0.0367857	Marginal	Hn1
Cnbp	2.67984e-06	-0.271221	0.424	0.469	0.0388657	Marginal	Cnbp
Ranbp1	2.9517e-06	-0.255162	0.267	0.332	0.0428085	Marginal	Ranbp1
Rwdd1	2.97225e-06	-0.25243	0.219	0.289	0.0431066	Marginal	Rwdd1
Sgk3	3.099e-06	-0.261324	0.157	0.228	0.0449447	Marginal	Sgk3
Cirbp	3.18088e-06	-0.323163	0.293	0.352	0.0461323	Marginal	Cirbp
Capzb	3.22096e-06	-0.263213	0.325	0.382	0.0467136	Marginal	Capzb
Cisd3	3.65966e-06	-0.254178	0.203	0.274	0.0530761	Marginal	Cisd3
Igfbp5	3.70484e-06	-0.68266	0.055	0.11	0.0537312	Marginal	Igfbp5
Tsen34	3.79705e-06	-0.255237	0.204	0.272	0.0550687	Marginal	Tsen34
Nfat5	3.83158e-06	-0.262952	0.149	0.216	0.0555694	Marginal	Nfat5
Ergic3	4.15717e-06	-0.250068	0.175	0.247	0.0602914	Marginal	Ergic3
Ddx24	4.55925e-06	-0.26457	0.226	0.293	0.0661228	Marginal	Ddx24
Ddah2	5.56396e-06	-0.256703	0.136	0.203	0.0806941	Marginal	Ddah2
Tra2a	5.91865e-06	-0.256523	0.187	0.253	0.0858382	Marginal	Tra2a
Dync1i2	7.83428e-06	-0.250663	0.327	0.385	0.113621	Marginal	Dync1i2
Ube2n	8.24095e-06	-0.255962	0.259	0.321	0.119518	Marginal	Ube2n
Polr2i	8.28325e-06	-0.258509	0.246	0.31	0.120132	Marginal	Polr2i
Itm2c	9.73761e-06	-0.252421	0.212	0.276	0.141225	Marginal	Itm2c
Lrrfip1	9.87061e-06	-0.268684	0.325	0.371	0.143153	Marginal	Lrrfip1
Pcca	1.22647e-05	-0.286977	0.082	0.141	0.177875	Marginal	Pcca
Gyg	1.2749e-05	-0.251919	0.232	0.291	0.184899	Marginal	Gyg
Luc7l3	1.32579e-05	-0.252374	0.23	0.291	0.192279	Marginal	Luc7l3
Sf3b6	1.34467e-05	-0.253533	0.296	0.349	0.195018	Marginal	Sf3b6
Bax	1.82774e-05	-0.268848	0.382	0.429	0.265077	Marginal	Bax
Tsc22d1	2.10119e-05	-0.462523	0.295	0.341	0.304735	Marginal	Tsc22d1
Fgf1	2.24117e-05	-0.258586	0.325	0.369	0.325037	Marginal	Fgf1
Sptssa	2.28518e-05	-0.42111	0.554	0.581	0.331419	Marginal	Sptssa
Pitpnc1	2.77972e-05	-0.258844	0.153	0.209	0.403142	Marginal	Pitpnc1
Rpl22l1	2.93916e-05	-0.482933	0.611	0.611	0.426267	Marginal	Rpl22l1
Anxa5	0.000112341	-0.288379	0.486	0.503	1	Marginal	Anxa5
Add3	0.000186125	-0.2551	0.144	0.193	1	Marginal	Add3
B4galt6	0.000215088	-0.274497	0.27	0.307	1	Marginal	B4galt6
Slc39a1	0.000256185	-0.279304	0.181	0.233	1	Marginal	Slc39a1
Cldn11	0.00097393	-0.928877	0.262	0.173	1	Marginal	Cldn11
Skp1a	0.00173109	-0.356862	0.56	0.438	1	Marginal	Skp1a
Gsn	0.00517328	-0.608045	0.182	0.21	1	Marginal	Gsn
Dct.1	0	2.30425	1	0.812	0	Intermediate	Dct
Atp1b1.1	0	1.83799	0.99	0.679	0	Intermediate	Atp1b1
Fth1.1	1.57972e-300	1.16895	1	1	2.29107e-296	Intermediate	Fth1
Hpse.1	2.6765e-299	1.64408	0.982	0.518	3.88173e-295	Intermediate	Hpse
Phlda1.1	5.73938e-281	1.74724	0.944	0.401	8.32382e-277	Intermediate	Phlda1
Taf1d.1	5.2271e-279	2.42054	0.855	0.15	7.58086e-275	Intermediate	Taf1d
Cox8b.1	9.98811e-269	1.28218	0.995	0.806	1.44858e-264	Intermediate	Cox8b
Mlana.1	2.65814e-266	1.54296	0.973	0.575	3.8551e-262	Intermediate	Mlana
Gpnmb.1	1.3427e-238	1.57103	0.916	0.414	1.94732e-234	Intermediate	Gpnmb
Tyr.1	8.29344e-238	1.52925	0.892	0.352	1.2028e-233	Intermediate	Tyr
Atp1a1.1	4.08322e-234	1.1682	0.983	0.771	5.92189e-230	Intermediate	Atp1a1
Gsta4.1	1.43861e-222	1.27444	0.986	0.785	2.08641e-218	Intermediate	Gsta4
Bsg.1	4.03125e-218	1.13517	0.975	0.718	5.84652e-214	Intermediate	Bsg
Sepp1.1	9.88298e-216	1.13267	0.995	0.872	1.43333e-211	Intermediate	Sepp1
Ctsb.1	5.46805e-213	1.26293	0.943	0.588	7.93031e-209	Intermediate	Ctsb
Ifi27l2a.1	6.51261e-208	1.09391	0.999	0.936	9.44524e-204	Intermediate	Ifi27l2a
Tmsb4x.1	7.35024e-204	-1.62436	0.779	0.959	1.06601e-199	Intermediate	Tmsb4x
Cd63.1	2.0771e-202	1.18162	0.968	0.716	3.01242e-198	Intermediate	Cd63
Rapgef4.1	4.08717e-198	1.50206	0.769	0.184	5.92762e-194	Intermediate	Rapgef4
Dkk3.1	2.70072e-190	1.27642	0.859	0.381	3.91686e-186	Intermediate	Dkk3
Etv1.1	2.51784e-189	1.32323	0.816	0.284	3.65163e-185	Intermediate	Etv1
Slc45a2.1	5.14282e-188	1.29681	0.824	0.297	7.45863e-184	Intermediate	Slc45a2
Hhatl.1	6.45896e-186	1.27819	0.859	0.366	9.36743e-182	Intermediate	Hhatl
Syngr1.1	7.15115e-182	1.18184	0.875	0.464	1.03713e-177	Intermediate	Syngr1
Adm.1	8.99898e-179	1.46768	0.656	0.093	1.30512e-174	Intermediate	Adm
Tinagl1.1	3.60627e-175	1.37489	0.768	0.25	5.23018e-171	Intermediate	Tinagl1
Mt3.1	1.52341e-173	-1.90243	0.239	0.74	2.2094e-169	Intermediate	Mt3
Scn1b.1	1.3462e-171	1.15982	0.862	0.417	1.9524e-167	Intermediate	Scn1b
Syt4.1	5.76211e-168	1.63217	0.819	0.372	8.35678e-164	Intermediate	Syt4
Aldoa.1	5.38291e-165	0.853182	0.984	0.851	7.80684e-161	Intermediate	Aldoa
Eef1a1.1	1.25888e-163	-0.84424	0.916	0.979	1.82576e-159	Intermediate	Eef1a1
Gpx3.1	1.88639e-161	-1.70677	0.226	0.714	2.73583e-157	Intermediate	Gpx3
Igf1.1	9.07706e-158	-1.59357	0.101	0.628	1.31645e-153	Intermediate	Igf1
Gas2.1	1.52929e-155	-1.47873	0.11	0.636	2.21793e-151	Intermediate	Gas2
Aebp1.1	7.17924e-153	1.13685	0.692	0.171	1.0412e-148	Intermediate	Aebp1
Ifitm3.1	3.28087e-151	0.94826	0.963	0.741	4.75825e-147	Intermediate	Ifitm3
Car14.1	5.08773e-151	1.14786	0.733	0.245	7.37873e-147	Intermediate	Car14
Mif.1	3.31388e-150	0.760194	0.987	0.891	4.80612e-146	Intermediate	Mif
Ftl1.1	1.65691e-147	0.511282	1	0.999	2.40302e-143	Intermediate	Ftl1
Tecpr1.1	2.4203e-147	1.11095	0.724	0.241	3.51016e-143	Intermediate	Tecpr1
Rps3a1.1	1.66722e-146	-0.962169	0.753	0.954	2.41797e-142	Intermediate	Rps3a1
Malat1.1	9.5399e-146	1.36372	0.913	0.755	1.38357e-141	Intermediate	Malat1
Gsta1.1	1.713e-143	1.15726	0.722	0.238	2.48436e-139	Intermediate	Gsta1
Stmn3.1	2.32602e-142	1.32162	0.846	0.51	3.37343e-138	Intermediate	Stmn3
Tmem176a.1	1.27429e-141	1.01706	0.853	0.478	1.8481e-137	Intermediate	Tmem176a
Col5a3.1	4.91756e-140	1.18786	0.553	0.072	7.13194e-136	Intermediate	Col5a3
Chchd10	1.75727e-135	0.606586	0.997	0.926	2.54857e-131	Intermediate	Chchd10
Scrg1.1	5.2906e-135	1.08829	0.662	0.192	7.67296e-131	Intermediate	Scrg1
Fxyd3.1	1.62857e-134	1.44093	0.838	0.531	2.36192e-130	Intermediate	Fxyd3
Nrp2.1	1.39469e-133	1.10182	0.695	0.236	2.02272e-129	Intermediate	Nrp2
Car2.1	6.3699e-133	1.26032	0.818	0.47	9.23826e-129	Intermediate	Car2
Emp3.1	1.52029e-132	1.14019	0.704	0.242	2.20488e-128	Intermediate	Emp3
Fxyd1.1	5.63963e-130	1.02322	0.799	0.384	8.17915e-126	Intermediate	Fxyd1
Kcnn4.1	1.55136e-129	1.09475	0.574	0.108	2.24994e-125	Intermediate	Kcnn4
Mpzl1.1	4.45056e-127	1.04222	0.707	0.277	6.45465e-123	Intermediate	Mpzl1
Tbx2.1	1.92212e-126	1.00025	0.672	0.223	2.78765e-122	Intermediate	Tbx2
Rsrp1.1	2.78185e-126	0.995742	0.828	0.409	4.03452e-122	Intermediate	Rsrp1
Ednrb.1	1.59628e-125	1.06098	0.664	0.206	2.31509e-121	Intermediate	Ednrb
Pmp22.1	3.19374e-125	0.98731	0.682	0.233	4.63189e-121	Intermediate	Pmp22
Plp1.1	7.06717e-125	0.980086	0.758	0.333	1.02495e-120	Intermediate	Plp1
Rpl37	2.06102e-123	-0.654182	0.953	0.987	2.9891e-119	Intermediate	Rpl37
Fbxo2	3.38338e-117	-1.53338	0.2	0.651	4.90691e-113	Intermediate	Fbxo2
Tmem176b.1	1.31892e-115	0.930118	0.822	0.485	1.91283e-111	Intermediate	Tmem176b
Ctsd.1	4.35328e-115	0.696628	0.851	0.503	6.31356e-111	Intermediate	Ctsd
Lrp2.1	8.81115e-115	-1.41951	0.041	0.457	1.27788e-110	Intermediate	Lrp2
Gjb6.1	1.00755e-114	0.739736	0.805	0.364	1.46125e-110	Intermediate	Gjb6
Cd44.1	1.80125e-114	1.02173	0.621	0.19	2.61235e-110	Intermediate	Cd44
Rps4x	2.78376e-114	-0.877655	0.774	0.942	4.03728e-110	Intermediate	Rps4x
Met.1	3.53337e-114	0.979793	0.706	0.301	5.12444e-110	Intermediate	Met
Rps6.1	2.8001e-113	-0.76866	0.859	0.956	4.06098e-109	Intermediate	Rps6
Cotl1.1	9.61391e-113	0.891758	0.779	0.401	1.39431e-108	Intermediate	Cotl1
Ccdc53.1	2.16528e-112	-1.41335	0.274	0.684	3.14031e-108	Intermediate	Ccdc53
Dusp6.1	2.83777e-112	1.00608	0.6	0.18	4.11562e-108	Intermediate	Dusp6
Bri3.1	4.61925e-112	0.75287	0.915	0.705	6.6993e-108	Intermediate	Bri3
Glrb.1	6.37806e-112	0.913535	0.735	0.35	9.2501e-108	Intermediate	Glrb
Rps27a	1.29448e-111	-0.710131	0.896	0.969	1.87738e-107	Intermediate	Rps27a
Rpl26	6.72815e-109	-0.644596	0.871	0.966	9.75784e-105	Intermediate	Rpl26
Rps19	1.02734e-108	-0.729801	0.875	0.972	1.48995e-104	Intermediate	Rps19
B2m.1	2.55718e-108	0.694171	0.964	0.841	3.70868e-104	Intermediate	B2m
Rps8	1.75237e-107	-0.688884	0.929	0.978	2.54147e-103	Intermediate	Rps8
Kcnj10.1	2.73336e-107	0.818935	0.879	0.585	3.9642e-103	Intermediate	Kcnj10
Rpl41	1.27939e-106	-0.381394	1	1	1.8555e-102	Intermediate	Rpl41
Glul.1	2.95339e-105	0.636604	0.964	0.812	4.2833e-101	Intermediate	Glul
Rps24	2.60485e-104	-0.7536	0.878	0.964	3.77781e-100	Intermediate	Rps24
Sepw1.1	4.55965e-104	-0.758378	0.595	0.872	6.61286e-100	Intermediate	Sepw1
Hif1a.1	2.35775e-103	0.780739	0.824	0.535	3.41945e-99	Intermediate	Hif1a
Gsta2.1	3.23122e-103	1.11743	0.622	0.223	4.68625e-99	Intermediate	Gsta2
Fuca1.1	6.15565e-102	0.856193	0.707	0.33	8.92754e-98	Intermediate	Fuca1
mt-Nd5.1	2.93971e-101	-0.804024	0.853	0.925	4.26346e-97	Intermediate	mt-Nd5
Rpl13a	7.43196e-101	-0.671135	0.913	0.975	1.07786e-96	Intermediate	Rpl13a
Ncam1.1	2.50693e-100	0.958905	0.463	0.08	3.6358e-96	Intermediate	Ncam1
Gm26917.1	7.66234e-100	1.09478	0.546	0.147	1.11127e-95	Intermediate	Gm26917
Rpl9	7.4527e-99	-0.690154	0.888	0.966	1.08086e-94	Intermediate	Rpl9
Son.1	4.20852e-98	0.800298	0.837	0.515	6.10361e-94	Intermediate	Son
Rpl35a	6.04586e-98	-0.591049	0.945	0.981	8.7683e-94	Intermediate	Rpl35a
Rps3	4.14033e-97	-0.768765	0.748	0.925	6.00473e-93	Intermediate	Rps3
Dsp.1	1.32189e-96	-0.787238	0.025	0.382	1.91714e-92	Intermediate	Dsp
Cycs.1	1.58757e-96	0.722149	0.892	0.697	2.30245e-92	Intermediate	Cycs
Rhou.1	5.83575e-95	-0.705839	0.015	0.358	8.46359e-91	Intermediate	Rhou
Cox8a	1.68553e-93	0.388439	1	0.992	2.44452e-89	Intermediate	Cox8a
Rpl38	4.91339e-93	-0.57434	0.905	0.972	7.1259e-89	Intermediate	Rpl38
Cdkn1c.1	6.77984e-93	-1.03181	0.053	0.418	9.8328e-89	Intermediate	Cdkn1c
Atp5g1.1	1.44413e-92	0.642332	0.93	0.808	2.09443e-88	Intermediate	Atp5g1
Rpl23	2.16551e-92	-0.555224	0.952	0.985	3.14063e-88	Intermediate	Rpl23
Bmyc.1	3.81562e-92	0.945457	0.608	0.224	5.5338e-88	Intermediate	Bmyc
PISD.1	6.0893e-92	0.875387	0.44	0.07	8.83131e-88	Intermediate	PISD
Rnf152.1	2.25007e-90	-0.815841	0.041	0.39	3.26328e-86	Intermediate	Rnf152
Arhgap31.1	5.55185e-89	0.838523	0.48	0.115	8.05184e-85	Intermediate	Arhgap31
Lhfpl2.1	6.49757e-89	0.872165	0.473	0.113	9.42343e-85	Intermediate	Lhfpl2
mt-Nd4l.1	9.22861e-89	-0.847386	0.806	0.892	1.33842e-84	Intermediate	mt-Nd4l
Ceacam1.1	2.18905e-88	0.842393	0.463	0.103	3.17478e-84	Intermediate	Ceacam1
Aplp2.1	3.16211e-88	0.758967	0.797	0.536	4.58601e-84	Intermediate	Aplp2
Rps7	2.42148e-87	-0.719664	0.798	0.922	3.51187e-83	Intermediate	Rps7
Hspb1	4.37408e-87	-1.25263	0.124	0.495	6.34373e-83	Intermediate	Hspb1
Dhrs3.1	6.86633e-87	0.765126	0.553	0.164	9.95823e-83	Intermediate	Dhrs3
Bace2.1	6.10592e-86	0.813072	0.49	0.127	8.85542e-82	Intermediate	Bace2
Eef2.1	1.78865e-85	-0.678875	0.619	0.865	2.59407e-81	Intermediate	Eef2
Rpl17	2.98095e-85	-0.637468	0.877	0.966	4.32327e-81	Intermediate	Rpl17
Sec11c.1	5.21658e-85	0.803889	0.69	0.356	7.5656e-81	Intermediate	Sec11c
Rps9	1.25522e-83	-0.736924	0.767	0.926	1.82044e-79	Intermediate	Rps9
Atp6v0b.1	1.81057e-83	0.739898	0.76	0.442	2.62587e-79	Intermediate	Atp6v0b
Stmn1	2.38871e-83	-0.850474	0.058	0.404	3.46435e-79	Intermediate	Stmn1
Rps23	2.49087e-83	-0.582409	0.933	0.976	3.61251e-79	Intermediate	Rps23
mt-Nd2.1	2.88667e-83	-0.671667	0.999	0.999	4.18654e-79	Intermediate	mt-Nd2
Gm2115.1	8.23623e-83	0.865563	0.558	0.208	1.1945e-78	Intermediate	Gm2115
Prelp.1	2.52217e-82	0.799132	0.505	0.148	3.65791e-78	Intermediate	Prelp
Sgip1.1	3.22558e-82	0.724312	0.391	0.057	4.67805e-78	Intermediate	Sgip1
Hspa4l.1	1.03045e-81	-0.864186	0.13	0.49	1.49446e-77	Intermediate	Hspa4l
5031439G07Rik.1	1.17967e-81	0.678777	0.815	0.54	1.71087e-77	Intermediate	5031439G07Rik
St3gal5.1	1.30631e-80	0.809043	0.523	0.175	1.89454e-76	Intermediate	St3gal5
Rps27	6.7092e-80	-0.555897	0.982	0.988	9.73036e-76	Intermediate	Rps27
Prom2.1	3.21739e-79	-0.643732	0.022	0.324	4.66618e-75	Intermediate	Prom2
Rps15a	3.37288e-79	-0.57337	0.915	0.963	4.89168e-75	Intermediate	Rps15a
Kcne1.1	5.70336e-79	-0.9101	0.039	0.356	8.27159e-75	Intermediate	Kcne1
Nktr.1	6.68876e-79	0.845765	0.564	0.214	9.7007e-75	Intermediate	Nktr
Neat1.1	1.66532e-78	0.920277	0.773	0.5	2.41521e-74	Intermediate	Neat1
Arhgap20.1	2.10618e-78	0.82755	0.572	0.234	3.05459e-74	Intermediate	Arhgap20
Scd1	3.91415e-78	-0.958641	0.059	0.387	5.67669e-74	Intermediate	Scd1
Rgs4.1	1.26284e-77	-0.953463	0.045	0.361	1.8315e-73	Intermediate	Rgs4
Igsf8.1	8.02923e-77	0.805903	0.459	0.119	1.16448e-72	Intermediate	Igsf8
Rps15	1.18157e-76	-0.617374	0.893	0.956	1.71363e-72	Intermediate	Rps15
Aif1l.1	1.55127e-76	-0.90982	0.284	0.615	2.24981e-72	Intermediate	Aif1l
Jam2.1	5.576e-76	0.787524	0.473	0.139	8.08688e-72	Intermediate	Jam2
Rps20	8.07146e-76	-0.602101	0.842	0.946	1.1706e-71	Intermediate	Rps20
Xaf1.1	9.53916e-76	0.753892	0.536	0.186	1.38346e-71	Intermediate	Xaf1
Rpl32	1.393e-75	-0.551493	0.912	0.965	2.02027e-71	Intermediate	Rpl32
Plscr2.1	2.01293e-75	-0.743776	0.061	0.383	2.91935e-71	Intermediate	Plscr2
Cerk.1	2.93468e-75	0.760997	0.596	0.263	4.25617e-71	Intermediate	Cerk
mt-Co1.1	4.76804e-75	-0.89552	1	1	6.91508e-71	Intermediate	mt-Co1
Rpl10	7.42194e-75	-0.696605	0.881	0.963	1.0764e-70	Intermediate	Rpl10
Rpl13	8.74419e-75	-0.621634	0.923	0.974	1.26817e-70	Intermediate	Rpl13
Deb1.1	2.29845e-74	0.612994	0.831	0.599	3.33344e-70	Intermediate	Deb1
Pax3.1	5.25822e-74	0.682115	0.335	0.04	7.626e-70	Intermediate	Pax3
Edil3.1	1.17462e-73	0.731553	0.41	0.092	1.70355e-69	Intermediate	Edil3
Cox7a2	1.67809e-73	0.426363	0.989	0.951	2.43374e-69	Intermediate	Cox7a2
St6galnac2.1	2.2561e-73	0.812919	0.503	0.178	3.27202e-69	Intermediate	St6galnac2
Gpr37.1	3.75178e-73	0.718986	0.425	0.103	5.4412e-69	Intermediate	Gpr37
Padi2.1	4.36926e-73	-0.646437	0.023	0.308	6.33674e-69	Intermediate	Padi2
Sorbs2.1	7.02949e-73	-0.590604	0.01	0.281	1.01949e-68	Intermediate	Sorbs2
F3.1	1.0311e-72	0.786729	0.597	0.263	1.4954e-68	Intermediate	F3
Znrf2.1	1.691e-72	-0.758499	0.083	0.404	2.45245e-68	Intermediate	Znrf2
Dnase1.1	1.7406e-72	-1.37222	0.061	0.37	2.52439e-68	Intermediate	Dnase1
Rpl7	2.24244e-72	-0.594174	0.757	0.922	3.25221e-68	Intermediate	Rpl7
Cldn9.1	1.20274e-71	-0.902223	0.023	0.302	1.74434e-67	Intermediate	Cldn9
Rapgef3.1	1.55624e-71	0.705847	0.514	0.172	2.25702e-67	Intermediate	Rapgef3
Rpl5.1	1.68954e-71	-0.715376	0.343	0.689	2.45034e-67	Intermediate	Rpl5
Nav2.1	1.77236e-71	0.685344	0.342	0.047	2.57046e-67	Intermediate	Nav2
Csrp1.1	1.78245e-71	0.615706	0.768	0.453	2.58508e-67	Intermediate	Csrp1
Vamp5.1	4.2009e-71	0.746697	0.662	0.368	6.09257e-67	Intermediate	Vamp5
Enah	6.05179e-71	-0.924018	0.171	0.509	8.77691e-67	Intermediate	Enah
Tesc.1	8.25073e-71	-0.665964	0.042	0.342	1.1966e-66	Intermediate	Tesc
mt-Nd3.1	8.84621e-71	-0.580761	0.985	0.98	1.28297e-66	Intermediate	mt-Nd3
Ttc14.1	1.08615e-70	0.741103	0.532	0.199	1.57525e-66	Intermediate	Ttc14
Smim22.1	1.93447e-70	-0.643448	0.026	0.308	2.80556e-66	Intermediate	Smim22
Ccni.1	3.50974e-70	-0.685653	0.165	0.519	5.09018e-66	Intermediate	Ccni
Tmsb10.1	4.12526e-70	-0.850658	0.409	0.723	5.98287e-66	Intermediate	Tmsb10
mt-Nd4.1	1.08349e-69	-0.647572	1	1	1.57139e-65	Intermediate	mt-Nd4
Cldn11.1	1.35815e-69	-1.72792	0.055	0.349	1.96972e-65	Intermediate	Cldn11
Pgp.1	1.38253e-69	0.740253	0.571	0.255	2.00509e-65	Intermediate	Pgp
Hsp90ab1.1	1.91468e-69	-0.546795	0.671	0.886	2.77686e-65	Intermediate	Hsp90ab1
Dclk1.1	2.0882e-69	-1.15037	0.555	0.733	3.02852e-65	Intermediate	Dclk1
Rps5	5.52637e-69	-0.70697	0.761	0.917	8.01489e-65	Intermediate	Rps5
Lamp2.1	6.19888e-69	0.665411	0.698	0.398	8.99023e-65	Intermediate	Lamp2
Itpr1.1	2.88303e-68	-0.701219	0.063	0.364	4.18125e-64	Intermediate	Itpr1
Rplp1	5.18722e-68	-0.47518	0.977	0.991	7.52302e-64	Intermediate	Rplp1
Sox10.1	5.7379e-68	0.724417	0.497	0.177	8.32168e-64	Intermediate	Sox10
Calml4.1	1.25649e-67	-0.659516	0.023	0.292	1.82229e-63	Intermediate	Calml4
Lgi4.1	2.91219e-67	0.745996	0.473	0.161	4.22356e-63	Intermediate	Lgi4
Rcn1.1	3.35829e-67	-0.700644	0.149	0.483	4.87053e-63	Intermediate	Rcn1
Ppia.1	7.53204e-67	0.439212	0.988	0.969	1.09237e-62	Intermediate	Ppia
Enho.1	1.19175e-66	0.720125	0.62	0.32	1.7284e-62	Intermediate	Enho
Tpi1	1.32739e-66	0.566757	0.907	0.768	1.92512e-62	Intermediate	Tpi1
Rpl18a	2.35787e-66	-0.619485	0.918	0.962	3.41962e-62	Intermediate	Rpl18a
Fau	9.93628e-66	-0.518288	0.93	0.975	1.44106e-61	Intermediate	Fau
2010111I01Rik.1	2.63941e-65	0.709343	0.512	0.191	3.82794e-61	Intermediate	2010111I01Rik
Efhd1	3.03403e-65	-0.637181	0.012	0.26	4.40025e-61	Intermediate	Efhd1
Rpl37a	4.89875e-64	-0.443484	0.987	0.986	7.10466e-60	Intermediate	Rpl37a
Trak2.1	4.89992e-64	-0.745049	0.106	0.41	7.10636e-60	Intermediate	Trak2
Nceh1.1	7.00395e-64	0.711642	0.491	0.187	1.01578e-59	Intermediate	Nceh1
mt-Co2.1	1.03842e-63	-0.67094	1	1	1.50602e-59	Intermediate	mt-Co2
Slc7a5.1	1.06137e-63	0.745062	0.437	0.14	1.5393e-59	Intermediate	Slc7a5
mt-Atp6.1	2.34663e-63	-0.634354	1	1	3.40331e-59	Intermediate	mt-Atp6
Pole4.1	3.35863e-63	0.613219	0.78	0.568	4.87102e-59	Intermediate	Pole4
Hnrnpa1.1	3.75422e-63	-0.648168	0.287	0.618	5.44474e-59	Intermediate	Hnrnpa1
Setd7.1	3.86781e-63	-0.622337	0.107	0.418	5.60948e-59	Intermediate	Setd7
Rps17	9.7989e-63	-0.485685	0.905	0.956	1.42114e-58	Intermediate	Rps17
Wfdc2.1	1.0603e-62	-0.657962	0.011	0.25	1.53775e-58	Intermediate	Wfdc2
Rpl36a	2.03286e-62	-0.547302	0.827	0.922	2.94825e-58	Intermediate	Rpl36a
Rspo3.1	2.08885e-62	-0.579392	0.026	0.281	3.02947e-58	Intermediate	Rspo3
Hmgn3.1	2.17047e-62	-0.786647	0.149	0.466	3.14783e-58	Intermediate	Hmgn3
Gpd2.1	5.76718e-62	0.684378	0.484	0.184	8.36415e-58	Intermediate	Gpd2
Slc25a4.1	1.19378e-61	0.56225	0.885	0.763	1.73133e-57	Intermediate	Slc25a4
Srsf2.1	1.79357e-61	0.612917	0.722	0.431	2.60122e-57	Intermediate	Srsf2
Psap.1	2.75034e-61	0.530615	0.806	0.568	3.98881e-57	Intermediate	Psap
Rplp0	4.41021e-61	-0.544371	0.808	0.931	6.39612e-57	Intermediate	Rplp0
Epcam.1	4.69769e-61	-0.845259	0.027	0.276	6.81306e-57	Intermediate	Epcam
Wdr91.1	2.40631e-60	0.618644	0.31	0.05	3.48987e-56	Intermediate	Wdr91
Gm42418.1	4.74291e-60	0.775846	0.585	0.288	6.87864e-56	Intermediate	Gm42418
Kcnj13.1	1.29408e-59	0.78768	0.315	0.056	1.8768e-55	Intermediate	Kcnj13
Txn1.1	2.20869e-59	0.553556	0.842	0.677	3.20327e-55	Intermediate	Txn1
Rnf7.1	2.32176e-59	0.602804	0.785	0.625	3.36724e-55	Intermediate	Rnf7
Cttnbp2.1	3.14797e-59	0.61885	0.335	0.064	4.5655e-55	Intermediate	Cttnbp2
Uqcr11	3.1624e-59	0.394655	0.974	0.926	4.58643e-55	Intermediate	Uqcr11
Atp1b3.1	9.44604e-59	0.558458	0.816	0.597	1.36996e-54	Intermediate	Atp1b3
Pnisr.1	1.29248e-58	0.668881	0.545	0.235	1.87448e-54	Intermediate	Pnisr
Gjc3.1	2.11928e-58	0.6665	0.383	0.103	3.07359e-54	Intermediate	Gjc3
Gm17634.1	6.58991e-58	-0.4719	0.01	0.234	9.55734e-54	Intermediate	Gm17634
Tspan1.1	6.7249e-58	-0.677668	0.03	0.272	9.75312e-54	Intermediate	Tspan1
Iqgap2.1	7.24954e-58	-0.529154	0.013	0.239	1.0514e-53	Intermediate	Iqgap2
Cited4.1	7.95919e-58	-0.651296	0.021	0.256	1.15432e-53	Intermediate	Cited4
mt-Co3.1	8.41688e-58	-0.563842	1	1	1.2207e-53	Intermediate	mt-Co3
Apoe.1	1.41466e-57	-0.574398	0.858	0.558	2.05168e-53	Intermediate	Apoe
Timp2.1	2.7766e-57	0.579404	0.725	0.465	4.0269e-53	Intermediate	Timp2
Mob3b.1	2.81489e-57	0.668699	0.43	0.151	4.08244e-53	Intermediate	Mob3b
mt-Cytb.1	1.23075e-56	-0.485265	1	1	1.78496e-52	Intermediate	mt-Cytb
Sema6d.1	1.40777e-56	0.606774	0.319	0.062	2.0417e-52	Intermediate	Sema6d
Nrcam.1	2.79111e-56	0.660969	0.419	0.139	4.04795e-52	Intermediate	Nrcam
Sdc3.1	3.68977e-56	0.652897	0.543	0.259	5.35128e-52	Intermediate	Sdc3
Rps16	5.83222e-56	-0.522441	0.903	0.967	8.45846e-52	Intermediate	Rps16
Rps10	1.16943e-55	-0.503913	0.852	0.946	1.69603e-51	Intermediate	Rps10
Il10rb.1	1.83124e-55	0.670779	0.521	0.25	2.65585e-51	Intermediate	Il10rb
Rhoq.1	2.50493e-55	-0.631612	0.143	0.433	3.6329e-51	Intermediate	Rhoq
Tuba1b.1	2.87822e-55	0.599397	0.768	0.538	4.17428e-51	Intermediate	Tuba1b
Slc41a2.1	3.15999e-55	-0.556823	0.014	0.233	4.58293e-51	Intermediate	Slc41a2
Oxct1.1	3.99121e-55	0.592704	0.721	0.48	5.78846e-51	Intermediate	Oxct1
Sparcl1.1	5.25866e-55	0.556261	0.72	0.465	7.62663e-51	Intermediate	Sparcl1
Manf.1	7.42595e-55	0.660947	0.541	0.248	1.07699e-50	Intermediate	Manf
Ccng1.1	9.06396e-55	-0.695871	0.25	0.545	1.31455e-50	Intermediate	Ccng1
Bmpr1b.1	1.05803e-54	-0.471177	0.012	0.226	1.53446e-50	Intermediate	Bmpr1b
Nenf.1	1.18552e-54	0.537439	0.807	0.636	1.71936e-50	Intermediate	Nenf
Arhgap39.1	1.29765e-54	0.601789	0.329	0.075	1.88197e-50	Intermediate	Arhgap39
C4b.1	1.49386e-54	0.587137	0.246	0.023	2.16654e-50	Intermediate	C4b
Rpl11	1.6019e-54	-0.478649	0.913	0.959	2.32324e-50	Intermediate	Rpl11
Dlc1.1	2.84604e-54	0.673541	0.463	0.187	4.1276e-50	Intermediate	Dlc1
Enpep.1	2.8579e-54	-0.742836	0.013	0.227	4.14482e-50	Intermediate	Enpep
Metrn.1	3.29773e-54	0.651621	0.6	0.345	4.78269e-50	Intermediate	Metrn
Alcam.1	5.73972e-54	-0.641942	0.016	0.232	8.32432e-50	Intermediate	Alcam
Rps18	6.4577e-54	-0.561532	0.837	0.929	9.3656e-50	Intermediate	Rps18
Cdh1.1	7.84155e-54	-0.648394	0.177	0.473	1.13726e-49	Intermediate	Cdh1
Lamp1.1	8.50664e-54	0.536156	0.743	0.519	1.23372e-49	Intermediate	Lamp1
Rpl30	1.02732e-53	-0.500808	0.82	0.934	1.48993e-49	Intermediate	Rpl30
Tcn2.1	1.86215e-53	0.632654	0.517	0.236	2.70067e-49	Intermediate	Tcn2
Kif1c.1	1.92878e-53	-0.527695	0.065	0.324	2.79731e-49	Intermediate	Kif1c
Ugp2.1	6.3068e-53	0.579354	0.639	0.393	9.14675e-49	Intermediate	Ugp2
Rnf149.1	8.73477e-53	-0.630105	0.14	0.428	1.2668e-48	Intermediate	Rnf149
Hes1.1	2.19841e-52	0.720243	0.361	0.101	3.18836e-48	Intermediate	Hes1
Itgav.1	2.29762e-52	0.648662	0.495	0.225	3.33224e-48	Intermediate	Itgav
Cox6b1	5.66547e-52	0.367884	0.977	0.953	8.21663e-48	Intermediate	Cox6b1
Mat2a.1	1.16453e-51	0.638316	0.477	0.202	1.68892e-47	Intermediate	Mat2a
C2.1	1.17467e-51	0.569567	0.334	0.083	1.70362e-47	Intermediate	C2
Krt18.1	1.21061e-51	-0.601978	0.029	0.252	1.75574e-47	Intermediate	Krt18
Bicd1.1	1.21916e-51	0.613543	0.381	0.116	1.76815e-47	Intermediate	Bicd1
Cox5a	1.21976e-51	0.461364	0.918	0.797	1.76902e-47	Intermediate	Cox5a
Specc1.1	1.22544e-51	0.61328	0.464	0.194	1.77726e-47	Intermediate	Specc1
Trim8.1	2.13389e-51	0.585821	0.464	0.189	3.09478e-47	Intermediate	Trim8
Tes.1	2.24927e-51	0.652244	0.514	0.249	3.26211e-47	Intermediate	Tes
Eef1g	3.98798e-51	-0.585022	0.469	0.745	5.78376e-47	Intermediate	Eef1g
Rpl8	4.21543e-51	-0.476022	0.884	0.94	6.11364e-47	Intermediate	Rpl8
Sag.1	5.67113e-51	0.534212	0.25	0.029	8.22484e-47	Intermediate	Sag
Plin3.1	7.39382e-51	0.57442	0.691	0.468	1.07233e-46	Intermediate	Plin3
Gpm6a.1	8.68174e-51	0.576712	0.387	0.124	1.25911e-46	Intermediate	Gpm6a
Cdo1.1	8.9511e-51	-0.560248	0.016	0.222	1.29818e-46	Intermediate	Cdo1
Kif5b.1	1.34699e-50	-0.63236	0.413	0.668	1.95354e-46	Intermediate	Kif5b
Uhmk1.1	1.66755e-50	-0.526149	0.091	0.356	2.41845e-46	Intermediate	Uhmk1
Comt.1	2.64047e-50	0.630468	0.579	0.33	3.82947e-46	Intermediate	Comt
Hipk3.1	4.30416e-50	-0.57083	0.116	0.383	6.24232e-46	Intermediate	Hipk3
Rps25	6.2711e-50	-0.436621	0.924	0.965	9.09497e-46	Intermediate	Rps25
Mitf.1	7.301e-50	0.642578	0.472	0.209	1.05886e-45	Intermediate	Mitf
Zak.1	9.02605e-50	-0.55187	0.077	0.33	1.30905e-45	Intermediate	Zak
Rpl34	9.92202e-50	-0.47557	0.887	0.96	1.43899e-45	Intermediate	Rpl34
Snhg7os.1	4.39465e-49	0.497008	0.189	0.005	6.37356e-45	Intermediate	Snhg7os
Mdfi.1	6.95829e-49	0.56388	0.327	0.084	1.00916e-44	Intermediate	Mdfi
Pfkfb3.1	7.24141e-49	0.656736	0.476	0.219	1.05022e-44	Intermediate	Pfkfb3
Atp6v1e1.1	7.28852e-49	0.581051	0.684	0.464	1.05705e-44	Intermediate	Atp6v1e1
Tmed10.1	1.33435e-48	0.505629	0.761	0.538	1.9352e-44	Intermediate	Tmed10
Rpl36	1.69836e-48	-0.414218	0.922	0.964	2.46313e-44	Intermediate	Rpl36
Dynll2.1	1.71735e-48	-0.546629	0.572	0.762	2.49067e-44	Intermediate	Dynll2
Rpl31	1.88537e-48	-0.433651	0.911	0.951	2.73435e-44	Intermediate	Rpl31
Ppp2r2c.1	5.62967e-48	-0.422915	0.013	0.204	8.16471e-44	Intermediate	Ppp2r2c
Mtch1.1	6.29221e-48	-0.611243	0.341	0.607	9.12559e-44	Intermediate	Mtch1
Hipk1.1	6.75094e-48	-0.554281	0.137	0.406	9.79089e-44	Intermediate	Hipk1
Pigz.1	7.92943e-48	-0.40178	0.018	0.218	1.15001e-43	Intermediate	Pigz
Hs3st6.1	9.14953e-48	-0.546682	0.019	0.218	1.32696e-43	Intermediate	Hs3st6
Plxna1.1	1.08456e-47	0.549847	0.332	0.094	1.57293e-43	Intermediate	Plxna1
Lrpap1.1	1.29453e-47	-0.818031	0.261	0.54	1.87746e-43	Intermediate	Lrpap1
Mfsd6.1	1.58849e-47	-0.429912	0.058	0.295	2.30378e-43	Intermediate	Mfsd6
Uqcc2	1.65543e-47	0.463375	0.849	0.697	2.40088e-43	Intermediate	Uqcc2
Rps26	1.8666e-47	-0.440458	0.877	0.952	2.70713e-43	Intermediate	Rps26
Hsp90aa1.1	2.11886e-47	-0.589058	0.433	0.673	3.07299e-43	Intermediate	Hsp90aa1
mt-Atp8.1	2.26992e-47	-0.501801	0.887	0.932	3.29207e-43	Intermediate	mt-Atp8
Spg21.1	2.86777e-47	0.619902	0.527	0.282	4.15913e-43	Intermediate	Spg21
Pla2g2e.1	4.82135e-47	0.642707	0.288	0.062	6.9924e-43	Intermediate	Pla2g2e
mt-Nd1.1	4.98794e-47	-0.497607	1	1	7.23401e-43	Intermediate	mt-Nd1
Atp1b2.1	5.04065e-47	-0.906871	0.1	0.348	7.31045e-43	Intermediate	Atp1b2
Ddx5.1	5.1985e-47	0.433707	0.873	0.729	7.53939e-43	Intermediate	Ddx5
Psen2.1	6.67161e-47	0.547855	0.283	0.06	9.67584e-43	Intermediate	Psen2
Rab27b.1	7.10091e-47	-0.472919	0.021	0.219	1.02984e-42	Intermediate	Rab27b
Rpl4	1.26654e-46	-0.528248	0.563	0.801	1.83686e-42	Intermediate	Rpl4
Abca1.1	1.81054e-46	0.612184	0.429	0.179	2.62583e-42	Intermediate	Abca1
Atp6ap2.1	5.75714e-46	0.58608	0.561	0.308	8.34958e-42	Intermediate	Atp6ap2
Bst2.1	7.46861e-46	0.684049	0.582	0.332	1.08317e-41	Intermediate	Bst2
Fads1.1	1.01489e-45	-0.464367	0.083	0.327	1.4719e-41	Intermediate	Fads1
Wwc1.1	1.34099e-45	-0.383154	0.016	0.205	1.94483e-41	Intermediate	Wwc1
Irf6.1	3.94609e-45	-0.434767	0.024	0.221	5.72301e-41	Intermediate	Irf6
Sema7a.1	5.44911e-45	0.526898	0.266	0.055	7.90284e-41	Intermediate	Sema7a
1110008P14Rik.1	5.64325e-45	0.59475	0.709	0.535	8.1844e-41	Intermediate	1110008P14Rik
Lmo7.1	6.42934e-45	-0.376603	0.005	0.178	9.32448e-41	Intermediate	Lmo7
Iqgap1.1	8.77951e-45	0.556636	0.631	0.404	1.27329e-40	Intermediate	Iqgap1
Klhl40.1	1.05358e-44	0.524449	0.211	0.022	1.528e-40	Intermediate	Klhl40
Mapt.1	1.14918e-44	0.545702	0.353	0.113	1.66666e-40	Intermediate	Mapt
Rlbp1.1	1.22017e-44	0.67108	0.482	0.241	1.76962e-40	Intermediate	Rlbp1
Ogt.1	1.61111e-44	0.496252	0.573	0.285	2.33659e-40	Intermediate	Ogt
Emp1.1	2.14289e-44	-0.371516	0.006	0.179	3.10783e-40	Intermediate	Emp1
Rtn4.1	2.27898e-44	-0.587934	0.43	0.656	3.3052e-40	Intermediate	Rtn4
Ghitm.1	3.10871e-44	-0.552761	0.254	0.522	4.50856e-40	Intermediate	Ghitm
Hvcn1.1	3.79641e-44	0.529864	0.284	0.068	5.50593e-40	Intermediate	Hvcn1
Rpl14	4.39389e-44	-0.480878	0.922	0.958	6.37246e-40	Intermediate	Rpl14
Vdac2.1	6.97803e-44	0.554413	0.721	0.539	1.01202e-39	Intermediate	Vdac2
Clu.1	8.29578e-44	-1.66598	0.065	0.277	1.20314e-39	Intermediate	Clu
Plce1.1	8.35872e-44	-0.40047	0.016	0.199	1.21227e-39	Intermediate	Plce1
Esrrb.1	8.65427e-44	-0.461354	0.01	0.184	1.25513e-39	Intermediate	Esrrb
Xist.1	9.2e-44	0.841186	0.527	0.276	1.33428e-39	Intermediate	Xist
Fkbp2.1	9.30923e-44	0.53594	0.635	0.409	1.35012e-39	Intermediate	Fkbp2
St3gal6.1	9.79072e-44	0.535194	0.469	0.215	1.41995e-39	Intermediate	St3gal6
Smpd1.1	9.87855e-44	0.574761	0.374	0.136	1.43269e-39	Intermediate	Smpd1
Ank3.1	1.01169e-43	-0.421089	0.013	0.19	1.46726e-39	Intermediate	Ank3
Gmfb.1	1.42074e-43	-0.473	0.14	0.406	2.0605e-39	Intermediate	Gmfb
Gm9493	1.52681e-43	-0.583219	0.266	0.549	2.21434e-39	Intermediate	Gm9493
Nfe2l1.1	1.59988e-43	-0.568015	0.203	0.468	2.32031e-39	Intermediate	Nfe2l1
Fam129b	1.85473e-43	-0.472233	0.07	0.3	2.68991e-39	Intermediate	Fam129b
Tspan10.1	2.44377e-43	0.50721	0.247	0.045	3.5442e-39	Intermediate	Tspan10
Marcksl1	2.88363e-43	-0.560326	0.053	0.271	4.18213e-39	Intermediate	Marcksl1
Fuom.1	6.28635e-43	0.546096	0.501	0.252	9.11709e-39	Intermediate	Fuom
Rpl39	1.30467e-42	-0.341665	0.988	0.99	1.89217e-38	Intermediate	Rpl39
Ehd3.1	1.50715e-42	-0.519912	0.059	0.273	2.18582e-38	Intermediate	Ehd3
Rtp4.1	1.89267e-42	0.590903	0.356	0.12	2.74494e-38	Intermediate	Rtp4
Nav1.1	2.01861e-42	0.531678	0.31	0.089	2.92759e-38	Intermediate	Nav1
Cox5b	2.67198e-42	0.401988	0.906	0.819	3.87517e-38	Intermediate	Cox5b
Rps11	3.05019e-42	-0.456505	0.913	0.952	4.4237e-38	Intermediate	Rps11
Pdpn.1	3.50757e-42	0.547952	0.423	0.173	5.08703e-38	Intermediate	Pdpn
Pde4dip.1	3.75723e-42	-0.413944	0.054	0.266	5.44912e-38	Intermediate	Pde4dip
Eva1a.1	4.26854e-42	0.482124	0.253	0.052	6.19067e-38	Intermediate	Eva1a
Cox7c	4.74682e-42	0.313506	0.974	0.956	6.88431e-38	Intermediate	Cox7c
Mpv17l2.1	6.2497e-42	0.55882	0.399	0.162	9.06394e-38	Intermediate	Mpv17l2
Mal.1	9.29305e-42	-0.396786	0.01	0.177	1.34777e-37	Intermediate	Mal
Cyc1.1	1.06418e-41	0.550267	0.638	0.422	1.54338e-37	Intermediate	Cyc1
Ifi35.1	1.0777e-41	0.544329	0.443	0.2	1.56299e-37	Intermediate	Ifi35
Sirpa.1	2.08128e-41	0.54799	0.392	0.163	3.01848e-37	Intermediate	Sirpa
Rps13	2.60332e-41	-0.46424	0.828	0.931	3.77559e-37	Intermediate	Rps13
Nfix	2.81018e-41	-0.413799	0.039	0.236	4.07561e-37	Intermediate	Nfix
Igfbp4.1	3.2777e-41	0.438109	0.505	0.245	4.75364e-37	Intermediate	Igfbp4
Gpr180.1	4.07434e-41	0.522463	0.286	0.075	5.90902e-37	Intermediate	Gpr180
Cox7a2l	6.5019e-41	-0.482632	0.496	0.734	9.42971e-37	Intermediate	Cox7a2l
A730017C20Rik.1	6.88235e-41	-0.361366	0.014	0.183	9.98148e-37	Intermediate	A730017C20Rik
Uqcrq	7.25303e-41	0.372664	0.933	0.862	1.05191e-36	Intermediate	Uqcrq
Cyb5r3.1	1.34142e-40	-0.475376	0.136	0.387	1.94547e-36	Intermediate	Cyb5r3
Mturn.1	1.37197e-40	-0.342205	0.01	0.174	1.98977e-36	Intermediate	Mturn
Camkk2.1	1.48317e-40	0.560524	0.372	0.144	2.15104e-36	Intermediate	Camkk2
Uqcrb	1.91745e-40	0.370076	0.966	0.912	2.78088e-36	Intermediate	Uqcrb
Etnppl.1	1.9593e-40	-0.37008	0.01	0.172	2.84157e-36	Intermediate	Etnppl
Celf2.1	2.03364e-40	0.532819	0.482	0.242	2.94938e-36	Intermediate	Celf2
Galnt3.1	2.19951e-40	0.491133	0.275	0.07	3.18996e-36	Intermediate	Galnt3
Kat2b.1	2.58972e-40	-0.535013	0.182	0.425	3.75587e-36	Intermediate	Kat2b
St3gal4.1	3.6695e-40	0.560605	0.428	0.199	5.32187e-36	Intermediate	St3gal4
Trp53inp2.1	3.6706e-40	-0.527299	0.184	0.439	5.32347e-36	Intermediate	Trp53inp2
Haghl.1	4.49885e-40	0.538311	0.392	0.157	6.52468e-36	Intermediate	Haghl
Serpinh1.1	5.25556e-40	0.481121	0.424	0.179	7.62215e-36	Intermediate	Serpinh1
Rps14	5.36947e-40	-0.393906	0.891	0.955	7.78734e-36	Intermediate	Rps14
Tulp3.1	6.60138e-40	0.512909	0.336	0.116	9.57399e-36	Intermediate	Tulp3
Pink1.1	7.28618e-40	-0.464561	0.133	0.382	1.05671e-35	Intermediate	Pink1
Sox9	1.11999e-39	-0.508847	0.023	0.199	1.62433e-35	Intermediate	Sox9
Pfdn5	1.25556e-39	-0.415225	0.734	0.876	1.82093e-35	Intermediate	Pfdn5
Eid1.1	1.52061e-39	-0.500058	0.204	0.462	2.20534e-35	Intermediate	Eid1
Prkar2a.1	1.53564e-39	-0.399018	0.061	0.27	2.22714e-35	Intermediate	Prkar2a
Slc25a5.1	2.20196e-39	0.527842	0.685	0.497	3.19351e-35	Intermediate	Slc25a5
Bhlhe41.1	2.85909e-39	0.756219	0.61	0.41	4.14653e-35	Intermediate	Bhlhe41
Rabgap1l.1	3.14601e-39	-0.371955	0.019	0.189	4.56266e-35	Intermediate	Rabgap1l
Tm4sf5.1	3.38821e-39	-0.398916	0.014	0.179	4.91393e-35	Intermediate	Tm4sf5
Rpl6	3.76965e-39	-0.477762	0.876	0.938	5.46712e-35	Intermediate	Rpl6
Actn1	4.29416e-39	-0.908907	0.042	0.228	6.22781e-35	Intermediate	Actn1
Glmp.1	4.34424e-39	0.51604	0.466	0.225	6.30044e-35	Intermediate	Glmp
Spire1.1	5.73021e-39	-0.487373	0.122	0.355	8.31053e-35	Intermediate	Spire1
Cited2.1	6.35137e-39	0.53819	0.434	0.189	9.21139e-35	Intermediate	Cited2
Cldn3.1	7.64827e-39	-0.443866	0.005	0.154	1.10923e-34	Intermediate	Cldn3
Ebf1.1	9.07871e-39	-0.998195	0.007	0.159	1.31669e-34	Intermediate	Ebf1
Appl2.1	1.13331e-38	0.529344	0.393	0.169	1.64365e-34	Intermediate	Appl2
Rpl35	1.22791e-38	-0.452925	0.713	0.866	1.78083e-34	Intermediate	Rpl35
Tiam1.1	1.33846e-38	0.510039	0.369	0.145	1.94116e-34	Intermediate	Tiam1
Rab25.1	1.39351e-38	-0.381837	0.019	0.187	2.02101e-34	Intermediate	Rab25
Itgb5.1	1.40221e-38	-0.431264	0.032	0.212	2.03363e-34	Intermediate	Itgb5
Ifi30.1	1.78707e-38	0.496729	0.324	0.106	2.59179e-34	Intermediate	Ifi30
BC005561.1	3.64628e-38	0.490808	0.311	0.096	5.2882e-34	Intermediate	BC005561
Fnbp1l.1	4.13578e-38	-0.40535	0.057	0.255	5.99813e-34	Intermediate	Fnbp1l
Rpl10a	5.27205e-38	-0.595705	0.576	0.777	7.64606e-34	Intermediate	Rpl10a
Fam173a.1	5.60354e-38	0.490473	0.552	0.321	8.12681e-34	Intermediate	Fam173a
Mall.1	7.01653e-38	-0.369247	0.015	0.177	1.01761e-33	Intermediate	Mall
Lrrc8a.1	7.52903e-38	0.551703	0.333	0.117	1.09193e-33	Intermediate	Lrrc8a
Ckb.1	8.82301e-38	0.465647	0.709	0.536	1.2796e-33	Intermediate	Ckb
Cyp2j6.1	1.44966e-37	0.507087	0.309	0.1	2.10245e-33	Intermediate	Cyp2j6
Cntfr.1	1.49853e-37	0.43354	0.264	0.065	2.17332e-33	Intermediate	Cntfr
Scly.1	1.59191e-37	0.510921	0.329	0.116	2.30875e-33	Intermediate	Scly
Cdc42bpg.1	1.90611e-37	-0.37491	0.03	0.205	2.76443e-33	Intermediate	Cdc42bpg
Atp2c1.1	2.15716e-37	0.526747	0.442	0.22	3.12852e-33	Intermediate	Atp2c1
Parg.1	2.43374e-37	-0.484881	0.09	0.303	3.52965e-33	Intermediate	Parg
Mxra8.1	2.95652e-37	0.49523	0.302	0.092	4.28784e-33	Intermediate	Mxra8
Sh3bgrl.1	2.99411e-37	-0.485353	0.241	0.501	4.34236e-33	Intermediate	Sh3bgrl
Mfsd11.1	4.31536e-37	0.453197	0.276	0.076	6.25857e-33	Intermediate	Mfsd11
Igfbp5.1	4.48627e-37	-0.924589	0.014	0.168	6.50644e-33	Intermediate	Igfbp5
Zfp106.1	6.12478e-37	-0.45884	0.128	0.359	8.88276e-33	Intermediate	Zfp106
Rpl22	7.12397e-37	-0.42472	0.703	0.857	1.03319e-32	Intermediate	Rpl22
Rabep1.1	7.4094e-37	-0.436004	0.095	0.308	1.07458e-32	Intermediate	Rabep1
F11r.1	8.85645e-37	-0.330941	0.003	0.142	1.28445e-32	Intermediate	F11r
Shisa5.1	8.86655e-37	0.508821	0.466	0.241	1.28592e-32	Intermediate	Shisa5
Cdh19.1	8.98305e-37	0.499086	0.296	0.096	1.30281e-32	Intermediate	Cdh19
Fam53b.1	1.11133e-36	0.48592	0.282	0.083	1.61176e-32	Intermediate	Fam53b
Rgcc.1	1.38825e-36	-0.442378	0.01	0.159	2.01338e-32	Intermediate	Rgcc
Slc38a10.1	1.6308e-36	0.536268	0.475	0.252	2.36515e-32	Intermediate	Slc38a10
C1qtnf4.1	1.72784e-36	-0.374335	0.025	0.192	2.50588e-32	Intermediate	C1qtnf4
Pbxip1.1	1.81951e-36	0.520088	0.482	0.26	2.63884e-32	Intermediate	Pbxip1
Rpl21	2.05657e-36	-0.427228	0.889	0.955	2.98265e-32	Intermediate	Rpl21
Rpl27a	2.37143e-36	-0.406464	0.925	0.956	3.43929e-32	Intermediate	Rpl27a
Slc12a2	2.49095e-36	0.294602	0.882	0.723	3.61262e-32	Intermediate	Slc12a2
Uap1l1.1	2.73575e-36	0.532113	0.401	0.182	3.96766e-32	Intermediate	Uap1l1
Rorb.1	2.97325e-36	0.414217	0.19	0.028	4.31211e-32	Intermediate	Rorb
Knop1.1	3.77721e-36	-0.43237	0.133	0.372	5.47808e-32	Intermediate	Knop1
Ppib.1	3.81738e-36	0.474172	0.563	0.331	5.53634e-32	Intermediate	Ppib
Cyfip2.1	4.35212e-36	-0.34023	0.021	0.181	6.31188e-32	Intermediate	Cyfip2
Fam101b	5.95789e-36	-0.442013	0.048	0.232	8.64072e-32	Intermediate	Fam101b
Hebp1.1	6.25834e-36	-0.351155	0.029	0.198	9.07647e-32	Intermediate	Hebp1
Eef1b2	6.35756e-36	-0.492692	0.363	0.611	9.22037e-32	Intermediate	Eef1b2
Pde4d.1	6.39768e-36	0.426119	0.228	0.046	9.27855e-32	Intermediate	Pde4d
Gm16136	6.86037e-36	-0.369641	0.009	0.155	9.94959e-32	Intermediate	Gm16136
Limd1.1	7.88649e-36	0.558534	0.383	0.178	1.14378e-31	Intermediate	Limd1
Atp6v1g1.1	8.38558e-36	0.365074	0.911	0.849	1.21616e-31	Intermediate	Atp6v1g1
Ccnd2.1	8.98531e-36	0.528868	0.458	0.238	1.30314e-31	Intermediate	Ccnd2
Dnase2a.1	1.16823e-35	-0.394245	0.068	0.27	1.69428e-31	Intermediate	Dnase2a
Krt8.1	1.24238e-35	-0.340422	0.01	0.156	1.80183e-31	Intermediate	Krt8
Higd1a	1.25168e-35	0.479877	0.775	0.636	1.81532e-31	Intermediate	Higd1a
Cox6a1	1.29592e-35	0.291331	0.99	0.953	1.87948e-31	Intermediate	Cox6a1
Ifnk.1	1.76829e-35	0.379983	0.157	0.012	2.56455e-31	Intermediate	Ifnk
Gata3	2.21621e-35	-0.408802	0.004	0.14	3.21418e-31	Intermediate	Gata3
Polr2m.1	2.31784e-35	-0.506859	0.434	0.648	3.36157e-31	Intermediate	Polr2m
Slc48a1.1	2.44773e-35	0.486114	0.593	0.396	3.54995e-31	Intermediate	Slc48a1
Josd2.1	2.5028e-35	0.493446	0.558	0.351	3.62981e-31	Intermediate	Josd2
Smagp.1	3.69563e-35	0.473341	0.328	0.118	5.35977e-31	Intermediate	Smagp
Gramd1a.1	3.92605e-35	0.401707	0.205	0.037	5.69394e-31	Intermediate	Gramd1a
Svip.1	4.63195e-35	-0.461076	0.162	0.399	6.71772e-31	Intermediate	Svip
Cers6.1	4.9607e-35	0.515591	0.367	0.158	7.1945e-31	Intermediate	Cers6
Chka.1	7.82666e-35	0.485764	0.303	0.1	1.1351e-30	Intermediate	Chka
Smad5.1	8.20348e-35	0.533214	0.417	0.204	1.18975e-30	Intermediate	Smad5
Col16a1.1	9.0377e-35	0.416013	0.215	0.044	1.31074e-30	Intermediate	Col16a1
Sat1.1	1.17653e-34	0.469706	0.783	0.66	1.70633e-30	Intermediate	Sat1
Ctsz.1	1.62235e-34	0.47404	0.446	0.22	2.3529e-30	Intermediate	Ctsz
Cbx5.1	1.79641e-34	-0.422487	0.122	0.341	2.60534e-30	Intermediate	Cbx5
Rpsa	1.8716e-34	-0.462518	0.743	0.888	2.71439e-30	Intermediate	Rpsa
Pebp1.1	2.15898e-34	-0.411204	0.708	0.835	3.13117e-30	Intermediate	Pebp1
Scml4.1	2.26613e-34	0.456195	0.266	0.08	3.28657e-30	Intermediate	Scml4
Rnase1	2.38495e-34	-1.43162	0.03	0.19	3.45889e-30	Intermediate	Rnase1
Eif3e.1	2.56604e-34	-0.48316	0.191	0.429	3.72153e-30	Intermediate	Eif3e
Pantr1.1	3.25362e-34	-0.855309	0.019	0.168	4.71872e-30	Intermediate	Pantr1
Lman2.1	4.35377e-34	0.515759	0.431	0.22	6.31427e-30	Intermediate	Lman2
Pla2g16.1	4.56795e-34	-0.409902	0.112	0.326	6.6249e-30	Intermediate	Pla2g16
Naca	5.55963e-34	-0.417686	0.619	0.814	8.06313e-30	Intermediate	Naca
Ppfibp2.1	5.82207e-34	0.485821	0.299	0.103	8.44375e-30	Intermediate	Ppfibp2
Dbi.1	5.89666e-34	-0.493501	0.915	0.905	8.55193e-30	Intermediate	Dbi
Slc3a2.1	6.01152e-34	0.510442	0.374	0.164	8.71851e-30	Intermediate	Slc3a2
Wnt5a.1	6.72923e-34	0.480363	0.474	0.253	9.75941e-30	Intermediate	Wnt5a
Ifi27	7.1463e-34	0.339889	0.891	0.774	1.03643e-29	Intermediate	Ifi27
Cyb5a.1	7.48052e-34	0.481932	0.655	0.482	1.0849e-29	Intermediate	Cyb5a
Ppp1r21.1	8.74846e-34	-0.367188	0.06	0.247	1.26879e-29	Intermediate	Ppp1r21
Lhfpl1.1	1.03725e-33	0.457762	0.28	0.092	1.50432e-29	Intermediate	Lhfpl1
Dpy19l1.1	1.09683e-33	0.542839	0.354	0.15	1.59073e-29	Intermediate	Dpy19l1
Ccnt2.1	1.2112e-33	0.457994	0.366	0.15	1.7566e-29	Intermediate	Ccnt2
Grn.1	1.40258e-33	0.34517	0.382	0.16	2.03416e-29	Intermediate	Grn
Ocln	1.44168e-33	-0.301087	0.003	0.131	2.09087e-29	Intermediate	Ocln
Fam174b.1	1.45656e-33	0.440934	0.279	0.088	2.11244e-29	Intermediate	Fam174b
Fam69a.1	1.61235e-33	0.488886	0.304	0.109	2.33839e-29	Intermediate	Fam69a
Cox7b	1.83589e-33	0.338652	0.91	0.819	2.66259e-29	Intermediate	Cox7b
Kctd14.1	1.9016e-33	0.477006	0.26	0.077	2.75789e-29	Intermediate	Kctd14
Pla2g5.1	2.05483e-33	-0.315151	0.019	0.169	2.98011e-29	Intermediate	Pla2g5
Coa3.1	2.10668e-33	0.445377	0.673	0.515	3.05531e-29	Intermediate	Coa3
Cuta.1	2.14488e-33	0.443209	0.646	0.461	3.11072e-29	Intermediate	Cuta
Myl6	2.25972e-33	-0.378254	0.801	0.882	3.27726e-29	Intermediate	Myl6
Rpl23a	2.73938e-33	-0.438752	0.909	0.955	3.97292e-29	Intermediate	Rpl23a
Cd81.1	3.48649e-33	0.291832	0.803	0.627	5.05646e-29	Intermediate	Cd81
2200002D01Rik	3.52373e-33	-0.46611	0.026	0.181	5.11046e-29	Intermediate	2200002D01Rik
Rpl24	3.76717e-33	-0.342374	0.924	0.954	5.46353e-29	Intermediate	Rpl24
Cmtm5.1	4.46414e-33	0.447264	0.232	0.059	6.47435e-29	Intermediate	Cmtm5
Polg.1	5.0318e-33	0.475159	0.312	0.118	7.29762e-29	Intermediate	Polg
Krit1.1	5.94425e-33	0.433786	0.311	0.115	8.62094e-29	Intermediate	Krit1
4833439L19Rik.1	7.66846e-33	-0.447281	0.189	0.422	1.11216e-28	Intermediate	4833439L19Rik
Dag1.1	7.84338e-33	0.477965	0.346	0.144	1.13753e-28	Intermediate	Dag1
Ppargc1a.1	8.81243e-33	0.460313	0.31	0.116	1.27807e-28	Intermediate	Ppargc1a
Pgrmc1	1.20428e-32	-0.462447	0.32	0.566	1.74656e-28	Intermediate	Pgrmc1
Adamtsl5.1	1.53034e-32	0.452549	0.243	0.068	2.21945e-28	Intermediate	Adamtsl5
Six1	1.59079e-32	-0.349738	0.007	0.138	2.30712e-28	Intermediate	Six1
Adrb2.1	1.61958e-32	0.461297	0.234	0.06	2.34888e-28	Intermediate	Adrb2
Gnb2l1	2.03236e-32	-0.474811	0.402	0.634	2.94753e-28	Intermediate	Gnb2l1
Ktn1.1	2.78429e-32	0.513294	0.491	0.293	4.03806e-28	Intermediate	Ktn1
Cebpb	2.94054e-32	-0.465839	0.018	0.161	4.26467e-28	Intermediate	Cebpb
Lgals3bp.1	3.45874e-32	0.452456	0.323	0.124	5.01621e-28	Intermediate	Lgals3bp
Nckap1	4.36309e-32	0.438002	0.662	0.484	6.32779e-28	Intermediate	Nckap1
Ndrg2.1	4.43952e-32	-0.421979	0.157	0.381	6.43863e-28	Intermediate	Ndrg2
Gpx2	6.38853e-32	-0.725301	0.028	0.18	9.26529e-28	Intermediate	Gpx2
Sorl1	6.41729e-32	-0.355774	0.006	0.133	9.30699e-28	Intermediate	Sorl1
Plet1.1	6.59369e-32	-0.284383	0.006	0.134	9.56283e-28	Intermediate	Plet1
1700020I14Rik.1	7.34944e-32	-0.433109	0.245	0.482	1.06589e-27	Intermediate	1700020I14Rik
Lgmn.1	8.03888e-32	0.387571	0.364	0.156	1.16588e-27	Intermediate	Lgmn
Npdc1.1	1.13069e-31	0.455064	0.458	0.244	1.63984e-27	Intermediate	Npdc1
Spop.1	1.41868e-31	-0.428117	0.176	0.404	2.05752e-27	Intermediate	Spop
Cd59a	1.61932e-31	0.431021	0.635	0.439	2.34849e-27	Intermediate	Cd59a
Eif5a2.1	1.88543e-31	-0.293213	0.029	0.18	2.73443e-27	Intermediate	Eif5a2
Ank	2.13775e-31	-0.259463	0.003	0.123	3.10038e-27	Intermediate	Ank
Wasf3.1	2.55504e-31	-0.287814	0.018	0.159	3.70558e-27	Intermediate	Wasf3
Uqcrh	2.68958e-31	0.290245	0.964	0.919	3.90069e-27	Intermediate	Uqcrh
Ier3.1	2.78439e-31	0.435202	0.311	0.116	4.0382e-27	Intermediate	Ier3
Csde1.1	2.84668e-31	-0.430084	0.385	0.607	4.12854e-27	Intermediate	Csde1
Map1lc3a	3.6313e-31	-0.433008	0.482	0.694	5.26647e-27	Intermediate	Map1lc3a
Chpt1.1	3.68374e-31	-0.440455	0.398	0.624	5.34254e-27	Intermediate	Chpt1
Agt.1	4.29299e-31	0.430049	0.224	0.059	6.22612e-27	Intermediate	Agt
Tmem150a.1	4.37822e-31	0.425792	0.213	0.052	6.34973e-27	Intermediate	Tmem150a
Rps12	4.6614e-31	-0.406532	0.892	0.954	6.76043e-27	Intermediate	Rps12
Lrrfip1.1	4.67155e-31	0.487944	0.453	0.259	6.77515e-27	Intermediate	Lrrfip1
Spon1.1	4.67359e-31	0.554183	0.251	0.077	6.77811e-27	Intermediate	Spon1
Pigm.1	5.65724e-31	0.407638	0.2	0.044	8.2047e-27	Intermediate	Pigm
Bricd5.1	7.34553e-31	0.421574	0.229	0.06	1.06532e-26	Intermediate	Bricd5
Acbd5.1	7.73339e-31	-0.386621	0.104	0.303	1.12157e-26	Intermediate	Acbd5
Atp5l	8.1676e-31	0.31185	0.969	0.925	1.18455e-26	Intermediate	Atp5l
Atp1a2	8.38769e-31	-0.741486	0.005	0.124	1.21647e-26	Intermediate	Atp1a2
Sdcbp	8.48068e-31	0.426824	0.797	0.662	1.22995e-26	Intermediate	Sdcbp
Ifnar2.1	8.51794e-31	0.472542	0.33	0.14	1.23536e-26	Intermediate	Ifnar2
Eef1d	8.69918e-31	-0.479633	0.324	0.573	1.26164e-26	Intermediate	Eef1d
Opcml.1	1.13781e-30	0.362858	0.135	0.01	1.65017e-26	Intermediate	Opcml
Camk1.1	1.69646e-30	0.47239	0.327	0.133	2.46038e-26	Intermediate	Camk1
Aph1c.1	1.77377e-30	0.441806	0.239	0.072	2.57249e-26	Intermediate	Aph1c
Skp1a.1	1.89448e-30	-0.859182	0.371	0.587	2.74757e-26	Intermediate	Skp1a
Cav2.1	1.99837e-30	0.435142	0.394	0.187	2.89823e-26	Intermediate	Cav2
H2-T23.1	2.05924e-30	0.493978	0.398	0.194	2.98652e-26	Intermediate	H2-T23
Uqcr10	2.17522e-30	0.28019	0.972	0.927	3.15471e-26	Intermediate	Uqcr10
Dach1	2.29485e-30	-0.277332	0.005	0.124	3.32822e-26	Intermediate	Dach1
Sgk1.1	2.34185e-30	-0.472254	0.07	0.249	3.39638e-26	Intermediate	Sgk1
Tmem30b	2.39178e-30	-0.250778	0.003	0.119	3.4688e-26	Intermediate	Tmem30b
Slc25a35.1	2.77352e-30	0.40421	0.2	0.044	4.02244e-26	Intermediate	Slc25a35
Ntmt1.1	3.67068e-30	0.44823	0.311	0.124	5.32359e-26	Intermediate	Ntmt1
Erbb2ip.1	3.7505e-30	-0.442125	0.154	0.36	5.43935e-26	Intermediate	Erbb2ip
Nop10	4.33624e-30	-0.417457	0.475	0.682	6.28885e-26	Intermediate	Nop10
Cgnl1.1	5.87301e-30	-0.344279	0.064	0.236	8.51762e-26	Intermediate	Cgnl1
Ccnl2.1	5.89629e-30	0.436179	0.306	0.119	8.55139e-26	Intermediate	Ccnl2
Cpsf6.1	6.87374e-30	0.465358	0.345	0.155	9.96898e-26	Intermediate	Cpsf6
Bglap3.1	7.52535e-30	-1.14487	0.074	0.241	1.0914e-25	Intermediate	Bglap3
Alpl.1	7.86675e-30	0.395821	0.212	0.053	1.14091e-25	Intermediate	Alpl
Dync1li2.1	8.84179e-30	-0.376368	0.119	0.321	1.28232e-25	Intermediate	Dync1li2
Mrpl20.1	1.16027e-29	0.458228	0.522	0.333	1.68274e-25	Intermediate	Mrpl20
Tbx1	1.30241e-29	-0.33058	0.029	0.174	1.88888e-25	Intermediate	Tbx1
Cfl1.1	1.40499e-29	0.386266	0.784	0.706	2.03765e-25	Intermediate	Cfl1
Ifit3.1	1.41359e-29	0.489807	0.275	0.097	2.05012e-25	Intermediate	Ifit3
Btbd10.1	1.55589e-29	-0.437476	0.095	0.282	2.25651e-25	Intermediate	Btbd10
Ppp1r14b.1	1.69044e-29	0.504397	0.398	0.21	2.45164e-25	Intermediate	Ppp1r14b
Srrm2.1	2.07597e-29	0.411543	0.539	0.325	3.01078e-25	Intermediate	Srrm2
Cd151.1	2.25979e-29	0.449429	0.428	0.232	3.27737e-25	Intermediate	Cd151
Atp11a.1	3.29022e-29	0.411325	0.313	0.126	4.77181e-25	Intermediate	Atp11a
Ppp1cc.1	3.56867e-29	0.497114	0.435	0.247	5.17565e-25	Intermediate	Ppp1cc
Camk2d.1	3.70022e-29	0.327482	0.413	0.199	5.36643e-25	Intermediate	Camk2d
Vimp.1	6.53249e-29	0.430112	0.37	0.17	9.47407e-25	Intermediate	Vimp
Mxi1	7.28851e-29	-0.338322	0.065	0.234	1.05705e-24	Intermediate	Mxi1
Mmp14.1	7.52838e-29	0.353722	0.195	0.044	1.09184e-24	Intermediate	Mmp14
Atp10a.1	8.45326e-29	0.415508	0.25	0.081	1.22598e-24	Intermediate	Atp10a
Clic3.1	1.16067e-28	-0.30909	0.013	0.136	1.68332e-24	Intermediate	Clic3
Ttyh2.1	1.91174e-28	0.357964	0.176	0.035	2.7726e-24	Intermediate	Ttyh2
Slc44a3.1	2.08777e-28	-0.277432	0.011	0.132	3.02789e-24	Intermediate	Slc44a3
Atraid.1	2.1217e-28	0.406496	0.414	0.212	3.0771e-24	Intermediate	Atraid
Eno2.1	2.26567e-28	0.397434	0.2	0.05	3.2859e-24	Intermediate	Eno2
Abhd12.1	2.31258e-28	0.456814	0.356	0.172	3.35394e-24	Intermediate	Abhd12
G0s2.1	2.57917e-28	0.459479	0.329	0.142	3.74057e-24	Intermediate	G0s2
Ifitm1.1	2.62573e-28	-0.989859	0.023	0.153	3.80809e-24	Intermediate	Ifitm1
Bag1.1	2.71699e-28	-0.451421	0.49	0.678	3.94045e-24	Intermediate	Bag1
Paip2b.1	3.01816e-28	-0.338629	0.059	0.223	4.37724e-24	Intermediate	Paip2b
Ndufb10.1	4.49144e-28	0.417916	0.731	0.623	6.51393e-24	Intermediate	Ndufb10
Rpl27	5.46433e-28	-0.372395	0.796	0.902	7.92492e-24	Intermediate	Rpl27
Atp5o	6.74765e-28	0.383855	0.806	0.705	9.78612e-24	Intermediate	Atp5o
Rpl15	7.86073e-28	-0.361664	0.71	0.851	1.14004e-23	Intermediate	Rpl15
Cpeb1	1.06975e-27	0.292004	0.143	0.019	1.55146e-23	Intermediate	Cpeb1
Slc1a3	1.11794e-27	-0.538316	0.001	0.104	1.62134e-23	Intermediate	Slc1a3
Ifitm2.1	1.35142e-27	0.283625	0.593	0.356	1.95996e-23	Intermediate	Ifitm2
Hmx2.1	1.55841e-27	-0.304229	0.008	0.122	2.26016e-23	Intermediate	Hmx2
Tnfrsf21.1	1.64625e-27	-0.310291	0.01	0.126	2.38755e-23	Intermediate	Tnfrsf21
Rab34.1	1.65014e-27	0.448545	0.339	0.157	2.3932e-23	Intermediate	Rab34
Slc16a6.1	1.92726e-27	0.383704	0.207	0.055	2.79511e-23	Intermediate	Slc16a6
0610010F05Rik.1	2.10686e-27	-0.329558	0.077	0.25	3.05557e-23	Intermediate	0610010F05Rik
Angptl2.1	2.30864e-27	0.390091	0.206	0.055	3.34823e-23	Intermediate	Angptl2
Mertk.1	2.79878e-27	0.347357	0.166	0.032	4.05908e-23	Intermediate	Mertk
1700001O22Rik	3.91703e-27	0.321669	0.151	0.024	5.68087e-23	Intermediate	1700001O22Rik
Plod1.1	4.36179e-27	0.356085	0.192	0.048	6.32591e-23	Intermediate	Plod1
Zfp652.1	5.27838e-27	-0.31144	0.062	0.223	7.65523e-23	Intermediate	Zfp652
Prdx1	7.64898e-27	0.332918	0.951	0.905	1.10933e-22	Intermediate	Prdx1
Megf10	7.75959e-27	0.304291	0.166	0.032	1.12537e-22	Intermediate	Megf10
Hilpda.1	9.01343e-27	0.364475	0.207	0.057	1.30722e-22	Intermediate	Hilpda
Sort1.1	9.06392e-27	0.413108	0.294	0.123	1.31454e-22	Intermediate	Sort1
Nrep	1.0018e-26	-0.314808	0.031	0.165	1.45291e-22	Intermediate	Nrep
4931406P16Rik.1	1.05631e-26	0.43668	0.266	0.102	1.53196e-22	Intermediate	4931406P16Rik
B4galt5.1	1.18909e-26	0.377486	0.197	0.052	1.72454e-22	Intermediate	B4galt5
Crb3	1.23719e-26	-0.280047	0.012	0.126	1.79429e-22	Intermediate	Crb3
Nfic.1	1.34553e-26	0.440668	0.494	0.317	1.95142e-22	Intermediate	Nfic
Pak1.1	1.55079e-26	-0.306115	0.047	0.195	2.24911e-22	Intermediate	Pak1
Dstn	1.63294e-26	-0.408158	0.468	0.671	2.36825e-22	Intermediate	Dstn
Cmtm3.1	1.70629e-26	0.357082	0.216	0.062	2.47463e-22	Intermediate	Cmtm3
Lrp10.1	1.73952e-26	0.440659	0.368	0.188	2.52283e-22	Intermediate	Lrp10
Rpl3	1.78634e-26	-0.542025	0.589	0.779	2.59072e-22	Intermediate	Rpl3
Tmem256.1	1.89558e-26	0.340418	0.832	0.748	2.74915e-22	Intermediate	Tmem256
Mob1b	2.09755e-26	0.461215	0.522	0.363	3.04207e-22	Intermediate	Mob1b
Hspb8.1	2.13797e-26	-0.34535	0.081	0.249	3.1007e-22	Intermediate	Hspb8
Ndufb9	2.34082e-26	0.300727	0.903	0.81	3.3949e-22	Intermediate	Ndufb9
Nkd1.1	2.60709e-26	0.401098	0.258	0.094	3.78107e-22	Intermediate	Nkd1
Mtmr6.1	3.29154e-26	-0.30967	0.079	0.248	4.77372e-22	Intermediate	Mtmr6
Ndufb6	3.29655e-26	0.413479	0.668	0.525	4.78098e-22	Intermediate	Ndufb6
Gsn.1	3.54658e-26	-0.866213	0.114	0.285	5.14361e-22	Intermediate	Gsn
Chmp6.1	3.63107e-26	0.399443	0.295	0.124	5.26614e-22	Intermediate	Chmp6
Stk39.1	3.70187e-26	-0.367235	0.089	0.26	5.36882e-22	Intermediate	Stk39
Wscd1.1	4.0243e-26	0.350345	0.163	0.033	5.83644e-22	Intermediate	Wscd1
Mpped2.1	4.18274e-26	0.297516	0.132	0.016	6.06622e-22	Intermediate	Mpped2
Ndufa4	5.60738e-26	0.286632	0.959	0.919	8.13238e-22	Intermediate	Ndufa4
Plekhb2.1	5.62279e-26	-0.336389	0.107	0.289	8.15473e-22	Intermediate	Plekhb2
Cacna2d1	5.6505e-26	-0.274406	0.004	0.105	8.19492e-22	Intermediate	Cacna2d1
Chp1.1	6.49731e-26	-0.319341	0.169	0.378	9.42306e-22	Intermediate	Chp1
Ptp4a2	6.71934e-26	-0.404888	0.225	0.438	9.74506e-22	Intermediate	Ptp4a2
Hsd17b12.1	7.08614e-26	0.426549	0.338	0.164	1.0277e-21	Intermediate	Hsd17b12
Serinc1.1	7.15009e-26	0.434423	0.473	0.299	1.03698e-21	Intermediate	Serinc1
Krt7.1	7.36466e-26	-0.272142	0.018	0.138	1.0681e-21	Intermediate	Krt7
Cystm1	8.80921e-26	0.277465	0.887	0.756	1.2776e-21	Intermediate	Cystm1
Rab24.1	1.21149e-25	0.439786	0.496	0.316	1.75703e-21	Intermediate	Rab24
Atf4.1	1.26389e-25	0.424242	0.408	0.229	1.83302e-21	Intermediate	Atf4
Lzts2.1	1.40691e-25	0.408419	0.392	0.209	2.04045e-21	Intermediate	Lzts2
Cst6.1	1.4611e-25	0.515423	0.459	0.284	2.11904e-21	Intermediate	Cst6
Fnbp1.1	1.52248e-25	0.447781	0.376	0.205	2.20805e-21	Intermediate	Fnbp1
Npc2.1	1.61544e-25	0.33743	0.713	0.577	2.34287e-21	Intermediate	Npc2
Ddit3.1	1.66544e-25	0.514209	0.384	0.211	2.41539e-21	Intermediate	Ddit3
Cspg5.1	1.78082e-25	0.345775	0.158	0.032	2.58273e-21	Intermediate	Cspg5
Rbm25.1	1.7972e-25	0.439068	0.466	0.281	2.60648e-21	Intermediate	Rbm25
Fam181b.1	2.27579e-25	0.350503	0.161	0.034	3.30058e-21	Intermediate	Fam181b
Ppp1r1b	2.49096e-25	-0.56733	0.119	0.295	3.61265e-21	Intermediate	Ppp1r1b
Eif3f	2.58418e-25	-0.414192	0.309	0.525	3.74784e-21	Intermediate	Eif3f
Eva1c.1	2.79737e-25	0.369906	0.203	0.058	4.05703e-21	Intermediate	Eva1c
Rnf13.1	3.16134e-25	0.418658	0.455	0.272	4.58489e-21	Intermediate	Rnf13
Sep15.1	3.19873e-25	0.354838	0.756	0.638	4.63911e-21	Intermediate	Sep15
Myo6.1	4.23973e-25	-0.370822	0.198	0.402	6.14888e-21	Intermediate	Myo6
Crebrf.1	4.37471e-25	-0.335238	0.127	0.311	6.34464e-21	Intermediate	Crebrf
Pabpn1.1	4.57081e-25	0.371675	0.221	0.07	6.62905e-21	Intermediate	Pabpn1
Atpif1.1	4.84351e-25	-0.350114	0.714	0.83	7.02455e-21	Intermediate	Atpif1
Arhgap29	4.86725e-25	-0.332629	0.01	0.116	7.05897e-21	Intermediate	Arhgap29
Trp53inp1	5.2916e-25	-0.330402	0.047	0.187	7.67441e-21	Intermediate	Trp53inp1
Tcf12.1	6.15841e-25	0.408336	0.338	0.167	8.93154e-21	Intermediate	Tcf12
Dusp4	7.2077e-25	0.282403	0.121	0.012	1.04533e-20	Intermediate	Dusp4
Rnase4	8.05061e-25	-0.449802	0.008	0.111	1.16758e-20	Intermediate	Rnase4
Vgll4.1	8.12876e-25	0.360415	0.229	0.075	1.17891e-20	Intermediate	Vgll4
Adipor2	8.99536e-25	-0.353724	0.109	0.284	1.3046e-20	Intermediate	Adipor2
Itga4.1	9.08131e-25	0.328049	0.141	0.023	1.31706e-20	Intermediate	Itga4
Eif4a2.1	9.96196e-25	-0.384056	0.523	0.693	1.44478e-20	Intermediate	Eif4a2
Cxadr	1.08546e-24	-0.402897	0.005	0.102	1.57424e-20	Intermediate	Cxadr
Tmem56.1	1.14157e-24	-0.26377	0.055	0.203	1.65562e-20	Intermediate	Tmem56
Slc25a42.1	1.24967e-24	0.364403	0.169	0.04	1.8124e-20	Intermediate	Slc25a42
Pkd1.1	1.25545e-24	0.35475	0.212	0.068	1.82078e-20	Intermediate	Pkd1
Ptpn11.1	1.34579e-24	-0.33694	0.14	0.329	1.95181e-20	Intermediate	Ptpn11
Npnt.1	1.45286e-24	0.370492	0.291	0.124	2.10708e-20	Intermediate	Npnt
Lta4h.1	1.73795e-24	0.400026	0.268	0.111	2.52055e-20	Intermediate	Lta4h
Arpc1a.1	1.90169e-24	-0.395968	0.523	0.704	2.75802e-20	Intermediate	Arpc1a
Rps29	2.01361e-24	-0.253199	0.997	0.999	2.92033e-20	Intermediate	Rps29
Atp5k	2.32366e-24	0.300808	0.889	0.859	3.37001e-20	Intermediate	Atp5k
Ubl7.1	2.81435e-24	0.396583	0.291	0.128	4.08165e-20	Intermediate	Ubl7
Fgfr1op2.1	3.26706e-24	-0.350211	0.279	0.492	4.73822e-20	Intermediate	Fgfr1op2
Pgrmc2.1	3.31326e-24	-0.330479	0.164	0.359	4.80522e-20	Intermediate	Pgrmc2
Gpc1.1	3.4368e-24	0.377389	0.325	0.152	4.98439e-20	Intermediate	Gpc1
Secisbp2l.1	3.73719e-24	-0.386555	0.171	0.356	5.42005e-20	Intermediate	Secisbp2l
Tspan9.1	4.25493e-24	0.319312	0.171	0.042	6.17092e-20	Intermediate	Tspan9
Pcmtd1.1	4.79603e-24	-0.378025	0.288	0.493	6.95568e-20	Intermediate	Pcmtd1
Morn2.1	5.34252e-24	-0.304872	0.068	0.221	7.74825e-20	Intermediate	Morn2
Cspg4	5.41055e-24	0.322128	0.15	0.03	7.84693e-20	Intermediate	Cspg4
Hacd1.1	5.51193e-24	0.397924	0.289	0.126	7.99396e-20	Intermediate	Hacd1
Auts2.1	5.69375e-24	0.336588	0.214	0.07	8.25765e-20	Intermediate	Auts2
Insc.1	6.56011e-24	0.338505	0.168	0.041	9.51412e-20	Intermediate	Insc
Gm10260	7.16413e-24	-0.415888	0.324	0.533	1.03901e-19	Intermediate	Gm10260
Rpl12	7.76495e-24	-0.417185	0.63	0.789	1.12615e-19	Intermediate	Rpl12
Usp46.1	8.04155e-24	-0.30496	0.087	0.252	1.16627e-19	Intermediate	Usp46
Slc22a17.1	1.00639e-23	0.395776	0.277	0.116	1.45957e-19	Intermediate	Slc22a17
Rps2	1.07291e-23	-0.35306	0.869	0.928	1.55603e-19	Intermediate	Rps2
Cers2.1	1.20086e-23	0.403074	0.405	0.231	1.74161e-19	Intermediate	Cers2
Tns3	1.24617e-23	-0.264549	0.033	0.159	1.80731e-19	Intermediate	Tns3
Ptma	1.26488e-23	-0.348053	0.834	0.9	1.83445e-19	Intermediate	Ptma
Mgll.1	1.27962e-23	0.481984	0.269	0.114	1.85583e-19	Intermediate	Mgll
Tob1.1	1.33996e-23	0.406154	0.383	0.211	1.94334e-19	Intermediate	Tob1
Sema4b.1	1.36167e-23	0.309527	0.15	0.031	1.97483e-19	Intermediate	Sema4b
Glrx5.1	1.44375e-23	-0.369572	0.277	0.488	2.09387e-19	Intermediate	Glrx5
Cdh2.1	1.51669e-23	0.32107	0.212	0.068	2.19966e-19	Intermediate	Cdh2
Rpl9-ps6	1.59442e-23	-0.376166	0.171	0.359	2.31239e-19	Intermediate	Rpl9-ps6
Dhh	1.77158e-23	0.316703	0.126	0.018	2.56932e-19	Intermediate	Dhh
Cul3.1	1.81073e-23	-0.328832	0.132	0.313	2.6261e-19	Intermediate	Cul3
Hps3.1	1.85443e-23	0.35931	0.213	0.072	2.68948e-19	Intermediate	Hps3
Lin7c.1	1.95762e-23	-0.334335	0.154	0.343	2.83913e-19	Intermediate	Lin7c
Mtdh.1	2.3159e-23	0.405295	0.325	0.156	3.35875e-19	Intermediate	Mtdh
Rmnd5a.1	2.45093e-23	-0.275566	0.057	0.197	3.55458e-19	Intermediate	Rmnd5a
Tmem37	2.92987e-23	-0.32873	0.013	0.116	4.24918e-19	Intermediate	Tmem37
Eif3m	2.93416e-23	-0.305015	0.119	0.295	4.25541e-19	Intermediate	Eif3m
Atp5g2.1	2.96215e-23	0.314487	0.86	0.778	4.29601e-19	Intermediate	Atp5g2
Ndufa8.1	3.58949e-23	0.401248	0.628	0.498	5.20584e-19	Intermediate	Ndufa8
Apc.1	3.72593e-23	-0.340881	0.127	0.3	5.40371e-19	Intermediate	Apc
Gyg.1	3.72973e-23	0.417506	0.353	0.189	5.40923e-19	Intermediate	Gyg
Id4.1	3.77497e-23	0.398206	0.245	0.092	5.47484e-19	Intermediate	Id4
Rhoc.1	3.83448e-23	0.464353	0.647	0.508	5.56115e-19	Intermediate	Rhoc
Wnt5b	3.85912e-23	0.306336	0.146	0.029	5.59688e-19	Intermediate	Wnt5b
Camk2n1.1	3.99133e-23	0.401494	0.442	0.269	5.78863e-19	Intermediate	Camk2n1
Sypl.1	4.13838e-23	0.376193	0.522	0.356	6.00189e-19	Intermediate	Sypl
Serf1.1	4.40992e-23	-0.323338	0.091	0.249	6.39571e-19	Intermediate	Serf1
Ccdc88a.1	4.99088e-23	0.348153	0.201	0.064	7.23827e-19	Intermediate	Ccdc88a
Ccdc34	5.42689e-23	-0.337279	0.058	0.197	7.87062e-19	Intermediate	Ccdc34
Nrip1.1	6.45129e-23	0.396796	0.285	0.129	9.3563e-19	Intermediate	Nrip1
S100a11	6.54678e-23	-0.647926	0.451	0.614	9.4948e-19	Intermediate	S100a11
Gm9843	6.90772e-23	-0.373781	0.461	0.662	1.00183e-18	Intermediate	Gm9843
Got1	7.90121e-23	0.4161	0.401	0.238	1.14591e-18	Intermediate	Got1
Igsf3.1	8.59799e-23	0.313065	0.179	0.049	1.24697e-18	Intermediate	Igsf3
Kctd10.1	9.85868e-23	-0.300948	0.076	0.227	1.4298e-18	Intermediate	Kctd10
Timm10b.1	1.17763e-22	0.391248	0.533	0.372	1.70791e-18	Intermediate	Timm10b
Atp6v0a1.1	1.37692e-22	0.346247	0.216	0.076	1.99695e-18	Intermediate	Atp6v0a1
Npm1	1.55383e-22	-0.407826	0.417	0.614	2.25353e-18	Intermediate	Npm1
Me1.1	1.79445e-22	-0.314662	0.13	0.304	2.6025e-18	Intermediate	Me1
Rab3a.1	1.82021e-22	0.417124	0.278	0.126	2.63985e-18	Intermediate	Rab3a
Ugcg.1	1.88199e-22	0.374822	0.227	0.084	2.72945e-18	Intermediate	Ugcg
Dynlt3.1	2.09598e-22	-0.334166	0.374	0.574	3.0398e-18	Intermediate	Dynlt3
Ctsl.1	2.28434e-22	0.305789	0.509	0.323	3.31297e-18	Intermediate	Ctsl
Tmem51.1	2.38312e-22	0.385428	0.245	0.099	3.45623e-18	Intermediate	Tmem51
Tyro3	2.40812e-22	0.342896	0.221	0.079	3.4925e-18	Intermediate	Tyro3
Tcp1	2.82979e-22	-0.314472	0.146	0.325	4.10405e-18	Intermediate	Tcp1
Fam103a1	2.88881e-22	-0.323325	0.182	0.373	4.18964e-18	Intermediate	Fam103a1
Camsap2.1	3.17962e-22	-0.271144	0.05	0.183	4.61141e-18	Intermediate	Camsap2
Fastk.1	3.56665e-22	0.391922	0.297	0.14	5.17272e-18	Intermediate	Fastk
Mbp.1	3.71786e-22	-0.278291	0.044	0.175	5.39202e-18	Intermediate	Mbp
Sord.1	4.07271e-22	0.400557	0.3	0.144	5.90665e-18	Intermediate	Sord
Erdr1.1	5.51267e-22	0.371325	0.285	0.126	7.99503e-18	Intermediate	Erdr1
Rpl6l	5.77457e-22	-0.38755	0.218	0.404	8.37485e-18	Intermediate	Rpl6l
Znhit6.1	6.03349e-22	-0.314959	0.083	0.233	8.75036e-18	Intermediate	Znhit6
4930402H24Rik.1	6.67055e-22	0.379901	0.317	0.162	9.6743e-18	Intermediate	4930402H24Rik
Atat1.1	6.74462e-22	0.350733	0.194	0.062	9.78173e-18	Intermediate	Atat1
Selk.1	6.77461e-22	0.318736	0.769	0.653	9.82522e-18	Intermediate	Selk
Chchd3.1	7.12894e-22	0.375038	0.291	0.137	1.03391e-17	Intermediate	Chchd3
Slc50a1.1	7.14302e-22	0.354107	0.237	0.091	1.03595e-17	Intermediate	Slc50a1
Hebp2	7.79903e-22	-0.356479	0.135	0.307	1.13109e-17	Intermediate	Hebp2
Wsb1.1	9.17438e-22	0.344032	0.214	0.074	1.33056e-17	Intermediate	Wsb1
Sdf2l1.1	1.03143e-21	0.362908	0.31	0.147	1.49588e-17	Intermediate	Sdf2l1
Gm26724.1	1.07908e-21	0.303397	0.17	0.045	1.565e-17	Intermediate	Gm26724
Snx32	1.67891e-21	0.289339	0.166	0.044	2.43492e-17	Intermediate	Snx32
Pikfyve.1	2.21654e-21	0.374383	0.264	0.116	3.21465e-17	Intermediate	Pikfyve
Lrrn4cl.1	2.33788e-21	0.377472	0.234	0.094	3.39062e-17	Intermediate	Lrrn4cl
Chpf.1	2.39254e-21	0.292229	0.174	0.049	3.46989e-17	Intermediate	Chpf
Adam9.1	2.45531e-21	-0.250413	0.06	0.196	3.56093e-17	Intermediate	Adam9
Myh14.1	2.49486e-21	-0.286542	0.083	0.231	3.61829e-17	Intermediate	Myh14
Sod1.1	2.78571e-21	-0.344822	0.41	0.596	4.04012e-17	Intermediate	Sod1
Gpr137b.1	2.85776e-21	0.337195	0.199	0.068	4.1446e-17	Intermediate	Gpr137b
Mrps36.1	3.00142e-21	0.392342	0.529	0.385	4.35296e-17	Intermediate	Mrps36
Srsf11.1	3.61052e-21	0.365858	0.352	0.186	5.23633e-17	Intermediate	Srsf11
Anp32e.1	3.66326e-21	-0.286984	0.127	0.295	5.31283e-17	Intermediate	Anp32e
Timp3.1	3.67464e-21	0.310483	0.585	0.41	5.32933e-17	Intermediate	Timp3
Etl4	3.8551e-21	-0.314585	0.029	0.14	5.59105e-17	Intermediate	Etl4
Nr2f2.1	3.94694e-21	-0.463679	0.024	0.131	5.72425e-17	Intermediate	Nr2f2
Tex264.1	4.06917e-21	0.397539	0.325	0.171	5.90151e-17	Intermediate	Tex264
Pdia3.1	4.4807e-21	0.384059	0.403	0.245	6.49835e-17	Intermediate	Pdia3
Abhd6	4.75068e-21	0.303685	0.163	0.044	6.8899e-17	Intermediate	Abhd6
Arf3.1	5.7296e-21	-0.317169	0.184	0.363	8.30964e-17	Intermediate	Arf3
Rell1.1	5.84695e-21	0.38909	0.333	0.173	8.47983e-17	Intermediate	Rell1
Laptm4a.1	6.56209e-21	0.290529	0.714	0.572	9.517e-17	Intermediate	Laptm4a
Fgf1.1	7.10039e-21	0.410506	0.429	0.279	1.02977e-16	Intermediate	Fgf1
Fibp.1	7.80488e-21	0.365251	0.322	0.166	1.13194e-16	Intermediate	Fibp
Aldh2.1	8.08901e-21	0.37794	0.599	0.466	1.17315e-16	Intermediate	Aldh2
Cited1	8.14533e-21	0.253858	0.699	0.532	1.18132e-16	Intermediate	Cited1
Dusp3.1	9.15447e-21	-0.34011	0.275	0.469	1.32767e-16	Intermediate	Dusp3
Efemp2.1	9.69089e-21	0.361157	0.246	0.103	1.40547e-16	Intermediate	Efemp2
Fus.1	1.02325e-20	0.365797	0.511	0.345	1.48403e-16	Intermediate	Fus
Wls.1	1.09389e-20	0.330685	0.44	0.262	1.58646e-16	Intermediate	Wls
Clip1.1	1.12042e-20	-0.27495	0.086	0.236	1.62494e-16	Intermediate	Clip1
Eif2s3x.1	1.25044e-20	-0.292657	0.13	0.296	1.81352e-16	Intermediate	Eif2s3x
Adam10.1	1.30731e-20	0.367178	0.34	0.185	1.896e-16	Intermediate	Adam10
Dusp19.1	1.34981e-20	0.363752	0.227	0.09	1.95763e-16	Intermediate	Dusp19
Rbm39.1	1.35607e-20	0.310629	0.59	0.426	1.96671e-16	Intermediate	Rbm39
Pdlim2	1.39969e-20	-0.33822	0.012	0.103	2.02996e-16	Intermediate	Pdlim2
Tpp1.1	1.54585e-20	0.372759	0.331	0.178	2.24195e-16	Intermediate	Tpp1
Ggcx	1.79954e-20	0.295474	0.126	0.024	2.60987e-16	Intermediate	Ggcx
Olfml1	2.23432e-20	0.256916	0.119	0.02	3.24043e-16	Intermediate	Olfml1
Ppp1r2.1	2.37856e-20	-0.340292	0.346	0.531	3.44962e-16	Intermediate	Ppp1r2
Tmc6	2.49467e-20	0.331393	0.213	0.08	3.61802e-16	Intermediate	Tmc6
Tapbp.1	2.67447e-20	0.364132	0.337	0.18	3.87878e-16	Intermediate	Tapbp
Gstp1.1	3.08536e-20	0.298049	0.148	0.036	4.4747e-16	Intermediate	Gstp1
Zfhx4	3.40324e-20	-0.278069	0.017	0.114	4.93572e-16	Intermediate	Zfhx4
Gns.1	4.54817e-20	0.345614	0.329	0.174	6.59622e-16	Intermediate	Gns
Lmo4.1	4.95147e-20	0.308448	0.369	0.196	7.18112e-16	Intermediate	Lmo4
St6gal1	5.39755e-20	0.315229	0.214	0.083	7.82806e-16	Intermediate	St6gal1
2610035D17Rik.1	6.05156e-20	0.278385	0.14	0.033	8.77658e-16	Intermediate	2610035D17Rik
Comtd1	6.32694e-20	0.346941	0.239	0.1	9.17595e-16	Intermediate	Comtd1
BC005537.1	6.8454e-20	-0.321548	0.319	0.508	9.92789e-16	Intermediate	BC005537
Pura.1	7.48612e-20	-0.329643	0.349	0.53	1.08571e-15	Intermediate	Pura
Rufy3	8.02264e-20	0.285009	0.148	0.038	1.16352e-15	Intermediate	Rufy3
Ndufc2	8.2383e-20	0.333058	0.712	0.604	1.1948e-15	Intermediate	Ndufc2
Eif4b	8.38924e-20	-0.283816	0.135	0.298	1.21669e-15	Intermediate	Eif4b
Rnf11.1	8.71849e-20	-0.321271	0.245	0.428	1.26444e-15	Intermediate	Rnf11
Amdhd2.1	8.99822e-20	0.306944	0.232	0.093	1.30501e-15	Intermediate	Amdhd2
Rnaset2a.1	9.05112e-20	0.282931	0.401	0.23	1.31268e-15	Intermediate	Rnaset2a
Slco3a1.1	1.10369e-19	0.285977	0.149	0.039	1.60068e-15	Intermediate	Slco3a1
Rps21	1.11071e-19	-0.274536	0.938	0.958	1.61087e-15	Intermediate	Rps21
Naglu	1.15474e-19	0.293785	0.15	0.04	1.67473e-15	Intermediate	Naglu
Hnrnpdl.1	1.19453e-19	0.39326	0.407	0.249	1.73243e-15	Intermediate	Hnrnpdl
Bub3.1	1.23906e-19	-0.342767	0.205	0.381	1.79701e-15	Intermediate	Bub3
Ppp2r3a.1	1.33163e-19	0.306607	0.175	0.055	1.93127e-15	Intermediate	Ppp2r3a
Slc31a1.1	1.34012e-19	-0.306272	0.11	0.262	1.94357e-15	Intermediate	Slc31a1
Jkamp.1	1.44357e-19	0.352653	0.23	0.095	2.09361e-15	Intermediate	Jkamp
B4galt6.1	1.4512e-19	0.402214	0.367	0.222	2.10467e-15	Intermediate	B4galt6
Timm17a.1	1.47346e-19	0.380244	0.451	0.303	2.13695e-15	Intermediate	Timm17a
Fam122a.1	1.52786e-19	0.312962	0.185	0.061	2.21585e-15	Intermediate	Fam122a
Ctnna1.1	1.62023e-19	-0.28766	0.176	0.352	2.34983e-15	Intermediate	Ctnna1
Anp32b	1.71184e-19	-0.315288	0.144	0.303	2.48268e-15	Intermediate	Anp32b
Ndufa12	1.74924e-19	0.312205	0.735	0.628	2.53692e-15	Intermediate	Ndufa12
Ctxn3	1.81989e-19	-0.460717	0.015	0.106	2.63938e-15	Intermediate	Ctxn3
Mylk.1	1.84751e-19	0.351303	0.237	0.101	2.67945e-15	Intermediate	Mylk
Sqstm1	1.86861e-19	0.380677	0.477	0.328	2.71005e-15	Intermediate	Sqstm1
Hrsp12.1	1.96054e-19	-0.27629	0.098	0.244	2.84337e-15	Intermediate	Hrsp12
Nbl1.1	1.98365e-19	-0.764006	0.06	0.179	2.87689e-15	Intermediate	Nbl1
2810474O19Rik.1	1.99247e-19	0.392567	0.233	0.097	2.88968e-15	Intermediate	2810474O19Rik
Galnt7.1	2.1616e-19	0.28859	0.162	0.048	3.13496e-15	Intermediate	Galnt7
Rrs1.1	2.50712e-19	0.313837	0.201	0.075	3.63607e-15	Intermediate	Rrs1
Pfkfb2	2.90913e-19	0.300363	0.158	0.047	4.21911e-15	Intermediate	Pfkfb2
Bnc2	3.0103e-19	0.261408	0.117	0.022	4.36584e-15	Intermediate	Bnc2
Vim.1	3.01852e-19	0.346908	0.342	0.183	4.37775e-15	Intermediate	Vim
Nudc.1	3.13508e-19	-0.321075	0.23	0.412	4.54681e-15	Intermediate	Nudc
Ddt.1	3.32116e-19	0.379663	0.478	0.332	4.81668e-15	Intermediate	Ddt
Vegfa.1	3.39298e-19	0.345437	0.217	0.088	4.92083e-15	Intermediate	Vegfa
Hexa.1	3.45041e-19	0.318779	0.276	0.132	5.00412e-15	Intermediate	Hexa
Prelid1	4.03978e-19	0.344606	0.581	0.445	5.8589e-15	Intermediate	Prelid1
Gm26699.1	4.61968e-19	0.299186	0.16	0.046	6.69992e-15	Intermediate	Gm26699
Ncl	5.14781e-19	-0.318165	0.244	0.425	7.46586e-15	Intermediate	Ncl
Tubb5.1	5.40781e-19	0.30502	0.452	0.285	7.84295e-15	Intermediate	Tubb5
Cab39l.1	5.80641e-19	-0.265096	0.13	0.291	8.42104e-15	Intermediate	Cab39l
Lsm14a.1	6.03244e-19	-0.322304	0.159	0.32	8.74885e-15	Intermediate	Lsm14a
Ppdpf.1	6.25315e-19	0.313568	0.709	0.58	9.06895e-15	Intermediate	Ppdpf
Scn8a	6.62357e-19	0.25342	0.114	0.021	9.60616e-15	Intermediate	Scn8a
Rps27rt	7.16909e-19	-0.372669	0.497	0.664	1.03973e-14	Intermediate	Rps27rt
Fam134b	7.54995e-19	0.37407	0.5	0.357	1.09497e-14	Intermediate	Fam134b
Luc7l2.1	7.797e-19	0.328534	0.526	0.363	1.1308e-14	Intermediate	Luc7l2
Tsnax.1	8.58842e-19	-0.27458	0.117	0.27	1.24558e-14	Intermediate	Tsnax
Ndufaf4.1	8.68638e-19	0.348902	0.245	0.111	1.25979e-14	Intermediate	Ndufaf4
Rasgrp3	1.02701e-18	0.324927	0.222	0.093	1.48947e-14	Intermediate	Rasgrp3
Tspan13	1.12512e-18	-0.266214	0.032	0.137	1.63176e-14	Intermediate	Tspan13
Rps18-ps3	1.35542e-18	-0.346759	0.229	0.412	1.96577e-14	Intermediate	Rps18-ps3
Gm11837	1.39033e-18	0.348195	0.208	0.084	2.0164e-14	Intermediate	Gm11837
Rragd.1	1.48302e-18	-0.251814	0.083	0.219	2.15083e-14	Intermediate	Rragd
Zcchc7.1	1.58226e-18	0.31615	0.256	0.116	2.29476e-14	Intermediate	Zcchc7
Bmp7.1	1.58595e-18	0.284572	0.204	0.077	2.30011e-14	Intermediate	Bmp7
Rpl28	1.65279e-18	-0.260375	0.917	0.944	2.39704e-14	Intermediate	Rpl28
Adgrg6.1	1.67433e-18	-0.260646	0.017	0.107	2.42828e-14	Intermediate	Adgrg6
Clk1.1	1.88524e-18	0.332857	0.329	0.178	2.73416e-14	Intermediate	Clk1
C2cd2l	1.90146e-18	0.30374	0.18	0.062	2.75769e-14	Intermediate	C2cd2l
Rpl23a-ps3	2.05102e-18	-0.400442	0.439	0.62	2.97459e-14	Intermediate	Rpl23a-ps3
Tpd52l1.1	2.22366e-18	0.369963	0.261	0.126	3.22497e-14	Intermediate	Tpd52l1
Zfp91.1	2.59508e-18	-0.30396	0.203	0.378	3.76364e-14	Intermediate	Zfp91
Rplp2	2.67138e-18	-0.307576	0.948	0.965	3.8743e-14	Intermediate	Rplp2
Eif3h	2.8697e-18	-0.309498	0.303	0.49	4.16193e-14	Intermediate	Eif3h
Bre	3.01338e-18	0.271048	0.137	0.035	4.37031e-14	Intermediate	Bre
Etv5	3.02367e-18	0.280712	0.183	0.065	4.38523e-14	Intermediate	Etv5
Fbln5.1	3.48179e-18	0.315848	0.164	0.053	5.04964e-14	Intermediate	Fbln5
Arhgef1.1	3.79663e-18	0.301973	0.216	0.087	5.50625e-14	Intermediate	Arhgef1
Mfsd5	3.87465e-18	0.251085	0.15	0.043	5.6194e-14	Intermediate	Mfsd5
Eif3a.1	4.04097e-18	-0.282878	0.242	0.419	5.86062e-14	Intermediate	Eif3a
Ralbp1.1	4.2915e-18	-0.326355	0.293	0.475	6.22397e-14	Intermediate	Ralbp1
Mllt6.1	4.75201e-18	-0.26704	0.115	0.262	6.89184e-14	Intermediate	Mllt6
Itgb1.1	5.2284e-18	0.347113	0.444	0.3	7.58275e-14	Intermediate	Itgb1
Strbp	5.38932e-18	-0.286052	0.145	0.304	7.81613e-14	Intermediate	Strbp
Ssr2.1	5.51128e-18	0.328739	0.287	0.144	7.99301e-14	Intermediate	Ssr2
[truncated: 9,686 more rows]

## Sheet: Control Cell Markers
	p_val	avg_logFC	pct.1	pct.2	p_val_adj	cluster	gene
Cacnb2	0	2.19146	0.937	0.222	0	Marginal	Cacnb2
Cdh18	0	2.16689	0.927	0.198	0	Marginal	Cdh18
Ank3	0	1.98217	0.939	0.229	0	Marginal	Ank3
Iqgap2	0	1.80608	0.884	0.244	0	Marginal	Iqgap2
Alcam	0	1.74719	0.895	0.314	0	Marginal	Alcam
Dach1	0	1.73323	0.888	0.238	0	Marginal	Dach1
Cacna1d	0	1.72008	0.724	0.139	0	Marginal	Cacna1d
Esrrb	0	1.71605	0.697	0.155	0	Marginal	Esrrb
Dclk1	0	1.70174	0.989	0.744	0	Marginal	Dclk1
Slit3	0	1.6904	0.736	0.168	0	Marginal	Slit3
Kcnq1	0	1.65171	0.855	0.263	0	Marginal	Kcnq1
Stac	0	1.63131	0.6	0.102	0	Marginal	Stac
Fry	0	1.61086	0.781	0.209	0	Marginal	Fry
Bmpr1b	0	1.60443	0.7	0.151	0	Marginal	Bmpr1b
Plce1	0	1.58558	0.73	0.186	0	Marginal	Plce1
Shroom3	0	1.58328	0.681	0.133	0	Marginal	Shroom3
Lrp2	0	1.57631	0.968	0.55	0	Marginal	Lrp2
Kcnq1ot1	0	1.54148	0.842	0.316	0	Marginal	Kcnq1ot1
Igf1	0	1.52706	0.871	0.384	0	Marginal	Igf1
Sorbs2	0	1.52066	0.778	0.201	0	Marginal	Sorbs2
Ror1	0	1.51311	0.638	0.129	0	Marginal	Ror1
Gas2	0	1.50938	0.949	0.49	0	Marginal	Gas2
Oxr1	0	1.49466	0.822	0.272	0	Marginal	Oxr1
Wnk2	0	1.47557	0.687	0.155	0	Marginal	Wnk2
Dnase1	0	1.46381	0.994	0.884	0	Marginal	Dnase1
Enpep	0	1.45471	0.767	0.244	0	Marginal	Enpep
Fgfr2	0	1.32842	0.854	0.397	0	Marginal	Fgfr2
Atp1b2	0	1.32412	0.815	0.377	0	Marginal	Atp1b2
Spp1	0	1.26104	0.985	0.895	0	Marginal	Spp1
BC006965	0	1.17688	0.763	0.194	0	Marginal	BC006965
Slc12a2	0	1.16245	0.971	0.794	0	Marginal	Slc12a2
Ptgds	0	0.925199	1	0.992	0	Marginal	Ptgds
Aff3	0	-2.09187	0.034	0.569	0	Marginal	Aff3
Auts2	0	-2.4007	0.038	0.613	0	Marginal	Auts2
Dlc1	2.23396e-304	-2.78009	0.025	0.533	4.54253e-300	Marginal	Dlc1
Atp13a5	3.93105e-303	1.46502	0.633	0.13	7.9934e-299	Marginal	Atp13a5
Lmx1a	2.79864e-297	1.52434	0.637	0.136	5.69075e-293	Marginal	Lmx1a
Etnppl	2.80569e-292	1.49444	0.604	0.122	5.70508e-288	Marginal	Etnppl
Itgb5	9.6224e-289	1.38768	0.662	0.183	1.95662e-284	Marginal	Itgb5
Rspo3	7.87558e-287	1.55839	0.625	0.15	1.60142e-282	Marginal	Rspo3
Tyr	1.76129e-276	-2.75878	0.065	0.541	3.5814e-272	Marginal	Tyr
Mob3b	3.69051e-273	-2.2083	0.035	0.51	7.50428e-269	Marginal	Mob3b
Naaladl2	4.6114e-273	1.11476	0.838	0.417	9.37682e-269	Marginal	Naaladl2
Stk39	1.17873e-269	1.19432	0.74	0.285	2.39683e-265	Marginal	Stk39
Kcnma1	9.728e-269	1.53267	0.572	0.118	1.97809e-264	Marginal	Kcnma1
Lrfn5	2.32131e-266	1.64803	0.545	0.097	4.72015e-262	Marginal	Lrfn5
Met	9.29357e-262	-2.23312	0.046	0.508	1.88975e-257	Marginal	Met
Pcsk6	6.07086e-260	1.53083	0.511	0.08	1.23445e-255	Marginal	Pcsk6
Cacna2d1	3.16049e-259	1.33341	0.604	0.142	6.42655e-255	Marginal	Cacna2d1
Cacnb4	1.03313e-258	1.48506	0.57	0.125	2.10077e-254	Marginal	Cacnb4
Tsc22d2	8.18446e-255	1.3031	0.656	0.216	1.66423e-250	Marginal	Tsc22d2
Ccser1	9.04103e-255	1.37306	0.586	0.134	1.8384e-250	Marginal	Ccser1
Atp2b1	2.25511e-251	1.25042	0.692	0.268	4.58554e-247	Marginal	Atp2b1
Erc1	2.33775e-250	1.27757	0.694	0.266	4.75359e-246	Marginal	Erc1
Itpr2	1.05794e-249	1.34345	0.63	0.197	2.15121e-245	Marginal	Itpr2
Pde4b	5.95548e-249	-2.14287	0.035	0.483	1.21099e-244	Marginal	Pde4b
Fgf13	8.94885e-246	1.50352	0.559	0.124	1.81966e-241	Marginal	Fgf13
Itpr1	2.24011e-245	1.07067	0.775	0.374	4.55504e-241	Marginal	Itpr1
4933417O13Rik	4.43772e-236	1.49086	0.458	0.064	9.02365e-232	Marginal	4933417O13Rik
Rapgef4	5.70992e-236	-2.01491	0.055	0.489	1.16106e-231	Marginal	Rapgef4
Pde1c	4.52154e-232	-1.94227	0.019	0.437	9.19409e-228	Marginal	Pde1c
Lrpap1	3.0332e-225	1.18389	0.702	0.322	6.1677e-221	Marginal	Lrpap1
Astn2	9.57838e-223	1.2634	0.617	0.203	1.94767e-218	Marginal	Astn2
Slc2a13	1.29014e-220	1.26077	0.588	0.176	2.62338e-216	Marginal	Slc2a13
Frem1	3.88605e-219	1.32745	0.487	0.093	7.9019e-215	Marginal	Frem1
Opcml	4.20251e-219	-2.19179	0.023	0.423	8.54539e-215	Marginal	Opcml
Samd12	7.00918e-212	1.29871	0.562	0.149	1.42525e-207	Marginal	Samd12
Fbxl7	6.54024e-211	-1.92285	0.142	0.551	1.32989e-206	Marginal	Fbxl7
Hpse	2.59982e-209	-1.62457	0.138	0.554	5.28647e-205	Marginal	Hpse
Exoc6b	6.96914e-209	1.19518	0.644	0.253	1.4171e-204	Marginal	Exoc6b
Etv1	1.36195e-208	-1.7931	0.038	0.433	2.76938e-204	Marginal	Etv1
Prkg1	9.07014e-207	-1.79855	0.045	0.439	1.84432e-202	Marginal	Prkg1
Parg	2.92946e-206	1.27154	0.536	0.146	5.95677e-202	Marginal	Parg
Ccnyl1	4.54792e-205	1.28786	0.498	0.116	9.24774e-201	Marginal	Ccnyl1
Rai14	2.90892e-204	1.23667	0.551	0.163	5.91499e-200	Marginal	Rai14
Car12	3.54784e-204	1.30467	0.491	0.111	7.21418e-200	Marginal	Car12
Pard3b	3.28197e-203	1.04617	0.726	0.366	6.67355e-199	Marginal	Pard3b
Tacc2	1.25662e-199	1.25769	0.536	0.157	2.55521e-195	Marginal	Tacc2
Cpeb3	2.35768e-199	1.07508	0.742	0.4	4.7941e-195	Marginal	Cpeb3
Nav2	2.0863e-196	-1.63811	0.027	0.4	4.24229e-192	Marginal	Nav2
Rnf152	5.70943e-196	1.03162	0.644	0.24	1.16095e-191	Marginal	Rnf152
Tmem117	6.72076e-194	1.11304	0.635	0.256	1.3666e-189	Marginal	Tmem117
4930511M06Rik	1.10437e-191	1.29442	0.435	0.083	2.24563e-187	Marginal	4930511M06Rik
Gm13268	2.49688e-191	1.30066	0.396	0.057	5.07716e-187	Marginal	Gm13268
Caln1	1.23373e-187	1.2615	0.491	0.13	2.50867e-183	Marginal	Caln1
Unc5c	1.4763e-187	1.26349	0.511	0.136	3.00191e-183	Marginal	Unc5c
Atp1b1	1.49733e-187	-1.4049	0.266	0.658	3.04467e-183	Marginal	Atp1b1
Edil3	4.83168e-186	-1.64576	0.016	0.368	9.82473e-182	Marginal	Edil3
Kctd8	3.27301e-185	1.19006	0.492	0.121	6.65533e-181	Marginal	Kctd8
Rora	2.86592e-182	0.740693	0.879	0.604	5.82757e-178	Marginal	Rora
Ncam1	1.93305e-180	-1.56159	0.015	0.358	3.93067e-176	Marginal	Ncam1
Sgip1	2.5397e-179	-1.56535	0.01	0.347	5.16423e-175	Marginal	Sgip1
Rgs4	4.29955e-179	1.245	0.502	0.154	8.74271e-175	Marginal	Rgs4
Esrrg	2.73495e-178	1.17264	0.53	0.165	5.56126e-174	Marginal	Esrrg
Taf1d	1.53106e-174	-1.83482	0.102	0.463	3.11325e-170	Marginal	Taf1d
Zeb2	2.11616e-174	-1.49145	0.014	0.347	4.303e-170	Marginal	Zeb2
Bnc2	3.22382e-174	-1.6432	0.011	0.341	6.55531e-170	Marginal	Bnc2
Hspa4l	8.85883e-173	1.13653	0.544	0.197	1.80135e-168	Marginal	Hspa4l
Nr6a1	7.76051e-172	1.03294	0.636	0.284	1.57802e-167	Marginal	Nr6a1
Fmn1	7.87559e-172	0.777408	0.836	0.532	1.60142e-167	Marginal	Fmn1
Nrcam	1.94197e-171	-1.55802	0.054	0.406	3.94879e-167	Marginal	Nrcam
Hhatl	5.76196e-171	-1.25508	0.134	0.519	1.17164e-166	Marginal	Hhatl
Celf2	7.00478e-169	-1.27231	0.112	0.484	1.42435e-164	Marginal	Celf2
Prkca	7.10585e-168	-1.42203	0.066	0.427	1.4449e-163	Marginal	Prkca
Lrba	3.34705e-167	0.94254	0.666	0.328	6.80588e-163	Marginal	Lrba
Ptprm	1.79165e-166	-1.43126	0.011	0.329	3.64314e-162	Marginal	Ptprm
Dct	1.97296e-165	-2.38168	0.676	0.873	4.01182e-161	Marginal	Dct
Gpnmb	2.90597e-165	-1.45708	0.095	0.454	5.90901e-161	Marginal	Gpnmb
Gm13075	1.12634e-164	1.2149	0.358	0.056	2.29029e-160	Marginal	Gm13075
Slc41a3	1.65357e-164	1.22027	0.439	0.112	3.36237e-160	Marginal	Slc41a3
Btbd10	2.65413e-164	1.10919	0.523	0.181	5.39691e-160	Marginal	Btbd10
Sycp3	9.07038e-164	1.23095	0.467	0.133	1.84437e-159	Marginal	Sycp3
Gm26763	1.6216e-163	1.24971	0.519	0.177	3.29737e-159	Marginal	Gm26763
Cers6	2.86742e-162	-1.40506	0.02	0.34	5.8306e-158	Marginal	Cers6
Atp1a1	1.7212e-161	0.583151	0.963	0.856	3.49988e-157	Marginal	Atp1a1
Kank1	2.23214e-160	1.12417	0.415	0.096	4.53883e-156	Marginal	Kank1
Tnfrsf21	1.48983e-159	1.15215	0.438	0.117	3.02943e-155	Marginal	Tnfrsf21
Nrp2	2.28855e-159	-1.42565	0.042	0.373	4.65354e-155	Marginal	Nrp2
Arhgap31	1.26642e-158	-1.39742	0.011	0.318	2.57513e-154	Marginal	Arhgap31
Sulf1	1.94467e-158	0.906718	0.527	0.175	3.95429e-154	Marginal	Sulf1
Kcne1	2.143e-158	1.00563	0.613	0.299	4.35757e-154	Marginal	Kcne1
Gm29266	2.31296e-156	0.804357	0.497	0.143	4.70318e-152	Marginal	Gm29266
Nebl	2.54223e-154	-1.44698	0.036	0.357	5.16937e-150	Marginal	Nebl
Fam13a	2.35316e-153	1.14828	0.396	0.088	4.78492e-149	Marginal	Fam13a
St6gal1	5.80637e-152	-1.27083	0.019	0.322	1.18067e-147	Marginal	St6gal1
Gm38048	1.123e-151	1.45213	0.347	0.056	2.2835e-147	Marginal	Gm38048
Slc44a3	6.42239e-149	1.06303	0.435	0.119	1.30593e-144	Marginal	Slc44a3
Arhgef38	4.60686e-146	1.10461	0.359	0.071	9.36758e-142	Marginal	Arhgef38
Ccdc141	2.27887e-144	1.10445	0.375	0.083	4.63385e-140	Marginal	Ccdc141
Tmem116	3.07628e-144	1.11241	0.368	0.078	6.2553e-140	Marginal	Tmem116
Strbp	7.71634e-144	0.798796	0.73	0.458	1.56904e-139	Marginal	Strbp
Osbpl10	1.61045e-142	1.14221	0.328	0.055	3.27469e-138	Marginal	Osbpl10
Plxdc2	8.31571e-142	-1.39436	0.051	0.362	1.69092e-137	Marginal	Plxdc2
Gm43713	8.54282e-142	1.04853	0.542	0.224	1.7371e-137	Marginal	Gm43713
Slc24a2	1.89433e-139	-1.363	0.004	0.273	3.85193e-135	Marginal	Slc24a2
Atrnl1	5.62625e-139	0.94856	0.537	0.214	1.14404e-134	Marginal	Atrnl1
Pax2	9.05814e-137	1.0933	0.338	0.064	1.84188e-132	Marginal	Pax2
Pde4dip	1.06399e-135	0.965099	0.49	0.177	2.16352e-131	Marginal	Pde4dip
Rapgef3	1.91224e-135	-1.16394	0.034	0.325	3.88835e-131	Marginal	Rapgef3
Hmgn3	4.29402e-132	1.01979	0.411	0.122	8.73146e-128	Marginal	Hmgn3
Meis1	5.91986e-131	0.746183	0.464	0.152	1.20374e-126	Marginal	Meis1
Nabp1	2.92004e-130	1.04576	0.408	0.118	5.93761e-126	Marginal	Nabp1
Efna5	3.24739e-129	0.870137	0.641	0.339	6.60323e-125	Marginal	Efna5
Sytl2	4.21448e-128	0.909523	0.53	0.226	8.56972e-124	Marginal	Sytl2
Glrb	5.16031e-128	-1.14669	0.03	0.305	1.0493e-123	Marginal	Glrb
Clstn1	6.75085e-128	0.94258	0.507	0.209	1.37272e-123	Marginal	Clstn1
Hgf	8.62411e-128	1.10772	0.294	0.047	1.75363e-123	Marginal	Hgf
Pax3	1.15949e-127	-1.29437	0.015	0.275	2.35771e-123	Marginal	Pax3
Lnx1	2.96057e-127	1.07239	0.301	0.051	6.02002e-123	Marginal	Lnx1
Prdm16	5.21489e-127	1.0826	0.308	0.057	1.0604e-122	Marginal	Prdm16
Dpysl3	1.23461e-126	1.07949	0.328	0.068	2.51045e-122	Marginal	Dpysl3
Msi2	2.75742e-126	0.745112	0.699	0.427	5.60693e-122	Marginal	Msi2
Nmnat2	1.4859e-125	-1.24032	0.019	0.28	3.02143e-121	Marginal	Nmnat2
Abca2	1.41914e-123	0.997986	0.436	0.151	2.88567e-119	Marginal	Abca2
Cttnbp2	3.38578e-122	-1.17519	0.011	0.258	6.88465e-118	Marginal	Cttnbp2
Stambpl1	4.28626e-121	1.02894	0.342	0.083	8.71567e-117	Marginal	Stambpl1
Rex2	7.48229e-120	1.04566	0.292	0.051	1.52145e-115	Marginal	Rex2
Cntnap3	9.29225e-120	1.0984	0.273	0.042	1.88949e-115	Marginal	Cntnap3
Padi2	2.72497e-118	0.978746	0.402	0.129	5.54095e-114	Marginal	Padi2
Greb1l	5.13288e-118	0.857254	0.521	0.219	1.04372e-113	Marginal	Greb1l
Ptprj	1.79643e-117	-1.09396	0.011	0.251	3.65287e-113	Marginal	Ptprj
Rapgef4os1	4.56249e-116	-1.32698	0.004	0.233	9.27737e-112	Marginal	Rapgef4os1
Npas3	3.30681e-114	-1.18575	0.013	0.249	6.72408e-110	Marginal	Npas3
Phlda1	1.61653e-113	-0.948115	0.066	0.352	3.28704e-109	Marginal	Phlda1
Adgrl3	3.87076e-113	-1.25336	0.021	0.263	7.87081e-109	Marginal	Adgrl3
Ybx2	7.82174e-113	0.992942	0.241	0.03	1.59047e-108	Marginal	Ybx2
Slc22a4	1.1853e-111	0.982578	0.284	0.055	2.4102e-107	Marginal	Slc22a4
Klhl40	2.08714e-110	-1.14802	0.002	0.22	4.24399e-106	Marginal	Klhl40
Atp10a	1.40598e-109	-1.10634	0.014	0.244	2.85892e-105	Marginal	Atp10a
Magi2	4.87593e-109	-1.1856	0.045	0.298	9.91471e-105	Marginal	Magi2
Zfp979	1.9003e-108	0.956489	0.333	0.089	3.86408e-104	Marginal	Zfp979
Chsy3	5.25279e-108	-1.18804	0.005	0.221	1.0681e-103	Marginal	Chsy3
Frmd4b	7.25545e-108	-1.12575	0.077	0.345	1.47532e-103	Marginal	Frmd4b
Eps8l2	4.64988e-107	0.939453	0.309	0.075	9.45506e-103	Marginal	Eps8l2
Cped1	2.10519e-106	-1.0656	0.01	0.231	4.28069e-102	Marginal	Cped1
Kcnj10	3.25466e-106	-1.00155	0.084	0.358	6.61803e-102	Marginal	Kcnj10
Raph1	1.44271e-105	0.963094	0.356	0.109	2.9336e-101	Marginal	Raph1
2610307P16Rik	4.09502e-104	0.828358	0.392	0.13	8.32682e-100	Marginal	2610307P16Rik
Rarb	8.3533e-104	-1.02481	0.015	0.236	1.69856e-99	Marginal	Rarb
Limch1	2.15156e-103	0.969997	0.322	0.087	4.37499e-99	Marginal	Limch1
Meis2	7.22659e-103	0.870562	0.441	0.175	1.46946e-98	Marginal	Meis2
Lrrk2	1.29381e-101	0.934826	0.331	0.094	2.63083e-97	Marginal	Lrrk2
Paqr5	1.85919e-101	0.967073	0.268	0.053	3.78049e-97	Marginal	Paqr5
Ccdc53	3.68781e-101	0.979587	0.44	0.193	7.49878e-97	Marginal	Ccdc53
Ppp1r9a	4.04803e-101	0.840554	0.486	0.223	8.23127e-97	Marginal	Ppp1r9a
Rgcc	7.54667e-101	0.995443	0.303	0.079	1.53454e-96	Marginal	Rgcc
Hmcn1	9.13234e-101	0.839901	0.41	0.147	1.85697e-96	Marginal	Hmcn1
Gm26916	1.87047e-100	-0.918668	0.068	0.326	3.80342e-96	Marginal	Gm26916
Chpt1	4.80091e-100	0.8173	0.536	0.287	9.76217e-96	Marginal	Chpt1
Ptger3	2.09304e-98	0.984342	0.316	0.089	4.25599e-94	Marginal	Ptger3
Osbpl6	8.54435e-98	-1.05965	0.024	0.243	1.73741e-93	Marginal	Osbpl6
Slc25a3	9.83819e-98	0.842741	0.529	0.3	2.0005e-93	Marginal	Slc25a3
Rsrp1	1.17303e-96	0.508716	0.86	0.713	2.38525e-92	Marginal	Rsrp1
Rasgef1c	2.14784e-96	0.918775	0.241	0.042	4.36742e-92	Marginal	Rasgef1c
Gm21954	2.41251e-96	0.920269	0.282	0.065	4.90559e-92	Marginal	Gm21954
2610203C20Rik	3.15611e-96	-0.936423	0.125	0.395	6.41763e-92	Marginal	2610203C20Rik
Padi1	3.46782e-96	0.911588	0.253	0.05	7.05146e-92	Marginal	Padi1
Sorl1	1.72031e-95	0.876784	0.358	0.121	3.49807e-91	Marginal	Sorl1
Dkk3	4.21343e-95	-0.948537	0.06	0.302	8.5676e-91	Marginal	Dkk3
Gm19026	7.57584e-95	1.07484	0.252	0.049	1.54047e-90	Marginal	Gm19026
Ebf1	8.03688e-95	-1.99175	0.053	0.281	1.63422e-90	Marginal	Ebf1
Gpr176	1.22063e-94	0.913315	0.217	0.03	2.48204e-90	Marginal	Gpr176
AA986860	2.44495e-94	0.91694	0.23	0.038	4.97156e-90	Marginal	AA986860
Ppp2r2b	1.30531e-93	0.787057	0.415	0.158	2.65422e-89	Marginal	Ppp2r2b
Gm42418	2.67264e-93	-0.947402	0.083	0.334	5.43454e-89	Marginal	Gm42418
Epcam	4.48582e-93	0.874698	0.348	0.115	9.12147e-89	Marginal	Epcam
Spint2	7.95372e-93	0.813141	0.507	0.268	1.61731e-88	Marginal	Spint2
Wdr17	1.25799e-92	-0.946824	0.005	0.195	2.55799e-88	Marginal	Wdr17
Gulp1	1.73692e-92	-0.94644	0.014	0.214	3.53185e-88	Marginal	Gulp1
Tns1	2.53554e-92	0.792886	0.516	0.273	5.15576e-88	Marginal	Tns1
Ifi27	4.25586e-92	0.665015	0.688	0.49	8.65386e-88	Marginal	Ifi27
Klhl29	1.01562e-91	-0.939373	0.004	0.192	2.06516e-87	Marginal	Klhl29
Pla2g7	1.25443e-91	0.849858	0.424	0.183	2.55075e-87	Marginal	Pla2g7
Slc41a2	1.82053e-91	0.905438	0.292	0.078	3.70186e-87	Marginal	Slc41a2
Lmo7	2.70205e-90	0.857537	0.29	0.076	5.49435e-86	Marginal	Lmo7
Gm12860	3.12253e-90	0.926536	0.235	0.043	6.34935e-86	Marginal	Gm12860
Slc45a2	8.47536e-90	-0.922018	0.066	0.301	1.72338e-85	Marginal	Slc45a2
Klf10	1.62653e-89	0.912342	0.272	0.068	3.30739e-85	Marginal	Klf10
Arhgap20	3.83252e-89	-0.969519	0.014	0.207	7.79305e-85	Marginal	Arhgap20
Pla2g3	7.11168e-89	0.873421	0.206	0.029	1.44609e-84	Marginal	Pla2g3
Pvt1	1.92469e-88	0.882418	0.241	0.049	3.91367e-84	Marginal	Pvt1
Maml3	6.24322e-88	-0.925554	0.025	0.228	1.2695e-83	Marginal	Maml3
Ifnk	6.68413e-88	-0.995484	0.001	0.178	1.35915e-83	Marginal	Ifnk
Cdh19	1.06838e-87	-1.01468	0.075	0.308	2.17244e-83	Marginal	Cdh19
Rbbp8	1.36527e-87	0.915824	0.321	0.105	2.77614e-83	Marginal	Rbbp8
Kcnj13	1.48126e-87	-1.10841	0.043	0.259	3.01199e-83	Marginal	Kcnj13
Eya1	1.77587e-87	-0.974183	0.027	0.23	3.61105e-83	Marginal	Eya1
Cab39l	2.21279e-87	0.756821	0.528	0.294	4.49949e-83	Marginal	Cab39l
Gli3	1.3852e-86	-0.866901	0.002	0.177	2.81667e-82	Marginal	Gli3
Lrrc8d	4.42613e-86	0.807486	0.419	0.183	9.00008e-82	Marginal	Lrrc8d
Tesk2	1.6808e-85	0.829776	0.438	0.2	3.41774e-81	Marginal	Tesk2
Phyhipl	5.69203e-85	0.847737	0.243	0.052	1.15742e-80	Marginal	Phyhipl
Hipk2	5.83726e-85	0.759771	0.47	0.233	1.18695e-80	Marginal	Hipk2
Cdkl1	2.18604e-84	0.873111	0.221	0.042	4.4451e-80	Marginal	Cdkl1
Spire1	3.57807e-84	0.826793	0.434	0.204	7.27564e-80	Marginal	Spire1
Ak5	3.60115e-84	-0.983462	0.012	0.193	7.32257e-80	Marginal	Ak5
4833439L19Rik	1.10098e-83	0.85061	0.395	0.174	2.23873e-79	Marginal	4833439L19Rik
Arhgap8	2.2819e-83	0.819306	0.223	0.043	4.64001e-79	Marginal	Arhgap8
RP24-229D22.1	1.06946e-82	-0.926787	0.002	0.17	2.17464e-78	Marginal	RP24-229D22.1
Pitpnc1	2.69048e-82	0.590142	0.744	0.552	5.47081e-78	Marginal	Pitpnc1
Adipor2	5.31871e-82	0.663763	0.492	0.245	1.08151e-77	Marginal	Adipor2
Ppm1l	6.95557e-81	0.833398	0.35	0.134	1.41434e-76	Marginal	Ppm1l
Ptprt	7.57927e-81	-0.874686	0.007	0.177	1.54117e-76	Marginal	Ptprt
Oxct1	9.45646e-81	-0.805331	0.133	0.382	1.92288e-76	Marginal	Oxct1
Tbx3os1	2.23577e-80	0.81956	0.252	0.06	4.54621e-76	Marginal	Tbx3os1
A530020G20Rik	2.55866e-80	0.85344	0.198	0.032	5.20279e-76	Marginal	A530020G20Rik
Plekha6	3.13505e-80	0.841725	0.273	0.076	6.37481e-76	Marginal	Plekha6
Eya4	4.45033e-80	0.644664	0.365	0.132	9.04931e-76	Marginal	Eya4
Fads6	4.61091e-80	0.84284	0.246	0.06	9.37583e-76	Marginal	Fads6
Gas6	5.39e-80	0.833618	0.272	0.077	1.096e-75	Marginal	Gas6
St3gal5	5.67452e-80	-0.75816	0.09	0.328	1.15386e-75	Marginal	St3gal5
Cd24a	8.29859e-80	-1.2087	0.019	0.2	1.68744e-75	Marginal	Cd24a
Gjb6	1.03718e-79	-0.814783	0.086	0.316	2.109e-75	Marginal	Gjb6
Mpp7	3.20027e-79	0.803872	0.257	0.067	6.50742e-75	Marginal	Mpp7
Srsf2	7.33234e-79	0.693322	0.55	0.334	1.49096e-74	Marginal	Srsf2
Sgk1	1.40241e-78	0.875052	0.301	0.1	2.85167e-74	Marginal	Sgk1
Ddx5	2.18731e-78	0.535149	0.725	0.548	4.44768e-74	Marginal	Ddx5
Reep5	6.72961e-78	0.75531	0.456	0.24	1.3684e-73	Marginal	Reep5
Gpx3	1.00756e-77	0.667137	0.606	0.433	2.04877e-73	Marginal	Gpx3
Gm16152	2.70182e-77	-0.83976	0.001	0.157	5.49387e-73	Marginal	Gm16152
Car2	2.89217e-77	-0.737654	0.092	0.324	5.88095e-73	Marginal	Car2
Cd81	7.73951e-77	0.719896	0.609	0.424	1.57375e-72	Marginal	Cd81
St6galnac3	7.76255e-77	-0.808545	0.01	0.177	1.57844e-72	Marginal	St6galnac3
Rap1gap2	1.20632e-76	0.820804	0.229	0.053	2.45293e-72	Marginal	Rap1gap2
Ednrb	1.50905e-76	-0.876331	0.023	0.202	3.0685e-72	Marginal	Ednrb
Atp2c2	3.05833e-76	0.830592	0.221	0.049	6.21881e-72	Marginal	Atp2c2
Zeb1	5.17059e-76	-0.760228	0.006	0.166	1.05139e-71	Marginal	Zeb1
Alas2	5.18547e-76	-0.899111	0.009	0.172	1.05441e-71	Marginal	Alas2
Tecpr1	1.08709e-75	-0.863581	0.066	0.275	2.21049e-71	Marginal	Tecpr1
Kcnn4	1.79831e-75	-0.809283	0.013	0.18	3.65668e-71	Marginal	Kcnn4
Slc12a7	9.62408e-75	0.84135	0.27	0.082	1.95696e-70	Marginal	Slc12a7
Ankrd33b	1.4015e-74	0.790002	0.202	0.039	2.84981e-70	Marginal	Ankrd33b
Sorbs1	1.40432e-74	0.801124	0.378	0.166	2.85555e-70	Marginal	Sorbs1
Mfi2	5.00667e-74	0.811132	0.211	0.046	1.01806e-69	Marginal	Mfi2
Epha5	5.55957e-74	0.768244	0.254	0.069	1.13048e-69	Marginal	Epha5
Mcc	8.45729e-74	-0.836369	0.118	0.346	1.71971e-69	Marginal	Mcc
Ogt	1.07978e-73	0.509347	0.738	0.554	2.19562e-69	Marginal	Ogt
Tmem45b	1.57886e-73	0.825459	0.225	0.054	3.21046e-69	Marginal	Tmem45b
A930011G23Rik	3.21595e-73	0.417149	0.301	0.1	6.53931e-69	Marginal	A930011G23Rik
Nckap1	7.40143e-73	-0.826027	0.208	0.446	1.50501e-68	Marginal	Nckap1
Casz1	1.59058e-72	0.775859	0.196	0.037	3.23428e-68	Marginal	Casz1
Rabgap1l	6.74416e-72	0.661524	0.502	0.286	1.37136e-67	Marginal	Rabgap1l
Gata3	8.05211e-72	0.732534	0.232	0.057	1.63732e-67	Marginal	Gata3
Chst11	1.01381e-71	-0.797067	0.008	0.162	2.06147e-67	Marginal	Chst11
Spon1	1.22883e-71	-1.0598	0.014	0.174	2.4987e-67	Marginal	Spon1
Myo3b	1.74127e-71	0.797905	0.177	0.028	3.54071e-67	Marginal	Myo3b
Myo5a	2.73118e-71	-0.822351	0.067	0.268	5.55357e-67	Marginal	Myo5a
Ptn	9.74654e-71	-0.848604	0.083	0.295	1.98186e-66	Marginal	Ptn
Cobll1	1.02356e-70	0.673426	0.468	0.246	2.0813e-66	Marginal	Cobll1
Wasf3	2.12319e-70	0.754806	0.227	0.057	4.3173e-66	Marginal	Wasf3
Adgrg6	2.45941e-70	0.77926	0.283	0.094	5.00096e-66	Marginal	Adgrg6
Rufy4	1.24923e-69	0.764879	0.186	0.035	2.54018e-65	Marginal	Rufy4
Gon4l	1.74415e-69	0.831672	0.3	0.111	3.54654e-65	Marginal	Gon4l
Slco3a1	1.8305e-69	-0.720443	0.009	0.162	3.72214e-65	Marginal	Slco3a1
Adcy2	2.81474e-69	-0.770004	0.009	0.161	5.7235e-65	Marginal	Adcy2
Sntb1	7.40979e-69	-0.948606	0.069	0.267	1.50671e-64	Marginal	Sntb1
Gramd2	7.46612e-69	0.771078	0.186	0.035	1.51816e-64	Marginal	Gramd2
Fam20a	1.28191e-68	0.700033	0.237	0.063	2.60663e-64	Marginal	Fam20a
Sdk1	4.52116e-68	-0.891872	0.018	0.176	9.19332e-64	Marginal	Sdk1
Gm13269	3.02108e-67	0.757248	0.164	0.025	6.14307e-63	Marginal	Gm13269
Mertk	1.47199e-66	-0.764705	0.013	0.164	2.99315e-62	Marginal	Mertk
Tbx1	1.72589e-66	0.764468	0.234	0.066	3.50942e-62	Marginal	Tbx1
Gpd2	1.87617e-66	-0.778251	0.054	0.238	3.81501e-62	Marginal	Gpd2
Robo1	2.04992e-66	-0.890378	0.129	0.345	4.16831e-62	Marginal	Robo1
Mcoln3	2.3707e-66	0.741404	0.263	0.086	4.82059e-62	Marginal	Mcoln3
St3gal3	3.52898e-66	0.749618	0.341	0.147	7.17583e-62	Marginal	St3gal3
Myo5c	4.14239e-66	0.755127	0.191	0.041	8.42313e-62	Marginal	Myo5c
Hmx2	7.35351e-66	0.757524	0.175	0.032	1.49526e-61	Marginal	Hmx2
Dhrs3	1.30487e-65	-0.772453	0.031	0.197	2.65332e-61	Marginal	Dhrs3
Tgfbr3	1.4909e-65	-0.717064	0.019	0.175	3.03159e-61	Marginal	Tgfbr3
Gm13483	3.99971e-65	0.783211	0.256	0.082	8.13301e-61	Marginal	Gm13483
Nlgn1	5.98741e-65	-0.904763	0.014	0.163	1.21748e-60	Marginal	Nlgn1
Cited4	9.54007e-65	0.803117	0.22	0.06	1.93988e-60	Marginal	Cited4
2010300C02Rik	2.66382e-64	0.740911	0.198	0.046	5.41662e-60	Marginal	2010300C02Rik
Il17re	3.57313e-64	0.756363	0.212	0.055	7.2656e-60	Marginal	Il17re
Chst9	1.46272e-63	0.660565	0.227	0.061	2.9743e-59	Marginal	Chst9
Gm4876	2.05571e-63	-0.80525	0.013	0.158	4.18007e-59	Marginal	Gm4876
Chchd3	2.42061e-63	0.643086	0.479	0.278	4.92206e-59	Marginal	Chchd3
Dtna	5.07732e-63	0.699366	0.299	0.113	1.03242e-58	Marginal	Dtna
Zfp990	6.40255e-63	0.770114	0.198	0.048	1.30189e-58	Marginal	Zfp990
Gm10044	7.25155e-63	0.741458	0.174	0.034	1.47453e-58	Marginal	Gm10044
Atp1b3	8.55001e-63	-0.622799	0.144	0.367	1.73856e-58	Marginal	Atp1b3
Ube2l6	1.74876e-62	-0.479303	0.009	0.149	3.55593e-58	Marginal	Ube2l6
Slc35f1	3.00238e-62	0.805669	0.22	0.061	6.10505e-58	Marginal	Slc35f1
Col5a3	3.85e-62	-0.750477	0.01	0.15	7.82859e-58	Marginal	Col5a3
Gm30382	5.07506e-62	0.80711	0.166	0.03	1.03196e-57	Marginal	Gm30382
Frk	7.00432e-62	0.742388	0.259	0.088	1.42426e-57	Marginal	Frk
Gpx1	7.9849e-62	-1.23345	0.058	0.233	1.62365e-57	Marginal	Gpx1
Arl3	1.94956e-61	0.745352	0.297	0.119	3.96424e-57	Marginal	Arl3
Nxn	3.06271e-61	0.73291	0.257	0.087	6.22772e-57	Marginal	Nxn
Arhgap39	3.15567e-61	-0.776855	0.062	0.24	6.41675e-57	Marginal	Arhgap39
Bace2	4.00078e-61	-0.713898	0.021	0.169	8.13519e-57	Marginal	Bace2
Gm4258	8.85808e-61	-0.719002	0.061	0.24	1.8012e-56	Marginal	Gm4258
Tanc2	9.93587e-61	-0.736294	0.035	0.195	2.02036e-56	Marginal	Tanc2
Sel1l3	1.48077e-60	0.669631	0.188	0.043	3.01101e-56	Marginal	Sel1l3
Camk2d	3.02966e-60	-0.819072	0.182	0.399	6.16051e-56	Marginal	Camk2d
Dixdc1	9.32741e-60	0.714386	0.2	0.052	1.89663e-55	Marginal	Dixdc1
Gprin3	9.75919e-60	0.726969	0.199	0.051	1.98443e-55	Marginal	Gprin3
Mt3	1.24449e-59	0.786952	0.587	0.448	2.53055e-55	Marginal	Mt3
Crim1	3.23853e-59	0.647306	0.449	0.253	6.58523e-55	Marginal	Crim1
Cpne8	3.38486e-59	-0.716554	0.018	0.159	6.88277e-55	Marginal	Cpne8
Rab24	3.57267e-59	0.641127	0.423	0.233	7.26466e-55	Marginal	Rab24
Itga6	3.6578e-59	0.716756	0.181	0.042	7.43777e-55	Marginal	Itga6
B3galt1	4.34925e-59	-0.756655	0.006	0.135	8.84376e-55	Marginal	B3galt1
Cmtm8	6.00638e-59	0.708146	0.185	0.044	1.22134e-54	Marginal	Cmtm8
Cutal	9.32469e-59	0.696439	0.179	0.041	1.89608e-54	Marginal	Cutal
Slc31a2	9.57835e-59	0.750024	0.21	0.061	1.94766e-54	Marginal	Slc31a2
Sorbs2os	1.6472e-58	0.680554	0.149	0.025	3.34942e-54	Marginal	Sorbs2os
Prom2	2.46906e-58	0.730436	0.314	0.139	5.02059e-54	Marginal	Prom2
Pacsin2	9.13928e-58	0.750184	0.31	0.138	1.85838e-53	Marginal	Pacsin2
Prkag2	1.34992e-57	0.682985	0.199	0.053	2.74493e-53	Marginal	Prkag2
Cerk	2.19784e-57	-0.559335	0.058	0.23	4.46908e-53	Marginal	Cerk
Mbnl2	2.32778e-57	0.501027	0.635	0.456	4.73331e-53	Marginal	Mbnl2
Sh3rf1	2.36385e-57	0.691683	0.302	0.126	4.80666e-53	Marginal	Sh3rf1
Rbm47	4.55052e-57	0.698868	0.256	0.092	9.25302e-53	Marginal	Rbm47
Mapk4	5.41109e-57	-0.655592	0.01	0.14	1.10029e-52	Marginal	Mapk4
Srsf5	5.67612e-57	0.548848	0.561	0.381	1.15418e-52	Marginal	Srsf5
Spag5	6.57477e-57	0.848175	0.509	0.328	1.33691e-52	Marginal	Spag5
Gab1	9.99735e-57	0.68747	0.338	0.158	2.03286e-52	Marginal	Gab1
Ptprk	1.25443e-56	0.620651	0.317	0.134	2.55075e-52	Marginal	Ptprk
Syt4	1.42446e-56	-0.803357	0.046	0.204	2.8965e-52	Marginal	Syt4
Gm17276	2.17196e-56	0.712058	0.185	0.046	4.41647e-52	Marginal	Gm17276
Apoe	2.60177e-56	-0.768286	0.14	0.348	5.29045e-52	Marginal	Apoe
Sema6a	2.67822e-56	-0.661051	0.015	0.148	5.44589e-52	Marginal	Sema6a
Calm2	4.69849e-56	0.674014	0.55	0.389	9.55391e-52	Marginal	Calm2
Nt5dc3	8.62928e-56	0.695278	0.273	0.107	1.75468e-51	Marginal	Nt5dc3
Slc16a10	1.18448e-55	-0.573034	0.006	0.127	2.40853e-51	Marginal	Slc16a10
Rgs20	1.57226e-55	0.721507	0.171	0.039	3.19704e-51	Marginal	Rgs20
Tulp3	1.72744e-55	-0.739498	0.086	0.265	3.51258e-51	Marginal	Tulp3
Ppfibp1	1.82219e-55	-0.632219	0.027	0.17	3.70524e-51	Marginal	Ppfibp1
Flnb	2.11875e-55	0.71136	0.231	0.078	4.30826e-51	Marginal	Flnb
Trim32	4.19282e-55	0.718707	0.224	0.074	8.52569e-51	Marginal	Trim32
Ppargc1a	4.40443e-55	0.581729	0.454	0.26	8.95597e-51	Marginal	Ppargc1a
Tbc1d1	7.29027e-55	0.736422	0.256	0.096	1.4824e-50	Marginal	Tbc1d1
Cldn9	7.66885e-55	0.710867	0.28	0.112	1.55938e-50	Marginal	Cldn9
Wdfy2	8.69904e-55	0.691562	0.254	0.096	1.76886e-50	Marginal	Wdfy2
Dleu2	1.18019e-54	-0.635478	0.035	0.184	2.39979e-50	Marginal	Dleu2
Slc25a25	2.58289e-54	0.682452	0.212	0.066	5.25204e-50	Marginal	Slc25a25
Ehd3	2.88109e-54	0.750848	0.272	0.11	5.85841e-50	Marginal	Ehd3
Cd44	5.09617e-54	-0.606917	0.01	0.133	1.03626e-49	Marginal	Cd44
Mllt3	2.52098e-53	-0.720066	0.032	0.176	5.12616e-49	Marginal	Mllt3
Rorb	2.8537e-53	-0.785801	0.05	0.205	5.80271e-49	Marginal	Rorb
Gjb2	5.26219e-53	-0.662401	0.062	0.226	1.07001e-48	Marginal	Gjb2
Mir142hg	5.82732e-53	-1.15001	0.002	0.114	1.18493e-48	Marginal	Mir142hg
Gm42439	6.0106e-53	-0.598099	0.001	0.11	1.2222e-48	Marginal	Gm42439
Clcnka	1.48255e-52	0.669935	0.158	0.035	3.01462e-48	Marginal	Clcnka
Itga2	2.81988e-52	0.621886	0.123	0.017	5.73393e-48	Marginal	Itga2
Dst	7.59821e-52	-0.610178	0.02	0.149	1.54502e-47	Marginal	Dst
Chkb	9.074e-52	0.678404	0.246	0.093	1.84511e-47	Marginal	Chkb
Gramd1b	9.32736e-52	0.67527	0.303	0.137	1.89663e-47	Marginal	Gramd1b
Usp53	1.03708e-51	-0.702795	0.082	0.252	2.1088e-47	Marginal	Usp53
Gpr158	1.1195e-51	-0.706123	0.014	0.137	2.27639e-47	Marginal	Gpr158
Fam234b	1.20526e-51	0.64258	0.167	0.04	2.45077e-47	Marginal	Fam234b
Megf9	1.7519e-51	-0.658605	0.038	0.183	3.56231e-47	Marginal	Megf9
Gm12709	2.69308e-51	-0.650406	0.001	0.108	5.47611e-47	Marginal	Gm12709
Ankrd44	5.69106e-51	-0.622434	0.016	0.139	1.15722e-46	Marginal	Ankrd44
Fam189a2	7.54969e-51	0.688628	0.272	0.114	1.53515e-46	Marginal	Fam189a2
Plscr2	8.58182e-51	0.681508	0.219	0.075	1.74503e-46	Marginal	Plscr2
Rabep1	1.20989e-50	0.634451	0.415	0.241	2.46019e-46	Marginal	Rabep1
Ptprd	1.33308e-50	0.364548	0.38	0.191	2.71069e-46	Marginal	Ptprd
Sh3kbp1	1.3887e-50	-0.58651	0.008	0.123	2.82378e-46	Marginal	Sh3kbp1
Zfp608	2.18249e-50	-0.624367	0.058	0.215	4.43788e-46	Marginal	Zfp608
Fam20c	2.46054e-50	0.663524	0.209	0.068	5.00326e-46	Marginal	Fam20c
Zfp385b	5.40612e-50	0.648745	0.166	0.041	1.09928e-45	Marginal	Zfp385b
Phf21b	5.84298e-50	0.618836	0.124	0.019	1.18811e-45	Marginal	Phf21b
Atp8b1	7.00294e-50	0.632983	0.172	0.045	1.42398e-45	Marginal	Atp8b1
Wwc1	8.27492e-50	0.692638	0.255	0.103	1.68262e-45	Marginal	Wwc1
Gprc5b	8.2905e-50	0.654235	0.252	0.101	1.68579e-45	Marginal	Gprc5b
Rgs11	9.46145e-50	0.669845	0.191	0.057	1.92389e-45	Marginal	Rgs11
Tmprss2	1.3972e-49	0.576943	0.134	0.024	2.84106e-45	Marginal	Tmprss2
Psap	1.4246e-49	0.483521	0.627	0.49	2.89679e-45	Marginal	Psap
C230088H06Rik	1.6144e-49	0.75476	0.332	0.173	3.28273e-45	Marginal	C230088H06Rik
Aifm3	2.17026e-49	0.68125	0.172	0.047	4.41301e-45	Marginal	Aifm3
A830019P07Rik	2.24916e-49	-0.636002	0.006	0.116	4.57345e-45	Marginal	A830019P07Rik
Aif1l	2.50865e-49	0.576736	0.479	0.316	5.1011e-45	Marginal	Aif1l
Sepp1	3.00257e-49	-0.520866	0.226	0.45	6.10542e-45	Marginal	Sepp1
Adgrl2	4.25798e-49	0.644613	0.286	0.126	8.65818e-45	Marginal	Adgrl2
Tacc1	5.78915e-49	-0.578757	0.038	0.178	1.17717e-44	Marginal	Tacc1
Wdr37	1.58177e-48	0.67393	0.233	0.088	3.21638e-44	Marginal	Wdr37
Zak	2.19765e-48	0.671855	0.264	0.113	4.4687e-44	Marginal	Zak
Tbx2	2.365e-48	-0.643236	0.059	0.21	4.80899e-44	Marginal	Tbx2
Fgf1	2.57778e-48	-0.657641	0.055	0.204	5.24166e-44	Marginal	Fgf1
Ptprf	3.75687e-48	0.633547	0.221	0.079	7.63922e-44	Marginal	Ptprf
Rnf217	7.51333e-48	0.663648	0.217	0.077	1.52776e-43	Marginal	Rnf217
Aldh1a2	1.26122e-47	0.674904	0.167	0.044	2.56457e-43	Marginal	Aldh1a2
Nck2	1.5234e-47	-0.592602	0.045	0.188	3.09767e-43	Marginal	Nck2
Klf12	1.60709e-47	-0.679731	0.048	0.19	3.26785e-43	Marginal	Klf12
Bpgm	1.62952e-47	-0.580541	0.02	0.141	3.31346e-43	Marginal	Bpgm
Pbld2	1.68907e-47	0.613228	0.145	0.032	3.43456e-43	Marginal	Pbld2
Zfp600	2.4192e-47	0.57105	0.119	0.019	4.9192e-43	Marginal	Zfp600
Tmem176a	3.34334e-47	-0.697312	0.123	0.299	6.79834e-43	Marginal	Tmem176a
Cdc14a	3.62289e-47	-0.618003	0.033	0.165	7.36679e-43	Marginal	Cdc14a
Rbms3	4.12989e-47	-0.683373	0.191	0.379	8.39771e-43	Marginal	Rbms3
Tbx3	5.16222e-47	0.592966	0.144	0.032	1.04968e-42	Marginal	Tbx3
Sema6d	5.27176e-47	-0.587883	0.016	0.132	1.07196e-42	Marginal	Sema6d
Fstl4	6.01206e-47	-0.675	0.009	0.118	1.22249e-42	Marginal	Fstl4
Dpp10	6.55395e-47	0.658404	0.188	0.057	1.33268e-42	Marginal	Dpp10
Aebp1	6.91858e-47	-0.5564	0.026	0.153	1.40682e-42	Marginal	Aebp1
Ddhd2	7.54339e-47	0.647043	0.273	0.122	1.53387e-42	Marginal	Ddhd2
Wdr91	8.52584e-47	-0.617531	0.021	0.141	1.73364e-42	Marginal	Wdr91
Gm13944	9.25696e-47	0.597473	0.124	0.021	1.88231e-42	Marginal	Gm13944
0610010F05Rik	1.04073e-46	0.653487	0.224	0.083	2.11622e-42	Marginal	0610010F05Rik
Gjc3	1.142e-46	-0.550577	0.011	0.12	2.32213e-42	Marginal	Gjc3
Plcl2	1.14286e-46	0.687057	0.218	0.081	2.3239e-42	Marginal	Plcl2
Phlpp1	1.95302e-46	-0.68907	0.257	0.444	3.97127e-42	Marginal	Phlpp1
Tshz2	3.90585e-46	-0.757785	0.029	0.154	7.94216e-42	Marginal	Tshz2
Tmc4	7.98799e-46	0.625416	0.185	0.058	1.62428e-41	Marginal	Tmc4
Gpcpd1	2.43674e-45	-0.557813	0.046	0.184	4.95487e-41	Marginal	Gpcpd1
Mkrn1	2.97488e-45	-0.76213	0.063	0.206	6.04913e-41	Marginal	Mkrn1
Fxyd3	3.0794e-45	-0.653775	0.189	0.382	6.26165e-41	Marginal	Fxyd3
F11r	4.15011e-45	0.624913	0.182	0.056	8.43884e-41	Marginal	F11r
Gm26573	7.08358e-45	0.660812	0.373	0.219	1.44038e-40	Marginal	Gm26573
Rasgrp3	1.36802e-44	-0.565734	0.008	0.109	2.78173e-40	Marginal	Rasgrp3
Trnp1	1.43179e-44	0.609535	0.17	0.05	2.9114e-40	Marginal	Trnp1
Atp7a	1.78493e-44	-0.598223	0.027	0.149	3.62948e-40	Marginal	Atp7a
Abca1	3.91601e-44	-0.588128	0.066	0.213	7.96281e-40	Marginal	Abca1
Ocln	5.25646e-44	0.621644	0.189	0.063	1.06885e-39	Marginal	Ocln
Tacr3	8.10765e-44	0.638754	0.155	0.042	1.64861e-39	Marginal	Tacr3
Atp2c1	8.98847e-44	-0.565666	0.129	0.3	1.82772e-39	Marginal	Atp2c1
Tmem176b	9.75615e-44	-0.64149	0.143	0.321	1.98382e-39	Marginal	Tmem176b
Jam2	1.09296e-43	-0.544134	0.012	0.116	2.22243e-39	Marginal	Jam2
Insc	1.32596e-43	-0.556234	0.013	0.118	2.69621e-39	Marginal	Insc
Timm23	1.83425e-43	0.676064	0.217	0.083	3.72976e-39	Marginal	Timm23
Srgap3	2.0131e-43	0.617647	0.224	0.087	4.09344e-39	Marginal	Srgap3
Epb41l2	2.86817e-43	-0.521021	0.02	0.132	5.83213e-39	Marginal	Epb41l2
Esrp1	2.97267e-43	0.569148	0.153	0.04	6.04462e-39	Marginal	Esrp1
Cp	3.3359e-43	-0.648792	0.05	0.186	6.78321e-39	Marginal	Cp
Dsg2	3.57353e-43	0.562089	0.125	0.025	7.26642e-39	Marginal	Dsg2
Gyltl1b	3.67524e-43	0.550509	0.119	0.022	7.47322e-39	Marginal	Gyltl1b
Elmo1	9.6249e-43	0.632479	0.259	0.115	1.95713e-38	Marginal	Elmo1
Mettl24	1.61889e-42	0.5701	0.12	0.023	3.29184e-38	Marginal	Mettl24
Adm	3.46999e-42	-0.533978	0.016	0.122	7.05587e-38	Marginal	Adm
Emp3	3.68757e-42	-0.497032	0.032	0.154	7.49831e-38	Marginal	Emp3
Tspan15	4.38467e-42	0.60895	0.195	0.069	8.9158e-38	Marginal	Tspan15
Ablim1	1.33514e-41	0.569712	0.334	0.176	2.71488e-37	Marginal	Ablim1
Park2	1.38216e-41	0.522703	0.448	0.288	2.81049e-37	Marginal	Park2
Gm10848	2.42877e-41	0.561708	0.107	0.018	4.93866e-37	Marginal	Gm10848
Gm20503	3.89129e-41	0.562443	0.126	0.028	7.91255e-37	Marginal	Gm20503
Cpeb1	5.95715e-41	-0.523732	0.012	0.111	1.21133e-36	Marginal	Cpeb1
Dgki	6.90806e-41	0.519611	0.102	0.015	1.40468e-36	Marginal	Dgki
Clmn	7.44818e-41	0.575367	0.229	0.094	1.51451e-36	Marginal	Clmn
Bad	1.0024e-40	0.588015	0.185	0.065	2.03828e-36	Marginal	Bad
Glis2	1.09076e-40	0.609391	0.181	0.061	2.21796e-36	Marginal	Glis2
Mycbpap	1.12836e-40	0.547393	0.116	0.023	2.2944e-36	Marginal	Mycbpap
Slc31a1	1.20608e-40	0.607322	0.217	0.088	2.45245e-36	Marginal	Slc31a1
Psme4	1.66028e-40	0.549689	0.422	0.27	3.37602e-36	Marginal	Psme4
Arhgap15	2.59717e-40	-0.801105	0.009	0.104	5.28109e-36	Marginal	Arhgap15
Tiam2	2.87972e-40	0.621335	0.219	0.089	5.85562e-36	Marginal	Tiam2
Abcg1	3.34612e-40	0.581672	0.146	0.04	6.80399e-36	Marginal	Abcg1
Ahr	4.00982e-40	0.56593	0.126	0.029	8.15356e-36	Marginal	Ahr
Fchsd2	4.58781e-40	-0.600769	0.106	0.26	9.32885e-36	Marginal	Fchsd2
1700003D09Rik	4.74386e-40	0.577474	0.201	0.076	9.64616e-36	Marginal	1700003D09Rik
Tln2	5.368e-40	0.538011	0.297	0.147	1.09153e-35	Marginal	Tln2
Cgnl1	5.97385e-40	0.607678	0.235	0.102	1.21472e-35	Marginal	Cgnl1
Pabpc1	7.07953e-40	-0.497609	0.146	0.324	1.43955e-35	Marginal	Pabpc1
Gk	9.10256e-40	0.595659	0.166	0.053	1.85091e-35	Marginal	Gk
Gpm6b	1.04445e-39	-0.558892	0.059	0.191	2.12378e-35	Marginal	Gpm6b
Pfkfb3	1.38231e-39	0.605822	0.259	0.123	2.81078e-35	Marginal	Pfkfb3
Ogdh	2.09508e-39	0.577359	0.376	0.231	4.26014e-35	Marginal	Ogdh
Rab27b	2.86484e-39	0.507382	0.212	0.083	5.82537e-35	Marginal	Rab27b
Tshz1	3.97887e-39	0.593326	0.216	0.088	8.09064e-35	Marginal	Tshz1
Pi4ka	4.171e-39	0.570446	0.331	0.184	8.48131e-35	Marginal	Pi4ka
Nos1ap	4.64826e-39	0.580274	0.145	0.041	9.45177e-35	Marginal	Nos1ap
Gmds	4.6953e-39	-0.601139	0.089	0.235	9.54742e-35	Marginal	Gmds
Fads2	8.21346e-39	0.510703	0.126	0.03	1.67013e-34	Marginal	Fads2
Btg1	1.09973e-38	-0.895562	0.018	0.117	2.23619e-34	Marginal	Btg1
Tpd52	1.26357e-38	0.581446	0.271	0.133	2.56935e-34	Marginal	Tpd52
Elf2	1.28612e-38	-0.563668	0.091	0.237	2.61519e-34	Marginal	Elf2
Chn2	1.33664e-38	-0.522274	0.025	0.133	2.71793e-34	Marginal	Chn2
Kcnq5	1.61489e-38	-0.822659	0.016	0.114	3.28371e-34	Marginal	Kcnq5
Kansl1l	2.80007e-38	-0.567067	0.063	0.195	5.69366e-34	Marginal	Kansl1l
Fntb	3.15837e-38	-0.538743	0.045	0.166	6.42222e-34	Marginal	Fntb
Slc25a12	4.46908e-38	0.585142	0.288	0.147	9.08743e-34	Marginal	Slc25a12
Adam10	4.64001e-38	-0.469802	0.137	0.303	9.43501e-34	Marginal	Adam10
Gm4593	6.66324e-38	0.4985	0.106	0.02	1.3549e-33	Marginal	Gm4593
Krtcap3	8.74197e-38	0.530289	0.138	0.038	1.77759e-33	Marginal	Krtcap3
Mecr	9.59511e-38	0.553242	0.172	0.06	1.95107e-33	Marginal	Mecr
Plet1	1.00911e-37	0.532167	0.134	0.036	2.05192e-33	Marginal	Plet1
Atp13a4	1.92588e-37	0.531108	0.116	0.026	3.91608e-33	Marginal	Atp13a4
Kcnn2	1.98203e-37	0.536711	0.134	0.036	4.03025e-33	Marginal	Kcnn2
Vegfc	2.22439e-37	0.598325	0.201	0.08	4.52308e-33	Marginal	Vegfc
Tspan1	4.441e-37	0.583363	0.156	0.05	9.03034e-33	Marginal	Tspan1
Ppfibp2	4.86505e-37	-0.524476	0.094	0.237	9.8926e-33	Marginal	Ppfibp2
Plp1	4.90902e-37	-0.536874	0.046	0.165	9.982e-33	Marginal	Plp1
Gm13293	6.02765e-37	0.52537	0.125	0.031	1.22566e-32	Marginal	Gm13293
Spata13	7.19641e-37	0.553795	0.199	0.078	1.46332e-32	Marginal	Spata13
Inadl	7.66087e-37	0.578791	0.226	0.1	1.55776e-32	Marginal	Inadl
Zfp638	8.43723e-37	0.563669	0.359	0.218	1.71563e-32	Marginal	Zfp638
Bglap3	9.66829e-37	0.929478	0.236	0.113	1.96595e-32	Marginal	Bglap3
Grina	1.65505e-36	0.596198	0.341	0.206	3.36538e-32	Marginal	Grina
Etl4	2.00166e-36	0.401708	0.39	0.226	4.07017e-32	Marginal	Etl4
Prkcb	2.1146e-36	-0.470734	0.019	0.116	4.29982e-32	Marginal	Prkcb
Spint1	2.37791e-36	0.498461	0.117	0.027	4.83525e-32	Marginal	Spint1
Mpped2	3.1997e-36	-0.506899	0.024	0.125	6.50627e-32	Marginal	Mpped2
Gm44701	3.31963e-36	-0.50657	0.016	0.109	6.75014e-32	Marginal	Gm44701
Hif1a	4.28319e-36	-0.577201	0.243	0.405	8.70945e-32	Marginal	Hif1a
Zfp800	4.59819e-36	0.59846	0.147	0.046	9.34995e-32	Marginal	Zfp800
Abhd6	4.96606e-36	0.527226	0.349	0.205	1.0098e-31	Marginal	Abhd6
Cryab	4.97296e-36	0.782518	0.422	0.297	1.0112e-31	Marginal	Cryab
Acadm	5.48349e-36	0.571867	0.195	0.078	1.11501e-31	Marginal	Acadm
Epb41l4a	1.33657e-35	0.528135	0.172	0.062	2.71777e-31	Marginal	Epb41l4a
Ucp2	1.59073e-35	-0.385794	0.064	0.196	3.2346e-31	Marginal	Ucp2
Ggnbp1	1.68681e-35	0.589009	0.181	0.069	3.42996e-31	Marginal	Ggnbp1
Snhg20	1.7323e-35	0.554464	0.3	0.165	3.52247e-31	Marginal	Snhg20
Qsox1	2.02884e-35	0.552529	0.185	0.072	4.12544e-31	Marginal	Qsox1
Rnf114	2.77869e-35	0.559568	0.199	0.083	5.65019e-31	Marginal	Rnf114
Asap1	3.76929e-35	-0.505164	0.126	0.277	7.66448e-31	Marginal	Asap1
Arhgef2	4.70666e-35	0.549176	0.208	0.088	9.57053e-31	Marginal	Arhgef2
Dtnb	5.50375e-35	0.515395	0.276	0.14	1.11913e-30	Marginal	Dtnb
Gpx4	5.76125e-35	0.526848	0.579	0.488	1.17149e-30	Marginal	Gpx4
5031439G07Rik	9.05012e-35	-0.494895	0.208	0.377	1.84025e-30	Marginal	5031439G07Rik
Bnip3l	1.10211e-34	-0.349615	0.081	0.222	2.24104e-30	Marginal	Bnip3l
Dock1	1.11228e-34	-0.500738	0.122	0.269	2.2617e-30	Marginal	Dock1
Zc3hav1	1.23396e-34	-0.409437	0.014	0.102	2.50914e-30	Marginal	Zc3hav1
Zfhx3	1.31942e-34	0.477113	0.358	0.214	2.68292e-30	Marginal	Zfhx3
S100a1	1.72666e-34	0.547245	0.785	0.768	3.51099e-30	Marginal	S100a1
D430042O09Rik	1.90976e-34	0.547469	0.174	0.065	3.88331e-30	Marginal	D430042O09Rik
2900026A02Rik	1.91688e-34	0.4931	0.12	0.03	3.89779e-30	Marginal	2900026A02Rik
Epb41	1.99391e-34	0.572166	0.344	0.215	4.05442e-30	Marginal	Epb41
Mad1l1	2.05909e-34	0.71286	0.416	0.283	4.18695e-30	Marginal	Mad1l1
Ptpn4	2.45834e-34	0.589309	0.231	0.108	4.99879e-30	Marginal	Ptpn4
Zfp462	4.30198e-34	0.515611	0.342	0.201	8.74764e-30	Marginal	Zfp462
Acacb	9.08897e-34	0.576274	0.243	0.12	1.84815e-29	Marginal	Acacb
Mbp	1.20252e-33	0.529431	0.149	0.049	2.44521e-29	Marginal	Mbp
Ccnd2	1.42789e-33	-0.468427	0.026	0.123	2.90348e-29	Marginal	Ccnd2
Tox	2.86609e-33	0.486789	0.168	0.061	5.82792e-29	Marginal	Tox
Lamb1	2.89395e-33	0.494093	0.115	0.029	5.88456e-29	Marginal	Lamb1
Stmn3	3.63805e-33	-0.259986	0.111	0.254	7.39761e-29	Marginal	Stmn3
Ugp2	3.8313e-33	-0.487912	0.094	0.229	7.79057e-29	Marginal	Ugp2
Pmp22	4.33024e-33	-0.440027	0.015	0.101	8.80512e-29	Marginal	Pmp22
Cdk19	4.4772e-33	-0.508359	0.234	0.398	9.10394e-29	Marginal	Cdk19
Clasp1	4.79442e-33	0.544118	0.287	0.159	9.74898e-29	Marginal	Clasp1
Tssc4	7.28783e-33	0.60724	0.19	0.08	1.48191e-28	Marginal	Tssc4
Nipal2	9.4465e-33	0.498939	0.133	0.04	1.92085e-28	Marginal	Nipal2
Gm10177	9.69579e-33	-0.29033	0.05	0.166	1.97154e-28	Marginal	Gm10177
1500004A13Rik	1.06128e-32	0.561621	0.18	0.072	2.15802e-28	Marginal	1500004A13Rik
Ptprg	1.21742e-32	0.513887	0.287	0.156	2.47549e-28	Marginal	Ptprg
Adk	1.99382e-32	0.512648	0.366	0.232	4.05423e-28	Marginal	Adk
Hs3st6	2.32128e-32	0.520043	0.144	0.048	4.7201e-28	Marginal	Hs3st6
Arhgef26	3.08828e-32	0.490336	0.151	0.051	6.27971e-28	Marginal	Arhgef26
Akt3	3.73665e-32	-0.429033	0.071	0.195	7.5981e-28	Marginal	Akt3
Tes	3.7421e-32	-0.490984	0.042	0.148	7.60918e-28	Marginal	Tes
Maf	4.059e-32	-0.523796	0.022	0.112	8.25358e-28	Marginal	Maf
Klf7	4.53017e-32	-0.411447	0.017	0.102	9.21165e-28	Marginal	Klf7
Ddo	4.83864e-32	0.479945	0.114	0.03	9.83889e-28	Marginal	Ddo
Rasef	5.2907e-32	0.501535	0.121	0.034	1.07581e-27	Marginal	Rasef
A330023F24Rik	6.09473e-32	0.528259	0.282	0.152	1.2393e-27	Marginal	A330023F24Rik
Cdon	6.99916e-32	0.420126	0.219	0.098	1.42321e-27	Marginal	Cdon
Cd9	7.77863e-32	0.510163	0.339	0.208	1.58171e-27	Marginal	Cd9
Usp2	1.08811e-31	0.515424	0.147	0.051	2.21257e-27	Marginal	Usp2
Llgl2	1.09154e-31	0.480969	0.118	0.032	2.21955e-27	Marginal	Llgl2
Gbe1	1.17071e-31	0.520437	0.206	0.091	2.38052e-27	Marginal	Gbe1
Myo19	1.4633e-31	0.466278	0.107	0.026	2.97548e-27	Marginal	Myo19
Sh3pxd2a	2.0411e-31	0.507034	0.223	0.107	4.15038e-27	Marginal	Sh3pxd2a
Palld	2.66589e-31	0.517896	0.167	0.065	5.42082e-27	Marginal	Palld
Ppp1r1b	2.79737e-31	0.566581	0.199	0.089	5.68817e-27	Marginal	Ppp1r1b
Rundc1	2.87346e-31	0.486144	0.116	0.032	5.84289e-27	Marginal	Rundc1
Agfg2	2.90502e-31	0.557727	0.218	0.104	5.90707e-27	Marginal	Agfg2
Gm2115	3.76264e-31	-0.478332	0.021	0.108	7.65094e-27	Marginal	Gm2115
Znrf3	3.76528e-31	0.506188	0.295	0.166	7.65631e-27	Marginal	Znrf3
Gm26624	3.90651e-31	0.547688	0.163	0.062	7.9435e-27	Marginal	Gm26624
Itga5	4.03695e-31	0.517142	0.141	0.047	8.20874e-27	Marginal	Itga5
Gsta4	6.46171e-31	0.278711	0.396	0.593	1.31392e-26	Marginal	Gsta4
Plekhg1	6.89749e-31	-0.463606	0.037	0.135	1.40254e-26	Marginal	Plekhg1
Prkcz	9.26237e-31	0.504877	0.139	0.047	1.88341e-26	Marginal	Prkcz
Chrdl1	1.03358e-30	0.463624	0.105	0.026	2.10169e-26	Marginal	Chrdl1
Rreb1	1.20802e-30	-0.46828	0.111	0.246	2.45639e-26	Marginal	Rreb1
Hbb-bt	1.31551e-30	-3.30655	0.299	0.431	2.67495e-26	Marginal	Hbb-bt
Arhgef37	1.81903e-30	-0.471191	0.04	0.14	3.69882e-26	Marginal	Arhgef37
Dach2	2.06197e-30	0.394341	0.157	0.057	4.1928e-26	Marginal	Dach2
Ccdc85a	2.12249e-30	-0.708312	0.023	0.11	4.31587e-26	Marginal	Ccdc85a
Slc25a37	2.44898e-30	-0.411155	0.048	0.155	4.97975e-26	Marginal	Slc25a37
3110082I17Rik	3.1548e-30	0.49405	0.154	0.057	6.41496e-26	Marginal	3110082I17Rik
Gm13256	3.71028e-30	0.434142	0.104	0.026	7.54448e-26	Marginal	Gm13256
Nhs	7.59012e-30	0.523445	0.241	0.122	1.54338e-25	Marginal	Nhs
Tusc3	8.10942e-30	0.543109	0.211	0.101	1.64897e-25	Marginal	Tusc3
Rasal2	8.31498e-30	-0.440812	0.027	0.117	1.69077e-25	Marginal	Rasal2
1810022K09Rik	9.73165e-30	0.473465	0.306	0.179	1.97883e-25	Marginal	1810022K09Rik
Atp11a	1.16691e-29	-0.41371	0.022	0.108	2.37279e-25	Marginal	Atp11a
Rlbp1	1.42771e-29	-0.491285	0.057	0.163	2.90311e-25	Marginal	Rlbp1
Ermard	1.6025e-29	0.526832	0.293	0.173	3.25853e-25	Marginal	Ermard
Heyl	1.62876e-29	0.453275	0.105	0.028	3.31192e-25	Marginal	Heyl
Reps1	1.63394e-29	0.515031	0.217	0.105	3.32246e-25	Marginal	Reps1
Pacs1	1.66586e-29	0.479567	0.339	0.209	3.38737e-25	Marginal	Pacs1
Fam220a	1.75618e-29	-0.261829	0.052	0.162	3.57101e-25	Marginal	Fam220a
Ldhb	2.14838e-29	0.645595	0.389	0.277	4.36852e-25	Marginal	Ldhb
Mavs	2.1731e-29	0.482847	0.124	0.039	4.41878e-25	Marginal	Mavs
C530008M17Rik	5.56924e-29	0.498406	0.138	0.048	1.13245e-24	Marginal	C530008M17Rik
Sparcl1	6.08085e-29	0.395914	0.501	0.382	1.23648e-24	Marginal	Sparcl1
Hba-a2	7.52503e-29	-3.03386	0.221	0.342	1.53014e-24	Marginal	Hba-a2
Osbpl8	8.90998e-29	0.500987	0.311	0.19	1.81176e-24	Marginal	Osbpl8
Sdc4	9.18683e-29	0.501373	0.36	0.241	1.86805e-24	Marginal	Sdc4
Fut8	1.20015e-28	-0.457667	0.035	0.127	2.44038e-24	Marginal	Fut8
Fermt2	1.40482e-28	0.520738	0.255	0.139	2.85657e-24	Marginal	Fermt2
Znrf2	1.4325e-28	0.538839	0.235	0.124	2.91284e-24	Marginal	Znrf2
Larp1b	1.58363e-28	0.512657	0.188	0.085	3.22015e-24	Marginal	Larp1b
Kat2b	1.60495e-28	0.495677	0.305	0.183	3.26351e-24	Marginal	Kat2b
Lrch1	1.80533e-28	0.447068	0.342	0.214	3.67095e-24	Marginal	Lrch1
Ahcyl2	2.69495e-28	-0.607129	0.185	0.328	5.47992e-24	Marginal	Ahcyl2
Rmdn1	2.82544e-28	0.490224	0.305	0.184	5.74525e-24	Marginal	Rmdn1
Pigz	3.65569e-28	0.494076	0.137	0.049	7.43347e-24	Marginal	Pigz
Rassf3	4.35453e-28	-0.442931	0.049	0.149	8.85451e-24	Marginal	Rassf3
Chd9	4.80692e-28	-0.423657	0.175	0.318	9.77438e-24	Marginal	Chd9
Atp6v1c2	5.2436e-28	0.486371	0.122	0.04	1.06623e-23	Marginal	Atp6v1c2
Rtn4	5.33838e-28	0.460739	0.425	0.314	1.08551e-23	Marginal	Rtn4
Shb	5.86326e-28	0.478105	0.123	0.04	1.19223e-23	Marginal	Shb
Adck1	6.5402e-28	0.484987	0.122	0.04	1.32988e-23	Marginal	Adck1
Cldn3	9.06961e-28	0.506688	0.131	0.046	1.84421e-23	Marginal	Cldn3
Cdk14	1.36333e-27	0.463477	0.286	0.166	2.7722e-23	Marginal	Cdk14
Mpdz	1.45695e-27	0.477888	0.202	0.097	2.96256e-23	Marginal	Mpdz
Pam	1.49339e-27	-0.42582	0.052	0.152	3.03666e-23	Marginal	Pam
Plekha5	1.5215e-27	0.470764	0.306	0.184	3.09381e-23	Marginal	Plekha5
Add3	1.53492e-27	-0.464386	0.072	0.183	3.1211e-23	Marginal	Add3
Gm28526	1.61743e-27	0.490522	0.111	0.034	3.28889e-23	Marginal	Gm28526
Ghr	1.72362e-27	0.493884	0.29	0.168	3.50482e-23	Marginal	Ghr
Lta4h	1.87245e-27	-0.400611	0.038	0.13	3.80744e-23	Marginal	Lta4h
Ank	3.26963e-27	0.480239	0.171	0.074	6.64846e-23	Marginal	Ank
Lmo4	4.28809e-27	-0.391908	0.032	0.119	8.7194e-23	Marginal	Lmo4
Tmem245	4.55039e-27	0.487232	0.257	0.143	9.25276e-23	Marginal	Tmem245
Igf2bp2	4.81066e-27	0.457729	0.168	0.072	9.782e-23	Marginal	Igf2bp2
Myof	5.26805e-27	0.475703	0.13	0.046	1.07121e-22	Marginal	Myof
Trp53cor1	5.79404e-27	0.464554	0.18	0.08	1.17816e-22	Marginal	Trp53cor1
Ntrk3	7.70688e-27	0.444902	0.105	0.03	1.56712e-22	Marginal	Ntrk3
Sh3tc2	9.01984e-27	0.526545	0.222	0.116	1.8341e-22	Marginal	Sh3tc2
Xpr1	9.02799e-27	0.500577	0.245	0.134	1.83575e-22	Marginal	Xpr1
Tmsb10	9.70142e-27	-1.24483	0.029	0.109	1.97269e-22	Marginal	Tmsb10
Bhlhe41	9.94872e-27	-0.428654	0.065	0.17	2.02297e-22	Marginal	Bhlhe41
Mettl15	1.33967e-26	0.597765	0.192	0.092	2.72409e-22	Marginal	Mettl15
Tesc	1.35541e-26	0.551967	0.199	0.098	2.75609e-22	Marginal	Tesc
Ppp1r21	1.51672e-26	0.494175	0.157	0.065	3.08409e-22	Marginal	Ppp1r21
Gm3448	1.97252e-26	0.54398	0.217	0.114	4.01092e-22	Marginal	Gm3448
Tle2	1.99218e-26	0.451783	0.138	0.052	4.0509e-22	Marginal	Tle2
Dock3	2.39341e-26	0.490223	0.241	0.131	4.86676e-22	Marginal	Dock3
Arhgap32	2.63344e-26	-0.446434	0.09	0.202	5.35484e-22	Marginal	Arhgap32
Zbtb38	2.80725e-26	0.477611	0.223	0.115	5.70827e-22	Marginal	Zbtb38
Thap3	3.3956e-26	0.45467	0.311	0.193	6.9046e-22	Marginal	Thap3
Mroh1	3.65253e-26	0.474597	0.15	0.061	7.42705e-22	Marginal	Mroh1
Lims1	4.47577e-26	-0.372737	0.104	0.225	9.10103e-22	Marginal	Lims1
Gpr146	5.55772e-26	0.480841	0.162	0.07	1.13011e-21	Marginal	Gpr146
Arhgap23	5.8421e-26	-0.370091	0.026	0.107	1.18793e-21	Marginal	Arhgap23
Galnt3	6.69303e-26	-0.394665	0.026	0.106	1.36096e-21	Marginal	Galnt3
Usp24	7.1487e-26	0.509022	0.179	0.083	1.45362e-21	Marginal	Usp24
Ldlrad3	7.95958e-26	0.456814	0.243	0.134	1.6185e-21	Marginal	Ldlrad3
Tanc1	8.27643e-26	-0.432309	0.052	0.147	1.68293e-21	Marginal	Tanc1
Ehhadh	8.96265e-26	0.419369	0.12	0.04	1.82247e-21	Marginal	Ehhadh
Pkm	9.12269e-26	0.593448	0.359	0.252	1.85501e-21	Marginal	Pkm
Dsp	9.4821e-26	0.488126	0.163	0.071	1.92809e-21	Marginal	Dsp
Tnfrsf12a	1.05799e-25	0.45687	0.117	0.039	2.15132e-21	Marginal	Tnfrsf12a
Tjp2	1.53152e-25	0.465121	0.16	0.069	3.1142e-21	Marginal	Tjp2
Pex13	1.65152e-25	0.483045	0.228	0.121	3.35819e-21	Marginal	Pex13
Cyfip2	1.66897e-25	0.500346	0.225	0.121	3.39367e-21	Marginal	Cyfip2
Myo1e	2.01426e-25	0.459236	0.203	0.1	4.09579e-21	Marginal	Myo1e
Pak1	2.4023e-25	0.454213	0.129	0.047	4.88484e-21	Marginal	Pak1
Plod2	3.02666e-25	0.443191	0.123	0.043	6.1544e-21	Marginal	Plod2
Specc1	3.1608e-25	-0.426958	0.144	0.273	6.42718e-21	Marginal	Specc1
Mall	4.83416e-25	0.442348	0.12	0.042	9.82978e-21	Marginal	Mall
Ndufaf4	6.58489e-25	0.4598	0.17	0.077	1.33897e-20	Marginal	Ndufaf4
Atxn1	7.21862e-25	-0.403044	0.354	0.493	1.46783e-20	Marginal	Atxn1
Cldn7	8.82415e-25	0.411148	0.112	0.037	1.7943e-20	Marginal	Cldn7
5830417I10Rik	9.44045e-25	0.431702	0.116	0.04	1.91962e-20	Marginal	5830417I10Rik
Cyc1	1.248e-24	0.48948	0.266	0.159	2.53768e-20	Marginal	Cyc1
Zfp521	1.26964e-24	-0.412077	0.052	0.145	2.58169e-20	Marginal	Zfp521
Tcf12	1.43728e-24	-0.384086	0.209	0.35	2.92256e-20	Marginal	Tcf12
Naa40	1.73031e-24	0.464165	0.169	0.078	3.51841e-20	Marginal	Naa40
Scn1b	1.95698e-24	-0.368079	0.064	0.163	3.97932e-20	Marginal	Scn1b
March3	2.09858e-24	0.490676	0.182	0.088	4.26725e-20	Marginal	March3
Rbm4b	2.23364e-24	0.477953	0.264	0.16	4.54188e-20	Marginal	Rbm4b
Col4a5	3.14344e-24	0.429232	0.142	0.058	6.39187e-20	Marginal	Col4a5
Sox5	3.4247e-24	-0.419397	0.244	0.375	6.96378e-20	Marginal	Sox5
Dalrd3	3.67918e-24	0.462098	0.178	0.085	7.48125e-20	Marginal	Dalrd3
Abi1	3.71422e-24	-0.396739	0.125	0.248	7.55249e-20	Marginal	Abi1
Ssh2	3.94423e-24	-0.357235	0.062	0.161	8.0202e-20	Marginal	Ssh2
Nfyc	4.47425e-24	0.466509	0.313	0.202	9.09794e-20	Marginal	Nfyc
Osbp	4.67031e-24	0.44787	0.126	0.048	9.4966e-20	Marginal	Osbp
Atp6v0a1	4.80155e-24	-0.350405	0.061	0.158	9.76347e-20	Marginal	Atp6v0a1
Acss2	5.13443e-24	0.409441	0.104	0.033	1.04403e-19	Marginal	Acss2
Mapre3	5.75696e-24	0.439732	0.125	0.047	1.17062e-19	Marginal	Mapre3
Kidins220	5.97259e-24	0.48153	0.271	0.165	1.21447e-19	Marginal	Kidins220
Trpm3	6.02722e-24	-0.988794	0.091	0.196	1.22557e-19	Marginal	Trpm3
Rasgrp1	6.2813e-24	0.388723	0.101	0.031	1.27724e-19	Marginal	Rasgrp1
Pptc7	6.69925e-24	0.444409	0.131	0.051	1.36223e-19	Marginal	Pptc7
Tuba1c	8.06675e-24	0.529837	0.182	0.091	1.64029e-19	Marginal	Tuba1c
Srsf1	8.24724e-24	0.442562	0.279	0.171	1.67699e-19	Marginal	Srsf1
Slc25a4	9.24324e-24	0.536173	0.393	0.295	1.87952e-19	Marginal	Slc25a4
Tcf4	1.28744e-23	-0.416088	0.197	0.331	2.61787e-19	Marginal	Tcf4
Kcnk1	1.74962e-23	0.399051	0.108	0.036	3.55768e-19	Marginal	Kcnk1
Fndc9	2.34989e-23	0.437385	0.123	0.046	4.77826e-19	Marginal	Fndc9
Cryl1	2.54383e-23	-0.428381	0.039	0.12	5.17262e-19	Marginal	Cryl1
Stox2	2.80787e-23	-0.513612	0.375	0.481	5.70952e-19	Marginal	Stox2
Slco1a5	2.9251e-23	0.413754	0.112	0.039	5.94789e-19	Marginal	Slco1a5
Aff1	3.25419e-23	0.423007	0.335	0.225	6.61706e-19	Marginal	Aff1
Abcc5	3.77893e-23	-0.370835	0.041	0.123	7.68408e-19	Marginal	Abcc5
Abcd3	3.82703e-23	0.443564	0.224	0.123	7.78189e-19	Marginal	Abcd3
Kcnab1	4.01682e-23	0.469363	0.114	0.041	8.1678e-19	Marginal	Kcnab1
Sptbn1	4.14618e-23	-0.353544	0.2	0.338	8.43084e-19	Marginal	Sptbn1
Usp46	4.71413e-23	0.488997	0.216	0.119	9.58571e-19	Marginal	Usp46
Elovl7	5.37644e-23	0.451377	0.287	0.18	1.09325e-18	Marginal	Elovl7
Bmyc	5.49212e-23	-0.306039	0.032	0.111	1.11677e-18	Marginal	Bmyc
Slc41a1	6.03715e-23	0.417737	0.12	0.045	1.22759e-18	Marginal	Slc41a1
Nectin3	6.12867e-23	0.436743	0.109	0.038	1.2462e-18	Marginal	Nectin3
Mlxip	8.81956e-23	-0.352119	0.044	0.128	1.79337e-18	Marginal	Mlxip
Mif4gd	9.42273e-23	0.448012	0.133	0.054	1.91602e-18	Marginal	Mif4gd
Sh3bgrl3	1.00321e-22	-0.518774	0.029	0.102	2.03993e-18	Marginal	Sh3bgrl3
Dennd5b	1.05042e-22	-0.373257	0.045	0.13	2.13592e-18	Marginal	Dennd5b
Gm10080	1.2272e-22	-0.330285	0.054	0.145	2.49539e-18	Marginal	Gm10080
Trpv4	1.24799e-22	0.423721	0.124	0.048	2.53767e-18	Marginal	Trpv4
Gclc	1.30938e-22	0.465729	0.121	0.047	2.6625e-18	Marginal	Gclc
Mob1b	1.60049e-22	-0.442944	0.128	0.242	3.25444e-18	Marginal	Mob1b
Arhgef10	2.07125e-22	0.412986	0.113	0.041	4.21168e-18	Marginal	Arhgef10
Abhd18	2.12111e-22	0.460862	0.18	0.091	4.31306e-18	Marginal	Abhd18
Wnt5b	2.35494e-22	-0.414598	0.038	0.116	4.78854e-18	Marginal	Wnt5b
Cep350	2.41964e-22	0.451186	0.169	0.082	4.92009e-18	Marginal	Cep350
Mgrn1	3.00988e-22	0.452657	0.192	0.101	6.12029e-18	Marginal	Mgrn1
Firre	3.19492e-22	0.449518	0.208	0.112	6.49655e-18	Marginal	Firre
Sept6	3.38342e-22	0.448065	0.119	0.046	6.87985e-18	Marginal	Sept6
Sik3	3.38453e-22	0.385004	0.381	0.272	6.8821e-18	Marginal	Sik3
Gm26917	3.53472e-22	-0.33645	0.076	0.175	7.1875e-18	Marginal	Gm26917
Arhgef10l	4.38155e-22	0.445679	0.229	0.132	8.90944e-18	Marginal	Arhgef10l
Rad52	4.64594e-22	0.399476	0.105	0.036	9.44705e-18	Marginal	Rad52
Dusp1	7.73219e-22	0.485088	0.179	0.091	1.57226e-17	Marginal	Dusp1
Srsf10	1.01135e-21	0.467631	0.243	0.147	2.05648e-17	Marginal	Srsf10
Dtnbos	1.11311e-21	0.408979	0.12	0.047	2.26339e-17	Marginal	Dtnbos
Malat1	1.15743e-21	-0.251096	1	1	2.35353e-17	Marginal	Malat1
Csrp1	1.4387e-21	-0.269159	0.069	0.164	2.92546e-17	Marginal	Csrp1
Scly	1.77059e-21	-0.353912	0.041	0.12	3.60032e-17	Marginal	Scly
Homer1	1.8021e-21	0.424715	0.117	0.046	3.66439e-17	Marginal	Homer1
Bcar3	2.1404e-21	0.405862	0.109	0.04	4.35228e-17	Marginal	Bcar3
Alkbh6	2.14913e-21	0.399901	0.117	0.045	4.37004e-17	Marginal	Alkbh6
Stap2	2.23722e-21	0.391565	0.115	0.044	4.54917e-17	Marginal	Stap2
Ppp2r2c	2.30626e-21	0.425073	0.106	0.039	4.68955e-17	Marginal	Ppp2r2c
Fktn	2.74899e-21	0.425873	0.138	0.06	5.5898e-17	Marginal	Fktn
Grhl2	3.0406e-21	0.386983	0.106	0.038	6.18275e-17	Marginal	Grhl2
Grm8	3.24423e-21	0.418619	0.115	0.045	6.59682e-17	Marginal	Grm8
Atp6v0b	3.27173e-21	0.364819	0.48	0.387	6.65274e-17	Marginal	Atp6v0b
Mal	3.50173e-21	0.413123	0.11	0.041	7.12042e-17	Marginal	Mal
Ctsb	3.67e-21	-0.30975	0.197	0.333	7.46259e-17	Marginal	Ctsb
Macf1	4.00902e-21	0.367008	0.5	0.407	8.15195e-17	Marginal	Macf1
Cnn3	4.86142e-21	0.471955	0.204	0.113	9.88521e-17	Marginal	Cnn3
Rps6ka2	5.97634e-21	0.429572	0.124	0.051	1.21523e-16	Marginal	Rps6ka2
Pik3r1	6.2068e-21	-0.334215	0.078	0.174	1.26209e-16	Marginal	Pik3r1
Arhgef3	6.3199e-21	-0.33314	0.04	0.117	1.28509e-16	Marginal	Arhgef3
Cdkn1a	8.10917e-21	0.480798	0.137	0.061	1.64892e-16	Marginal	Cdkn1a
Bub3	8.55701e-21	0.469092	0.189	0.102	1.73998e-16	Marginal	Bub3
Exd1	8.63678e-21	0.410014	0.119	0.047	1.7562e-16	Marginal	Exd1
9530026P05Rik	9.04449e-21	-0.405086	0.034	0.107	1.83911e-16	Marginal	9530026P05Rik
Mt1	9.65848e-21	0.612272	0.369	0.279	1.96396e-16	Marginal	Mt1
Klf3	1.11211e-20	-0.301285	0.044	0.123	2.26136e-16	Marginal	Klf3
Mgll	1.32436e-20	-0.342445	0.042	0.119	2.69295e-16	Marginal	Mgll
Smyd3	1.41841e-20	0.389083	0.325	0.219	2.8842e-16	Marginal	Smyd3
Dtx3	1.81157e-20	0.43278	0.306	0.204	3.68364e-16	Marginal	Dtx3
Gdi1	1.93016e-20	0.415387	0.338	0.238	3.92478e-16	Marginal	Gdi1
Arhgef6	2.09553e-20	0.44934	0.17	0.087	4.26105e-16	Marginal	Arhgef6
Med27	2.11525e-20	0.421538	0.138	0.062	4.30114e-16	Marginal	Med27
Trpm4	2.34177e-20	0.394775	0.102	0.036	4.76175e-16	Marginal	Trpm4
Blvrb	2.5277e-20	-0.322239	0.051	0.133	5.13983e-16	Marginal	Blvrb
Scrg1	3.98497e-20	-0.324338	0.037	0.11	8.10304e-16	Marginal	Scrg1
Mlana	4.61833e-20	-0.35641	0.094	0.194	9.39091e-16	Marginal	Mlana
Pkia	4.71295e-20	0.430921	0.168	0.085	9.58332e-16	Marginal	Pkia
Rab8b	4.74522e-20	-0.274216	0.049	0.13	9.64893e-16	Marginal	Rab8b
Zfp827	4.92454e-20	0.383683	0.126	0.053	1.00136e-15	Marginal	Zfp827
Ifitm3	5.01664e-20	-0.362168	0.118	0.226	1.02008e-15	Marginal	Ifitm3
BC004004	5.19528e-20	0.43646	0.178	0.094	1.05641e-15	Marginal	BC004004
Arrdc3	5.42825e-20	0.424851	0.191	0.104	1.10378e-15	Marginal	Arrdc3
Nedd4l	5.7273e-20	0.396673	0.289	0.187	1.16459e-15	Marginal	Nedd4l
Fam134b	6.32136e-20	0.390694	0.38	0.283	1.28539e-15	Marginal	Fam134b
Psmc1	1.13332e-19	0.540126	0.154	0.077	2.3045e-15	Marginal	Psmc1
Ksr1	1.40761e-19	-0.342397	0.079	0.17	2.86223e-15	Marginal	Ksr1
Hook2	1.54581e-19	0.385699	0.116	0.048	3.14325e-15	Marginal	Hook2
Cd59a	1.57066e-19	0.461496	0.277	0.188	3.19378e-15	Marginal	Cd59a
Rplp0	1.89846e-19	-0.597332	0.147	0.259	3.86032e-15	Marginal	Rplp0
Lyst	2.52821e-19	-0.343297	0.051	0.13	5.14087e-15	Marginal	Lyst
Cry2	3.0531e-19	0.39667	0.112	0.046	6.20818e-15	Marginal	Cry2
Sec11c	3.29236e-19	-0.296176	0.082	0.176	6.69469e-15	Marginal	Sec11c
Wwtr1	3.93875e-19	0.389417	0.228	0.134	8.00906e-15	Marginal	Wwtr1
Me3	4.39633e-19	0.360691	0.108	0.043	8.93949e-15	Marginal	Me3
Rhot1	5.35208e-19	0.415169	0.204	0.116	1.08829e-14	Marginal	Rhot1
Trak2	6.24075e-19	0.481952	0.192	0.111	1.26899e-14	Marginal	Trak2
Map3k1	6.57656e-19	0.422407	0.185	0.102	1.33728e-14	Marginal	Map3k1
Stxbp4	6.74836e-19	0.416004	0.181	0.098	1.37221e-14	Marginal	Stxbp4
Fam63b	8.45617e-19	0.424068	0.285	0.195	1.71948e-14	Marginal	Fam63b
Cuedc1	1.24475e-18	0.40698	0.211	0.124	2.53108e-14	Marginal	Cuedc1
Tef	1.39317e-18	-0.32211	0.078	0.166	2.83286e-14	Marginal	Tef
Phyh	2.00494e-18	0.411875	0.178	0.097	4.07684e-14	Marginal	Phyh
Gnai2	2.15779e-18	-0.270192	0.056	0.136	4.38764e-14	Marginal	Gnai2
Cds1	2.32116e-18	0.430615	0.234	0.147	4.71985e-14	Marginal	Cds1
Map2k1	2.69047e-18	0.425359	0.208	0.124	5.47081e-14	Marginal	Map2k1
Slc6a8	3.04758e-18	0.410452	0.132	0.061	6.19695e-14	Marginal	Slc6a8
Nrg2	3.85253e-18	0.40469	0.152	0.077	7.83374e-14	Marginal	Nrg2
Fign	3.87906e-18	-0.378106	0.073	0.156	7.88768e-14	Marginal	Fign
Srrm2	3.98109e-18	0.351648	0.418	0.335	8.09514e-14	Marginal	Srrm2
Timp2	4.67298e-18	-0.283857	0.059	0.139	9.50204e-14	Marginal	Timp2
Vegfa	5.04613e-18	0.402346	0.201	0.116	1.02608e-13	Marginal	Vegfa
Sik2	6.43757e-18	-0.323719	0.108	0.204	1.30902e-13	Marginal	Sik2
Ubc	6.65145e-18	0.463675	0.342	0.26	1.35251e-13	Marginal	Ubc
Veph1	6.89779e-18	0.311665	0.185	0.101	1.4026e-13	Marginal	Veph1
Secisbp2l	6.98884e-18	0.406695	0.163	0.086	1.42111e-13	Marginal	Secisbp2l
Fnbp1l	8.41615e-18	0.399289	0.137	0.066	1.71134e-13	Marginal	Fnbp1l
Galc	9.36712e-18	0.409807	0.115	0.05	1.90471e-13	Marginal	Galc
Wfdc2	9.68769e-18	0.403476	0.152	0.077	1.9699e-13	Marginal	Wfdc2
Hba-a1	1.0149e-17	-3.05663	0.729	0.788	2.0637e-13	Marginal	Hba-a1
Acer3	1.17812e-17	-0.278129	0.05	0.123	2.39559e-13	Marginal	Acer3
Rbms1	1.23183e-17	-0.338901	0.173	0.281	2.50481e-13	Marginal	Rbms1
Efhd1	1.24261e-17	0.39067	0.15	0.076	2.52672e-13	Marginal	Efhd1
Tle4	1.32884e-17	-0.360641	0.081	0.165	2.70207e-13	Marginal	Tle4
H3f3a	1.33132e-17	-0.575937	0.281	0.403	2.7071e-13	Marginal	H3f3a
Stard9	1.448e-17	-0.300655	0.05	0.123	2.94436e-13	Marginal	Stard9
Sdha	1.89902e-17	0.41851	0.279	0.194	3.86148e-13	Marginal	Sdha
Gm15614	2.39216e-17	0.344682	0.322	0.227	4.86422e-13	Marginal	Gm15614
Atp6v0a2	2.66905e-17	0.417411	0.153	0.08	5.42724e-13	Marginal	Atp6v0a2
Nrip1	2.67039e-17	0.410777	0.311	0.223	5.42996e-13	Marginal	Nrip1
Apod	3.20923e-17	-0.737735	0.232	0.344	6.52565e-13	Marginal	Apod
Dbi	3.2345e-17	0.605345	0.448	0.394	6.57703e-13	Marginal	Dbi
Lncpint	4.37981e-17	0.341613	0.37	0.281	8.9059e-13	Marginal	Lncpint
Cotl1	4.39307e-17	-0.290495	0.062	0.14	8.93287e-13	Marginal	Cotl1
4930556J24Rik	7.51894e-17	0.482035	0.177	0.1	1.5289e-12	Marginal	4930556J24Rik
Arhgef11	7.53353e-17	-0.342425	0.091	0.177	1.53187e-12	Marginal	Arhgef11
Pnisr	7.58149e-17	0.330873	0.454	0.373	1.54162e-12	Marginal	Pnisr
Map3k5	7.64661e-17	-0.319017	0.083	0.166	1.55486e-12	Marginal	Map3k5
Mtch1	9.23096e-17	0.440271	0.315	0.238	1.87702e-12	Marginal	Mtch1
Arpc1b	9.54694e-17	-0.441399	0.055	0.126	1.94128e-12	Marginal	Arpc1b
Gtf3c1	1.10091e-16	0.397883	0.158	0.085	2.2386e-12	Marginal	Gtf3c1
Mef2c	1.19218e-16	-0.38241	0.056	0.128	2.42418e-12	Marginal	Mef2c
Clip1	1.2126e-16	0.390037	0.207	0.125	2.4657e-12	Marginal	Clip1
Lmbr1l	1.33802e-16	0.357446	0.107	0.046	2.72074e-12	Marginal	Lmbr1l
Fam69a	1.52917e-16	-0.313563	0.137	0.238	3.10942e-12	Marginal	Fam69a
Cdk5rap2	1.85031e-16	-0.293448	0.049	0.119	3.76242e-12	Marginal	Cdk5rap2
Fam118b	2.21541e-16	0.339559	0.112	0.05	4.50481e-12	Marginal	Fam118b
Abhd11	2.25291e-16	0.37062	0.129	0.062	4.58107e-12	Marginal	Abhd11
Erbb4	2.32815e-16	0.398028	0.129	0.062	4.73405e-12	Marginal	Erbb4
Nudt4	2.45782e-16	-0.292976	0.059	0.133	4.99773e-12	Marginal	Nudt4
Rpsa	2.5615e-16	-0.430992	0.075	0.152	5.20856e-12	Marginal	Rpsa
Sltm	2.88716e-16	-0.263282	0.322	0.452	5.87076e-12	Marginal	Sltm
Ambra1	2.95466e-16	0.326116	0.437	0.357	6.00801e-12	Marginal	Ambra1
Rpl28-ps1	3.39901e-16	-0.326294	0.117	0.211	6.91155e-12	Marginal	Rpl28-ps1
Apoo	3.62097e-16	0.356608	0.106	0.047	7.36288e-12	Marginal	Apoo
Cflar	3.63255e-16	0.416225	0.222	0.143	7.38644e-12	Marginal	Cflar
Fuca1	4.13737e-16	-0.279401	0.109	0.201	8.41294e-12	Marginal	Fuca1
Vps13d	4.62362e-16	0.352535	0.259	0.172	9.40166e-12	Marginal	Vps13d
Cited2	5.24139e-16	-0.291936	0.039	0.102	1.06579e-11	Marginal	Cited2
Ankrd24	5.66609e-16	0.3714	0.125	0.06	1.15214e-11	Marginal	Ankrd24
Galnt7	6.31394e-16	-0.343798	0.069	0.144	1.28388e-11	Marginal	Galnt7
Rps15a-ps5	6.62571e-16	-0.460828	0.142	0.239	1.34727e-11	Marginal	Rps15a-ps5
Arhgap5	7.29596e-16	0.340021	0.288	0.196	1.48356e-11	Marginal	Arhgap5
Rps24-ps3	7.43052e-16	-0.54929	0.137	0.23	1.51092e-11	Marginal	Rps24-ps3
Arid5b	7.5711e-16	-0.332646	0.088	0.169	1.53951e-11	Marginal	Arid5b
Arpc5	1.07191e-15	-0.299761	0.055	0.126	2.17962e-11	Marginal	Arpc5
Mdh1	1.1818e-15	0.490811	0.292	0.218	2.40307e-11	Marginal	Mdh1
Lyrm9	1.23756e-15	0.350558	0.104	0.046	2.51645e-11	Marginal	Lyrm9
Prtg	1.37906e-15	0.385132	0.175	0.101	2.80418e-11	Marginal	Prtg
Mark2	1.55534e-15	0.393827	0.202	0.125	3.16263e-11	Marginal	Mark2
Ccdc191	1.57915e-15	0.352293	0.121	0.058	3.21105e-11	Marginal	Ccdc191
Ralgapa2	1.64686e-15	0.349708	0.342	0.254	3.34873e-11	Marginal	Ralgapa2
Glg1	1.68027e-15	0.34983	0.386	0.302	3.41667e-11	Marginal	Glg1
Knop1	1.68634e-15	0.372092	0.125	0.062	3.429e-11	Marginal	Knop1
Ip6k2	1.70033e-15	0.361619	0.135	0.069	3.45745e-11	Marginal	Ip6k2
Sobp	1.78063e-15	0.325039	0.231	0.145	3.62074e-11	Marginal	Sobp
RP23-179K7.3	1.99111e-15	-0.441929	0.103	0.186	4.04872e-11	Marginal	RP23-179K7.3
Ckb	2.05875e-15	0.537957	0.262	0.186	4.18627e-11	Marginal	Ckb
4930581F22Rik	2.11501e-15	0.397845	0.151	0.082	4.30065e-11	Marginal	4930581F22Rik
Tspan7	2.19332e-15	0.387902	0.216	0.137	4.4599e-11	Marginal	Tspan7
Rabgef1	2.20733e-15	0.43016	0.271	0.193	4.48839e-11	Marginal	Rabgef1
Myo18a	2.27452e-15	0.375196	0.16	0.09	4.62502e-11	Marginal	Myo18a
Kif16b	2.50921e-15	0.382428	0.237	0.157	5.10222e-11	Marginal	Kif16b
Dclk2	2.55327e-15	0.388388	0.227	0.147	5.19183e-11	Marginal	Dclk2
4931406P16Rik	2.73601e-15	-0.286275	0.125	0.217	5.56341e-11	Marginal	4931406P16Rik
Cpsf6	3.12258e-15	-0.279305	0.146	0.242	6.34946e-11	Marginal	Cpsf6
Fbxo44	3.26706e-15	0.371237	0.16	0.09	6.64324e-11	Marginal	Fbxo44
Stx12	3.50233e-15	0.378364	0.207	0.13	7.12164e-11	Marginal	Stx12
Dap	3.74916e-15	0.454582	0.18	0.109	7.62355e-11	Marginal	Dap
Aig1	3.86302e-15	0.343424	0.221	0.14	7.85507e-11	Marginal	Aig1
Dph6	4.32049e-15	0.364518	0.139	0.072	8.78528e-11	Marginal	Dph6
Clk4	4.35801e-15	0.368337	0.159	0.089	8.86158e-11	Marginal	Clk4
Gucy2f	4.96742e-15	-0.280946	0.044	0.108	1.01008e-10	Marginal	Gucy2f
Vps13a	5.01425e-15	0.337794	0.388	0.305	1.0196e-10	Marginal	Vps13a
Rbms2	5.34587e-15	0.369846	0.242	0.162	1.08703e-10	Marginal	Rbms2
Rbpms	5.50633e-15	0.309792	0.351	0.258	1.11966e-10	Marginal	Rbpms
Atrn	5.54426e-15	0.382168	0.251	0.171	1.12737e-10	Marginal	Atrn
Gpatch8	7.99021e-15	-0.265434	0.297	0.413	1.62473e-10	Marginal	Gpatch8
Stx8	8.56057e-15	0.371832	0.248	0.169	1.74071e-10	Marginal	Stx8
H3f3b	8.6124e-15	-0.47149	0.16	0.252	1.75125e-10	Marginal	H3f3b
Rps15a-ps7	9.66284e-15	-0.468091	0.154	0.249	1.96484e-10	Marginal	Rps15a-ps7
Rpl39-ps	9.96746e-15	-0.545972	0.197	0.302	2.02678e-10	Marginal	Rpl39-ps
Filip1	1.16926e-14	-0.329517	0.094	0.174	2.37757e-10	Marginal	Filip1
Jarid2	1.17074e-14	-0.326198	0.138	0.229	2.38058e-10	Marginal	Jarid2
Rpl3-ps1	1.24145e-14	-0.344683	0.077	0.153	2.52437e-10	Marginal	Rpl3-ps1
Anxa7	1.4442e-14	0.363711	0.154	0.086	2.93663e-10	Marginal	Anxa7
Arl15	1.46904e-14	-0.393362	0.566	0.619	2.98715e-10	Marginal	Arl15
Gm26904	1.51822e-14	0.383242	0.252	0.173	3.08716e-10	Marginal	Gm26904
Dennd4c	1.71814e-14	0.422278	0.221	0.143	3.49367e-10	Marginal	Dennd4c
Kirrel3	1.81314e-14	0.266129	0.194	0.116	3.68684e-10	Marginal	Kirrel3
Etv6	2.10111e-14	0.350585	0.247	0.167	4.27239e-10	Marginal	Etv6
Ctnna1	3.31257e-14	0.365972	0.253	0.175	6.73578e-10	Marginal	Ctnna1
Myo6	3.84675e-14	0.326108	0.304	0.224	7.82198e-10	Marginal	Myo6
Sash1	4.39915e-14	-0.274904	0.087	0.165	8.94523e-10	Marginal	Sash1
Acot13	4.55514e-14	0.372301	0.181	0.111	9.26243e-10	Marginal	Acot13
Syngr1	7.01481e-14	-0.277138	0.135	0.224	1.42639e-09	Marginal	Syngr1
Fars2	7.8652e-14	0.374947	0.22	0.146	1.59931e-09	Marginal	Fars2
Eml5	8.58137e-14	0.343959	0.146	0.081	1.74494e-09	Marginal	Eml5
Rpl39	9.52838e-14	-0.444879	0.171	0.268	1.9375e-09	Marginal	Rpl39
Gys1	9.83513e-14	0.349997	0.105	0.05	1.99988e-09	Marginal	Gys1
Gm26632	9.92743e-14	0.358863	0.243	0.165	2.01864e-09	Marginal	Gm26632
Clu	1.01503e-13	-0.481463	0.125	0.209	2.06397e-09	Marginal	Clu
Ttc19	1.04324e-13	0.340811	0.129	0.069	2.12132e-09	Marginal	Ttc19
Txndc12	1.15248e-13	0.326149	0.102	0.048	2.34344e-09	Marginal	Txndc12
Por	1.24856e-13	-0.289791	0.057	0.121	2.53883e-09	Marginal	Por
Hps4	1.85044e-13	0.334894	0.155	0.09	3.76268e-09	Marginal	Hps4
Mpzl1	2.18532e-13	-0.351446	0.28	0.377	4.44363e-09	Marginal	Mpzl1
Dusp16	2.63766e-13	0.324324	0.12	0.061	5.36342e-09	Marginal	Dusp16
Chic1	3.02227e-13	0.36491	0.148	0.084	6.14549e-09	Marginal	Chic1
Trak1	3.1911e-13	0.357727	0.201	0.13	6.48878e-09	Marginal	Trak1
Gsn	3.52181e-13	-0.376603	0.082	0.153	7.16125e-09	Marginal	Gsn
Gm8186	3.91964e-13	-0.289186	0.047	0.105	7.9702e-09	Marginal	Gm8186
Slirp	4.05979e-13	0.359362	0.134	0.075	8.25518e-09	Marginal	Slirp
Socs5	4.92961e-13	0.33347	0.112	0.057	1.00239e-08	Marginal	Socs5
Ttc7	5.5152e-13	0.353113	0.115	0.06	1.12146e-08	Marginal	Ttc7
Josd2	6.2509e-13	0.383598	0.258	0.189	1.27106e-08	Marginal	Josd2
Gm13919	7.14071e-13	0.315594	0.111	0.056	1.45199e-08	Marginal	Gm13919
Pfn1	7.20169e-13	-0.569022	0.133	0.214	1.46439e-08	Marginal	Pfn1
Wdpcp	8.00058e-13	0.327356	0.171	0.105	1.62684e-08	Marginal	Wdpcp
Cers5	9.31417e-13	-0.253006	0.072	0.139	1.89394e-08	Marginal	Cers5
Borcs5	9.49573e-13	0.332302	0.11	0.056	1.93086e-08	Marginal	Borcs5
Etfa	9.67545e-13	0.343886	0.219	0.146	1.96741e-08	Marginal	Etfa
Map2k6	1.02105e-12	-0.291314	0.098	0.172	2.0762e-08	Marginal	Map2k6
Rpsa-ps10	1.02553e-12	-0.465899	0.097	0.168	2.08531e-08	Marginal	Rpsa-ps10
Ube2h	1.09596e-12	0.333409	0.291	0.219	2.22853e-08	Marginal	Ube2h
Abhd12	1.11559e-12	-0.271504	0.062	0.125	2.26844e-08	Marginal	Abhd12
Spata7	1.16428e-12	0.340057	0.136	0.076	2.36744e-08	Marginal	Spata7
Pias1	1.16945e-12	0.352766	0.266	0.195	2.37795e-08	Marginal	Pias1
Smim20	1.2725e-12	0.340757	0.186	0.119	2.58751e-08	Marginal	Smim20
Arhgef1	1.34909e-12	-0.262513	0.101	0.177	2.74323e-08	Marginal	Arhgef1
D230017M19Rik	1.37507e-12	-0.252646	0.077	0.144	2.79606e-08	Marginal	D230017M19Rik
Ttc14	1.64438e-12	0.254392	0.433	0.361	3.34369e-08	Marginal	Ttc14
Ifnar2	1.7214e-12	-0.292708	0.056	0.115	3.50029e-08	Marginal	Ifnar2
Far1	1.90333e-12	-0.270642	0.072	0.138	3.87023e-08	Marginal	Far1
Vdac1	2.02499e-12	0.412087	0.197	0.132	4.11762e-08	Marginal	Vdac1
Gm35911	2.86749e-12	0.579532	0.124	0.068	5.83076e-08	Marginal	Gm35911
Ppp4r1l-ps	2.99445e-12	0.320577	0.135	0.077	6.08891e-08	Marginal	Ppp4r1l-ps
Capns1	3.10639e-12	0.424235	0.229	0.164	6.31652e-08	Marginal	Capns1
Garem	3.25166e-12	0.323341	0.204	0.135	6.61192e-08	Marginal	Garem
Ell2	3.48589e-12	0.34877	0.146	0.087	7.08821e-08	Marginal	Ell2
Tspan9	3.48669e-12	-0.256508	0.101	0.173	7.08985e-08	Marginal	Tspan9
Zfp692	3.8872e-12	0.327125	0.111	0.058	7.90423e-08	Marginal	Zfp692
Gm17359	4.05423e-12	0.413676	0.118	0.064	8.24388e-08	Marginal	Gm17359
Coq9	4.29271e-12	0.319734	0.114	0.061	8.72879e-08	Marginal	Coq9
Fam214a	4.47343e-12	0.306507	0.147	0.086	9.09627e-08	Marginal	Fam214a
Apbb2	4.9375e-12	0.341617	0.201	0.134	1.00399e-07	Marginal	Apbb2
Arfgef2	5.26896e-12	0.35289	0.181	0.117	1.07139e-07	Marginal	Arfgef2
Sirt3	5.26914e-12	0.304049	0.106	0.055	1.07143e-07	Marginal	Sirt3
Sfxn5	5.31251e-12	0.351409	0.131	0.075	1.08025e-07	Marginal	Sfxn5
Pgam1	5.94744e-12	0.442224	0.27	0.208	1.20935e-07	Marginal	Pgam1
B2m	6.55166e-12	-0.358184	0.261	0.364	1.33221e-07	Marginal	B2m
AI314180	6.97329e-12	0.314847	0.261	0.19	1.41795e-07	Marginal	AI314180
Dbp	7.22741e-12	0.366167	0.136	0.079	1.46962e-07	Marginal	Dbp
Sppl2a	8.80116e-12	0.302326	0.139	0.08	1.78963e-07	Marginal	Sppl2a
Cyp2j6	9.08188e-12	-0.253587	0.05	0.105	1.84671e-07	Marginal	Cyp2j6
Gbas	9.37264e-12	0.362371	0.174	0.112	1.90583e-07	Marginal	Gbas
Rps15a-ps8	9.81699e-12	-0.283005	0.071	0.134	1.99619e-07	Marginal	Rps15a-ps8
Pxn	1.03854e-11	0.328593	0.128	0.073	2.11177e-07	Marginal	Pxn
Mfsd6	1.10648e-11	0.323212	0.114	0.061	2.24992e-07	Marginal	Mfsd6
Trps1	1.11966e-11	-0.256283	0.138	0.219	2.27671e-07	Marginal	Trps1
Dym	1.12237e-11	0.325555	0.139	0.081	2.28222e-07	Marginal	Dym
Atp5g1	1.16489e-11	0.48575	0.287	0.227	2.3687e-07	Marginal	Atp5g1
Arhgap12	1.31331e-11	0.313467	0.166	0.104	2.67048e-07	Marginal	Arhgap12
Tsc22d1	1.32216e-11	-0.361755	0.061	0.119	2.68848e-07	Marginal	Tsc22d1
Ndufs7	1.46898e-11	0.371361	0.203	0.141	2.98702e-07	Marginal	Ndufs7
Fkbp9	1.62072e-11	0.336244	0.15	0.091	3.29558e-07	Marginal	Fkbp9
S100a8	1.77154e-11	-3.30175	0.073	0.137	3.60225e-07	Marginal	S100a8
Zc3h6	1.98491e-11	0.36058	0.14	0.084	4.03613e-07	Marginal	Zc3h6
A930015D03Rik	1.98734e-11	-0.251997	0.049	0.102	4.04106e-07	Marginal	A930015D03Rik
Acyp2	2.03356e-11	0.33402	0.205	0.14	4.13503e-07	Marginal	Acyp2
Nrbp2	2.08929e-11	0.314521	0.184	0.12	4.24836e-07	Marginal	Nrbp2
Fam53a	2.26504e-11	0.308401	0.103	0.053	4.60574e-07	Marginal	Fam53a
Ptpn3	2.50597e-11	0.292896	0.103	0.054	5.09564e-07	Marginal	Ptpn3
Dip2b	3.04952e-11	0.290178	0.325	0.256	6.20089e-07	Marginal	Dip2b
Ndufs3	3.24045e-11	0.343565	0.198	0.135	6.58913e-07	Marginal	Ndufs3
Creb3l2	4.25457e-11	0.328629	0.253	0.188	8.65125e-07	Marginal	Creb3l2
Tmem2	4.50485e-11	0.326117	0.108	0.058	9.16016e-07	Marginal	Tmem2
Ephx1	4.56676e-11	0.315786	0.125	0.071	9.28604e-07	Marginal	Ephx1
Rab11fip3	4.71145e-11	0.28548	0.155	0.096	9.58027e-07	Marginal	Rab11fip3
Foxp1	5.04463e-11	-0.392045	0.209	0.293	1.02577e-06	Marginal	Foxp1
Tiam1	5.10406e-11	-0.286195	0.137	0.213	1.03786e-06	Marginal	Tiam1
Rps9	5.36877e-11	-0.554531	0.24	0.328	1.09169e-06	Marginal	Rps9
Metap1d	5.4074e-11	0.308498	0.142	0.085	1.09954e-06	Marginal	Metap1d
Zfp787	5.57729e-11	0.331898	0.126	0.073	1.13409e-06	Marginal	Zfp787
Taz	5.83865e-11	0.312909	0.165	0.104	1.18723e-06	Marginal	Taz
Arhgap26	6.00292e-11	0.258045	0.374	0.304	1.22063e-06	Marginal	Arhgap26
Larp4b	6.69398e-11	0.296223	0.205	0.141	1.36115e-06	Marginal	Larp4b
Limk2	7.31437e-11	0.316692	0.171	0.11	1.4873e-06	Marginal	Limk2
Dock9	7.41606e-11	0.28285	0.123	0.069	1.50798e-06	Marginal	Dock9
Btbd9	7.80954e-11	0.273316	0.401	0.334	1.58799e-06	Marginal	Btbd9
Anks1	7.84451e-11	0.321176	0.163	0.104	1.5951e-06	Marginal	Anks1
Mettl23	8.30644e-11	0.291826	0.132	0.078	1.68903e-06	Marginal	Mettl23
Mpc2	8.83014e-11	0.41111	0.229	0.172	1.79552e-06	Marginal	Mpc2
Aftph	9.13988e-11	0.338756	0.202	0.14	1.8585e-06	Marginal	Aftph
Ptma	9.19326e-11	-0.691013	0.14	0.212	1.86936e-06	Marginal	Ptma
Rps4x	9.60801e-11	-0.611251	0.165	0.238	1.95369e-06	Marginal	Rps4x
Kif13b	1.14794e-10	-0.258942	0.117	0.187	2.33422e-06	Marginal	Kif13b
Pkd2	1.48194e-10	0.289777	0.108	0.059	3.01338e-06	Marginal	Pkd2
Gcn1l1	1.53521e-10	0.292736	0.123	0.071	3.1217e-06	Marginal	Gcn1l1
Trim2	1.84234e-10	0.309215	0.236	0.171	3.74622e-06	Marginal	Trim2
Ocrl	2.06798e-10	0.333945	0.177	0.117	4.20504e-06	Marginal	Ocrl
B4galt6	2.06813e-10	0.297864	0.169	0.11	4.20533e-06	Marginal	B4galt6
Ndel1	2.60871e-10	0.30976	0.181	0.121	5.30454e-06	Marginal	Ndel1
Kif1b	2.62219e-10	0.268469	0.254	0.188	5.33196e-06	Marginal	Kif1b
Rpl4	2.84667e-10	-0.484342	0.138	0.208	5.78842e-06	Marginal	Rpl4
Cox7a1	2.93587e-10	0.439542	0.181	0.125	5.96979e-06	Marginal	Cox7a1
Immt	3.11122e-10	0.325643	0.208	0.148	6.32636e-06	Marginal	Immt
Lmbr1	3.35806e-10	0.27028	0.104	0.056	6.82828e-06	Marginal	Lmbr1
Atat1	3.54311e-10	0.329074	0.174	0.115	7.20455e-06	Marginal	Atat1
Lrrc4	3.62441e-10	0.318259	0.127	0.076	7.36987e-06	Marginal	Lrrc4
Mfn1	6.28034e-10	0.278954	0.175	0.116	1.27704e-05	Marginal	Mfn1
Srpk2	6.35691e-10	0.255381	0.35	0.286	1.29262e-05	Marginal	Srpk2
Zhx3	6.85518e-10	0.263584	0.198	0.137	1.39393e-05	Marginal	Zhx3
Gm8430	7.1562e-10	-0.326201	0.177	0.256	1.45514e-05	Marginal	Gm8430
Asb3	7.18084e-10	0.330303	0.132	0.082	1.46015e-05	Marginal	Asb3
Mapre2	7.23549e-10	0.292706	0.22	0.157	1.47126e-05	Marginal	Mapre2
Vamp2	7.44563e-10	0.279808	0.111	0.063	1.514e-05	Marginal	Vamp2
Cd27	7.50483e-10	0.316611	0.232	0.17	1.52603e-05	Marginal	Cd27
Hbb-bs	7.54017e-10	-2.93361	0.935	0.939	1.53322e-05	Marginal	Hbb-bs
Mpc1	8.80736e-10	0.386865	0.189	0.134	1.79089e-05	Marginal	Mpc1
Zadh2	8.98009e-10	0.29838	0.12	0.071	1.82601e-05	Marginal	Zadh2
Eif3f	9.08619e-10	-0.251219	0.073	0.129	1.84759e-05	Marginal	Eif3f
Prpf4b	9.09976e-10	0.311738	0.143	0.09	1.85035e-05	Marginal	Prpf4b
Gm10275	9.96323e-10	-0.321827	0.058	0.108	2.02592e-05	Marginal	Gm10275
Rps19	1.16911e-09	-0.489994	0.135	0.202	2.37726e-05	Marginal	Rps19
Rps5	1.24855e-09	-0.47396	0.147	0.217	2.53879e-05	Marginal	Rps5
Msantd2	1.25128e-09	0.303988	0.107	0.061	2.54435e-05	Marginal	Msantd2
Irs1	1.354e-09	0.291093	0.139	0.087	2.75322e-05	Marginal	Irs1
Slc35b3	1.36152e-09	0.256486	0.106	0.059	2.76851e-05	Marginal	Slc35b3
Sec24a	1.38772e-09	0.299135	0.17	0.116	2.82178e-05	Marginal	Sec24a
Luc7l3	1.41127e-09	0.294124	0.247	0.188	2.86969e-05	Marginal	Luc7l3
Rtkn	1.57187e-09	0.264374	0.13	0.079	3.19624e-05	Marginal	Rtkn
Auh	1.79957e-09	0.345755	0.146	0.096	3.65924e-05	Marginal	Auh
Cox5a	1.87578e-09	0.449764	0.283	0.23	3.8142e-05	Marginal	Cox5a
Zscan26	1.97499e-09	0.289874	0.185	0.127	4.01594e-05	Marginal	Zscan26
Tom1l2	1.98113e-09	0.274665	0.212	0.151	4.02843e-05	Marginal	Tom1l2
Mnat1	1.98237e-09	0.293061	0.189	0.132	4.03095e-05	Marginal	Mnat1
Got1	2.82323e-09	0.307076	0.113	0.067	5.74076e-05	Marginal	Got1
Pik3c2a	2.90821e-09	0.257761	0.208	0.147	5.91355e-05	Marginal	Pik3c2a
Zswim6	2.92078e-09	0.281523	0.277	0.216	5.93911e-05	Marginal	Zswim6
Sept9	3.09213e-09	0.277736	0.129	0.079	6.28753e-05	Marginal	Sept9
D5Ertd579e	3.14192e-09	0.284823	0.114	0.068	6.38877e-05	Marginal	D5Ertd579e
Arl2bp	3.17011e-09	0.322199	0.116	0.07	6.4461e-05	Marginal	Arl2bp
Srsf7	3.40307e-09	0.304974	0.223	0.167	6.91981e-05	Marginal	Srsf7
Dync2h1	3.64562e-09	0.262039	0.127	0.078	7.413e-05	Marginal	Dync2h1
Cdkal1	4.00319e-09	0.298768	0.237	0.179	8.1401e-05	Marginal	Cdkal1
Dip2c	4.04966e-09	-0.266146	0.237	0.32	8.23457e-05	Marginal	Dip2c
Sil1	4.15085e-09	0.289706	0.195	0.139	8.44034e-05	Marginal	Sil1
Gt(ROSA)26Sor	4.17702e-09	0.326838	0.198	0.142	8.49355e-05	Marginal	Gt(ROSA)26Sor
C920021L13Rik	4.74282e-09	0.269628	0.107	0.062	9.64405e-05	Marginal	C920021L13Rik
Rpl18a	4.9145e-09	-0.333654	0.122	0.185	9.99314e-05	Marginal	Rpl18a
Mrpl4	5.1286e-09	0.306262	0.125	0.078	0.000104285	Marginal	Mrpl4
Pfkl	5.37167e-09	0.345206	0.201	0.147	0.000109228	Marginal	Pfkl
Paqr6	5.50233e-09	0.299283	0.127	0.079	0.000111884	Marginal	Paqr6
Desi2	5.68772e-09	0.267162	0.281	0.221	0.000115654	Marginal	Desi2
Smim4	6.40074e-09	0.31923	0.17	0.119	0.000130153	Marginal	Smim4
Pebp1	6.98445e-09	0.423221	0.292	0.247	0.000142022	Marginal	Pebp1
Pnn	7.02856e-09	0.278326	0.245	0.187	0.000142919	Marginal	Pnn
Stau2	7.32432e-09	0.280074	0.195	0.139	0.000148933	Marginal	Stau2
Akap8l	7.50035e-09	0.287705	0.214	0.157	0.000152512	Marginal	Akap8l
Traf3	7.92947e-09	0.320947	0.14	0.092	0.000161238	Marginal	Traf3
4930523C07Rik	8.17153e-09	0.27697	0.125	0.078	0.00016616	Marginal	4930523C07Rik
Rps26-ps1	8.33903e-09	-0.289269	0.12	0.184	0.000169566	Marginal	Rps26-ps1
Pole4	8.78639e-09	0.362381	0.22	0.168	0.000178662	Marginal	Pole4
Rps29	9.09709e-09	-0.370229	0.349	0.455	0.00018498	Marginal	Rps29
Fam49b	9.20563e-09	0.255442	0.276	0.216	0.000187187	Marginal	Fam49b
4930470G03Rik	1.01615e-08	0.286409	0.155	0.103	0.000206623	Marginal	4930470G03Rik
Mrpl42	1.05042e-08	0.351351	0.134	0.088	0.000213593	Marginal	Mrpl42
Spop	1.08881e-08	0.32379	0.255	0.203	0.0002214	Marginal	Spop
Stat5b	1.11178e-08	0.310362	0.213	0.158	0.000226069	Marginal	Stat5b
Prpf39	1.13356e-08	0.290848	0.106	0.063	0.000230498	Marginal	Prpf39
Uhrf1bp1l	1.15074e-08	0.266815	0.111	0.066	0.000233992	Marginal	Uhrf1bp1l
Zfyve9	1.20502e-08	0.27423	0.151	0.1	0.000245028	Marginal	Zfyve9
Dnajc15	1.43316e-08	0.328556	0.122	0.077	0.000291418	Marginal	Dnajc15
Hnrnph1	1.44542e-08	0.297464	0.214	0.161	0.000293911	Marginal	Hnrnph1
Tbc1d4	1.56133e-08	0.292706	0.264	0.207	0.000317481	Marginal	Tbc1d4
Rrnad1	1.56475e-08	0.279183	0.119	0.074	0.000318177	Marginal	Rrnad1
Cdip1	1.67216e-08	0.272429	0.232	0.176	0.000340017	Marginal	Cdip1
Nemf	1.68504e-08	0.307124	0.173	0.122	0.000342636	Marginal	Nemf
Rbbp6	1.74269e-08	0.280721	0.231	0.177	0.000354359	Marginal	Rbbp6
Mcee	1.83782e-08	0.310005	0.133	0.087	0.000373703	Marginal	Mcee
Brip1os	1.92468e-08	0.327974	0.167	0.117	0.000391364	Marginal	Brip1os
Lyrm4	1.97371e-08	0.319567	0.135	0.089	0.000401333	Marginal	Lyrm4
Srek1	2.16062e-08	0.280972	0.254	0.199	0.000439341	Marginal	Srek1
Esrra	2.16511e-08	0.311933	0.124	0.079	0.000440253	Marginal	Esrra
Rps3	2.20239e-08	-0.39886	0.193	0.265	0.000447833	Marginal	Rps3
Wdr89	2.20984e-08	-0.377644	0.256	0.338	0.000449348	Marginal	Wdr89
Trappc6a	2.31875e-08	0.311002	0.164	0.115	0.000471494	Marginal	Trappc6a
Appl1	2.44118e-08	0.285802	0.118	0.073	0.000496389	Marginal	Appl1
Mapk8ip3	2.5804e-08	0.253352	0.109	0.065	0.000524699	Marginal	Mapk8ip3
Sod2	2.60737e-08	0.42666	0.162	0.115	0.000530183	Marginal	Sod2
Pml	2.84332e-08	0.31037	0.105	0.064	0.000578161	Marginal	Pml
Rufy1	2.93775e-08	0.278383	0.129	0.083	0.000597362	Marginal	Rufy1
Mvb12a	2.99011e-08	0.294137	0.114	0.071	0.00060801	Marginal	Mvb12a
Aco2	3.30202e-08	0.264938	0.194	0.141	0.000671432	Marginal	Aco2
Hist1h1c	3.67931e-08	0.300718	0.164	0.115	0.000748151	Marginal	Hist1h1c
Ndufs4	3.70229e-08	0.275096	0.247	0.194	0.000752823	Marginal	Ndufs4
Clasp2	3.93827e-08	0.293857	0.243	0.19	0.000800809	Marginal	Clasp2
Sirt7	4.24311e-08	0.307959	0.135	0.09	0.000862794	Marginal	Sirt7
Deb1	4.39978e-08	0.377204	0.217	0.17	0.000894651	Marginal	Deb1
Sptlc2	4.45251e-08	0.274654	0.204	0.152	0.000905373	Marginal	Sptlc2
Rusc2	4.75077e-08	0.255626	0.141	0.093	0.000966021	Marginal	Rusc2
Gabarapl1	5.12267e-08	0.336721	0.174	0.126	0.00104164	Marginal	Gabarapl1
Nceh1	5.21458e-08	0.308556	0.155	0.107	0.00106033	Marginal	Nceh1
Gm14303	5.44695e-08	-0.354775	0.359	0.46	0.00110758	Marginal	Gm14303
Got2	6.96442e-08	0.271994	0.106	0.065	0.00141615	Marginal	Got2
Wwc2	7.73026e-08	0.299454	0.184	0.134	0.00157187	Marginal	Wwc2
Uty	7.85172e-08	0.266172	0.26	0.207	0.00159657	Marginal	Uty
Acbd4	8.26968e-08	0.26451	0.139	0.093	0.00168156	Marginal	Acbd4
Kiz	8.3952e-08	0.272586	0.113	0.071	0.00170708	Marginal	Kiz
Lrrc16a	9.03219e-08	0.267742	0.165	0.116	0.00183661	Marginal	Lrrc16a
Sdhc	9.35726e-08	0.297431	0.144	0.098	0.0019027	Marginal	Sdhc
Chchd10	9.42756e-08	0.472248	0.421	0.392	0.001917	Marginal	Chchd10
Shroom2	1.03275e-07	0.271458	0.167	0.118	0.0021	Marginal	Shroom2
Ssbp2	1.07215e-07	0.275369	0.156	0.109	0.00218012	Marginal	Ssbp2
Smpdl3a	1.16708e-07	0.275525	0.106	0.066	0.00237315	Marginal	Smpdl3a
Ptbp2	1.20131e-07	0.289803	0.16	0.113	0.00244275	Marginal	Ptbp2
Stk16	1.56502e-07	0.288862	0.107	0.068	0.00318231	Marginal	Stk16
Gm26694	1.70688e-07	0.274715	0.175	0.126	0.00347076	Marginal	Gm26694
St5	1.76451e-07	0.277573	0.198	0.15	0.00358796	Marginal	St5
Dlat	1.83223e-07	0.27921	0.167	0.119	0.00372566	Marginal	Dlat
Zfyve27	2.09616e-07	0.278944	0.139	0.096	0.00426232	Marginal	Zfyve27
Atp6ap1	2.14572e-07	0.279721	0.169	0.123	0.00436312	Marginal	Atp6ap1
Rps16	2.39646e-07	-0.360536	0.157	0.216	0.00487296	Marginal	Rps16
Vgll4	2.4723e-07	0.250711	0.178	0.13	0.00502718	Marginal	Vgll4
Pum1	2.54982e-07	0.271509	0.293	0.244	0.00518481	Marginal	Pum1
Epo	2.62216e-07	0.27691	0.196	0.148	0.0053319	Marginal	Epo
Actb	2.63821e-07	-0.638191	0.312	0.393	0.00536454	Marginal	Actb
Gm15427	2.6845e-07	-0.534071	0.236	0.309	0.00545867	Marginal	Gm15427
Ralgps1	2.68709e-07	0.262179	0.13	0.087	0.00546393	Marginal	Ralgps1
Golga4	2.71761e-07	0.284759	0.14	0.097	0.005526	Marginal	Golga4
Cdc42bpb	2.73618e-07	0.254794	0.113	0.072	0.00556375	Marginal	Cdc42bpb
H2afz	2.98599e-07	-0.47522	0.114	0.167	0.00607171	Marginal	H2afz
Anks3	3.22395e-07	0.257506	0.116	0.076	0.00655558	Marginal	Anks3
Cox7b	3.61079e-07	0.371156	0.323	0.289	0.00734218	Marginal	Cox7b
Hnrnpdl	3.90608e-07	0.263879	0.244	0.196	0.00794262	Marginal	Hnrnpdl
Nkain2	3.99069e-07	-0.316678	0.332	0.453	0.00811466	Marginal	Nkain2
B4galt1	4.05913e-07	0.304912	0.155	0.112	0.00825383	Marginal	B4galt1
Sclt1	4.19657e-07	0.284696	0.132	0.09	0.0085333	Marginal	Sclt1
Tax1bp1	4.22613e-07	0.310768	0.239	0.197	0.0085934	Marginal	Tax1bp1
Tmem208	4.51424e-07	0.255054	0.174	0.128	0.00917926	Marginal	Tmem208
Diaph1	4.58528e-07	0.277569	0.111	0.072	0.0093237	Marginal	Diaph1
Eps15l1	4.61036e-07	0.263287	0.155	0.111	0.00937471	Marginal	Eps15l1
Arrb1	4.65315e-07	0.279128	0.134	0.092	0.00946171	Marginal	Arrb1
Eny2	5.11013e-07	0.286194	0.139	0.097	0.0103909	Marginal	Eny2
Usp9x	5.422e-07	0.251934	0.203	0.157	0.0110251	Marginal	Usp9x
Ammecr1l	5.5523e-07	0.262563	0.116	0.076	0.01129	Marginal	Ammecr1l
Osbpl1a	5.63002e-07	0.255461	0.193	0.145	0.0114481	Marginal	Osbpl1a
Anxa6	5.87334e-07	0.256528	0.101	0.063	0.0119428	Marginal	Anxa6
Arglu1	7.6472e-07	0.260363	0.277	0.229	0.0155498	Marginal	Arglu1
Golgb1	7.82736e-07	0.269988	0.212	0.165	0.0159162	Marginal	Golgb1
Rpl34-ps1	7.96111e-07	-0.315404	0.197	0.262	0.0161881	Marginal	Rpl34-ps1
Atp5b	8.90732e-07	0.375584	0.387	0.371	0.0181121	Marginal	Atp5b
P2rx4	9.13082e-07	0.265284	0.119	0.08	0.0185666	Marginal	P2rx4
Setbp1	9.69481e-07	-0.27131	0.22	0.282	0.0197134	Marginal	Setbp1
2810403D21Rik	9.82472e-07	0.260586	0.123	0.083	0.0199776	Marginal	2810403D21Rik
Gtpbp2	9.9151e-07	0.280203	0.14	0.099	0.0201614	Marginal	Gtpbp2
Fbxo3	1.00207e-06	0.296365	0.139	0.099	0.0203761	Marginal	Fbxo3
S100b	1.04288e-06	0.39822	0.449	0.428	0.0212059	Marginal	S100b
Bax	1.08456e-06	0.281185	0.135	0.096	0.0220535	Marginal	Bax
Rtn3	1.11205e-06	0.277613	0.276	0.235	0.0226125	Marginal	Rtn3
Rala	1.20436e-06	0.272666	0.136	0.096	0.0244895	Marginal	Rala
Atp5d	1.24682e-06	0.404618	0.288	0.258	0.0253529	Marginal	Atp5d
Hmg20a	1.25503e-06	0.254162	0.198	0.154	0.0255198	Marginal	Hmg20a
Actn4	1.27781e-06	0.281639	0.189	0.148	0.0259831	Marginal	Actn4
Ankrd13a	1.38386e-06	0.275652	0.101	0.065	0.0281393	Marginal	Ankrd13a
Uqcrb	1.44032e-06	0.440839	0.332	0.303	0.0292875	Marginal	Uqcrb
Rpl37rt	1.50421e-06	-0.307624	0.347	0.435	0.0305867	Marginal	Rpl37rt
Tmbim4	1.64218e-06	0.291894	0.188	0.146	0.0333921	Marginal	Tmbim4
Rpn1	1.76743e-06	0.268462	0.11	0.073	0.035939	Marginal	Rpn1
Cox6c	1.79335e-06	0.368301	0.464	0.474	0.036466	Marginal	Cox6c
Leng8	1.81741e-06	0.257516	0.133	0.094	0.0369552	Marginal	Leng8
Acsl1	1.8519e-06	0.279512	0.131	0.093	0.0376565	Marginal	Acsl1
Ndufa10	1.94908e-06	0.27235	0.124	0.086	0.0396326	Marginal	Ndufa10
Myh14	2.00945e-06	0.254588	0.144	0.103	0.0408602	Marginal	Myh14
Ifrd1	2.03574e-06	0.261754	0.116	0.079	0.0413948	Marginal	Ifrd1
Capn15	2.10182e-06	0.270535	0.13	0.091	0.0427384	Marginal	Capn15
Stub1	2.6147e-06	0.256871	0.189	0.145	0.0531672	Marginal	Stub1
Stim1	2.62651e-06	0.285915	0.194	0.152	0.0534075	Marginal	Stim1
Cfap54	2.64108e-06	-0.419565	0.129	0.176	0.0537037	Marginal	Cfap54
Atp6v1d	2.70273e-06	0.303676	0.144	0.105	0.0549573	Marginal	Atp6v1d
Rps13-ps2	2.70996e-06	-0.308444	0.128	0.179	0.0551044	Marginal	Rps13-ps2
Ppp2r5c	2.8508e-06	0.282764	0.195	0.154	0.0579682	Marginal	Ppp2r5c
Rps16-ps2	3.17673e-06	-0.399105	0.18	0.235	0.0645957	Marginal	Rps16-ps2
Slc25a46	3.34207e-06	0.252432	0.104	0.068	0.0679576	Marginal	Slc25a46
Zranb2	3.49366e-06	0.264127	0.171	0.13	0.07104	Marginal	Zranb2
Gm4332	3.52556e-06	-0.342659	0.139	0.189	0.0716888	Marginal	Gm4332
Ndrg2	3.65041e-06	0.261837	0.131	0.093	0.0742274	Marginal	Ndrg2
Fth1.1	3.82635e-06	0.461036	0.857	0.922	0.077805	Marginal	Fth1.1
Nrep	3.83162e-06	0.26089	0.112	0.076	0.0779121	Marginal	Nrep
Rpl8	4.12231e-06	-0.280694	0.219	0.285	0.083823	Marginal	Rpl8
Arhgap21	4.26182e-06	0.26259	0.197	0.155	0.0866599	Marginal	Arhgap21
Tnpo1	4.26525e-06	0.271358	0.179	0.138	0.0867296	Marginal	Tnpo1
Gm15500	6.47957e-06	0.258404	0.176	0.136	0.131756	Marginal	Gm15500
Cox8a	6.96779e-06	0.32831	0.552	0.567	0.141683	Marginal	Cox8a
Rbm5	8.25001e-06	0.252789	0.176	0.136	0.167756	Marginal	Rbm5
Gm21992	8.95148e-06	0.260766	0.146	0.109	0.182019	Marginal	Gm21992
Tcn2	9.18428e-06	0.262655	0.21	0.17	0.186753	Marginal	Tcn2
Rpl9-ps6	9.45449e-06	-0.286963	0.224	0.285	0.192248	Marginal	Rpl9-ps6
Zc3h7a	9.57758e-06	0.257327	0.148	0.111	0.194751	Marginal	Zc3h7a
Serf2	9.59637e-06	0.251664	0.375	0.349	0.195132	Marginal	Serf2
Arl6ip5	9.77123e-06	0.273782	0.134	0.098	0.198688	Marginal	Arl6ip5
Uqcrq	1.02623e-05	0.400567	0.339	0.327	0.208673	Marginal	Uqcrq
Ndufb10	1.16106e-05	0.333985	0.172	0.137	0.23609	Marginal	Ndufb10
Sdhb	1.25383e-05	0.266727	0.154	0.117	0.254954	Marginal	Sdhb
Gm13436	1.30407e-05	-0.281647	0.145	0.194	0.265169	Marginal	Gm13436
Wapl	1.41221e-05	0.265749	0.236	0.199	0.287159	Marginal	Wapl
Eef1a1	1.61424e-05	-0.331833	0.317	0.388	0.32824	Marginal	Eef1a1
Gm10039	1.83665e-05	0.388982	0.166	0.131	0.373465	Marginal	Gm10039
Cirbp	1.91686e-05	0.257141	0.162	0.125	0.389774	Marginal	Cirbp
BC005537	3.03269e-05	0.254101	0.16	0.125	0.616666	Marginal	BC005537
Uqcrc2	3.04758e-05	0.264431	0.119	0.087	0.619694	Marginal	Uqcrc2
Dnajc19	3.52327e-05	0.267102	0.246	0.211	0.716422	Marginal	Dnajc19
Ndufa11	3.95524e-05	0.346078	0.217	0.186	0.804258	Marginal	Ndufa11
Ndufs6	4.14982e-05	0.378237	0.268	0.243	0.843825	Marginal	Ndufs6
Rps23-ps1	4.98666e-05	-0.35391	0.226	0.281	1	Marginal	Rps23-ps1
Gm16089	7.1832e-05	0.383913	0.184	0.154	1	Marginal	Gm16089
Gm2000	7.98006e-05	-0.301	0.201	0.251	1	Marginal	Gm2000
Rabac1	8.78224e-05	0.261448	0.272	0.244	1	Marginal	Rabac1
Btrc	8.82917e-05	0.266515	0.145	0.113	1	Marginal	Btrc
0610012G03Rik	0.000123488	0.266714	0.122	0.092	1	Marginal	0610012G03Rik
Pgls	0.000126492	-0.325637	0.092	0.129	1	Marginal	Pgls
Rps20	0.00014986	-0.301143	0.17	0.214	1	Marginal	Rps20
Gm6265	0.000150977	0.35348	0.278	0.26	1	Marginal	Gm6265
Bcl2l1	0.000167631	0.277414	0.252	0.231	1	Marginal	Bcl2l1
Ndufb2	0.000191186	0.297837	0.159	0.129	1	Marginal	Ndufb2
Pnrc1	0.000255522	0.276581	0.151	0.123	1	Marginal	Pnrc1
Gm12338	0.000280164	0.323572	0.247	0.222	1	Marginal	Gm12338
Ndufb3	0.000396695	0.263767	0.152	0.124	1	Marginal	Ndufb3
Gm11361	0.000656486	-0.390117	0.182	0.22	1	Marginal	Gm11361
Pgp	0.000768124	0.25499	0.117	0.093	1	Marginal	Pgp
Bri3	0.000871245	0.292918	0.202	0.179	1	Marginal	Bri3
Cox7c	0.000933992	0.267647	0.246	0.224	1	Marginal	Cox7c
Uqcc2	0.00103691	0.279741	0.152	0.127	1	Marginal	Uqcc2
Atp5f1	0.00120288	0.278645	0.217	0.195	1	Marginal	Atp5f1
Gm10169	0.00145104	0.444013	0.157	0.135	1	Marginal	Gm10169
Atp5c1	0.00161171	0.251647	0.178	0.156	1	Marginal	Atp5c1
Atp5j	0.00167561	0.338909	0.277	0.265	1	Marginal	Atp5j
Dnajc7	0.00190373	-0.442645	0.113	0.144	1	Marginal	Dnajc7
Hint1	0.00279467	0.31328	0.229	0.212	1	Marginal	Hint1
Uqcr11	0.00322936	0.339503	0.375	0.388	1	Marginal	Uqcr11
Tpi1	0.00362456	0.39442	0.211	0.194	1	Marginal	Tpi1
Gm10288	0.0039315	-0.260029	0.192	0.227	1	Marginal	Gm10288
Ndufv3	0.00433542	0.305984	0.183	0.165	1	Marginal	Ndufv3
Cystm1	0.00516604	0.352868	0.171	0.151	1	Marginal	Cystm1
Gm9843	0.00545179	-0.480922	0.298	0.334	1	Marginal	Gm9843
Mif	0.00566436	0.516967	0.294	0.291	1	Marginal	Mif
Rpl32	0.00602849	-0.391211	0.245	0.283	1	Marginal	Rpl32
Cox6b1	0.00604013	0.34377	0.351	0.354	1	Marginal	Cox6b1
Ndufa6	0.00642798	0.301608	0.223	0.211	1	Marginal	Ndufa6
Stim2	0.00761202	-0.285233	0.223	0.261	1	Marginal	Stim2
Cox5b	0.00993397	0.327812	0.237	0.229	1	Marginal	Cox5b
Tyr.1	0	3.29268	0.973	0.08	0	Intermediate	Tyr
Dlc1.1	0	3.12805	0.954	0.057	0	Intermediate	Dlc1
Dct.1	0	3.05363	1	0.703	0	Intermediate	Dct
Met.1	0	2.73518	0.909	0.068	0	Intermediate	Met
Opcml.1	0	2.71674	0.782	0.037	0	Intermediate	Opcml
Mob3b.1	0	2.56926	0.884	0.072	0	Intermediate	Mob3b
Rapgef4.1	0	2.5127	0.875	0.071	0	Intermediate	Rapgef4
Taf1d.1	0	2.48453	0.819	0.102	0	Intermediate	Taf1d
Fbxl7.1	0	2.39504	0.915	0.157	0	Intermediate	Fbxl7
Pde1c.1	0	2.36662	0.787	0.044	0	Intermediate	Pde1c
Etv1.1	0	2.3179	0.789	0.051	0	Intermediate	Etv1
Hpse.1	0	2.21627	0.906	0.161	0	Intermediate	Hpse
Nrcam.1	0	2.13282	0.745	0.057	0	Intermediate	Nrcam
Edil3.1	0	2.13116	0.681	0.029	0	Intermediate	Edil3
Auts2.1	0	2.08705	0.931	0.138	0	Intermediate	Auts2
Gpnmb.1	0	2.03758	0.767	0.111	0	Intermediate	Gpnmb
Nav2.1	0	2.03454	0.71	0.05	0	Intermediate	Nav2
Sgip1.1	0	2.02376	0.641	0.025	0	Intermediate	Sgip1
Ncam1.1	0	2.02115	0.654	0.032	0	Intermediate	Ncam1
Bnc2.1	0	2.00611	0.626	0.027	0	Intermediate	Bnc2
Prkg1.1	0	1.99739	0.761	0.072	0	Intermediate	Prkg1
Nrp2.1	0	1.96515	0.671	0.053	0	Intermediate	Nrp2
Atp1b1.1	0	1.87136	0.91	0.32	0	Intermediate	Atp1b1
Pax3.1	0	1.82365	0.52	0.019	0	Intermediate	Pax3
Slc24a2.1	0	1.82317	0.513	0.014	0	Intermediate	Slc24a2
Rapgef4os1.1	0	1.79465	0.434	0.014	0	Intermediate	Rapgef4os1
Cers6.1	0	1.77204	0.59	0.046	0	Intermediate	Cers6
Nmnat2.1	0	1.71131	0.511	0.03	0	Intermediate	Nmnat2
Aff3.1	0	1.69107	0.802	0.152	0	Intermediate	Aff3
Ptprm.1	0	1.68959	0.554	0.046	0	Intermediate	Ptprm
Cdh19.1	0	1.66708	0.577	0.059	0	Intermediate	Cdh19
Hhatl.1	0	1.62341	0.773	0.185	0	Intermediate	Hhatl
Phlda1.1	0	1.61551	0.627	0.069	0	Intermediate	Phlda1
Atp10a.1	0	1.60343	0.46	0.018	0	Intermediate	Atp10a
Arhgap31.1	0	1.60337	0.522	0.051	0	Intermediate	Arhgap31
Cttnbp2.1	0	1.5611	0.466	0.025	0	Intermediate	Cttnbp2
Pde4b.1	0	1.08405	0.722	0.117	0	Intermediate	Pde4b
Malat1.1	1.60647e-307	0.704328	1	0.999	3.26659e-303	Intermediate	Malat1
Chsy3.1	2.9215e-300	1.64004	0.409	0.015	5.94058e-296	Intermediate	Chsy3
Glrb.1	4.64345e-296	1.47538	0.509	0.057	9.44199e-292	Intermediate	Glrb
Frmd4b.1	7.79244e-287	1.49621	0.57	0.093	1.58451e-282	Intermediate	Frmd4b
Npas3.1	6.86254e-284	1.55211	0.437	0.031	1.39543e-279	Intermediate	Npas3
Kcnj10.1	1.25161e-282	1.47688	0.574	0.105	2.54502e-278	Intermediate	Kcnj10
Slc45a2.1	9.77893e-277	1.44362	0.515	0.073	1.98845e-272	Intermediate	Slc45a2
Nckap1.1	4.88148e-274	1.37847	0.695	0.202	9.926e-270	Intermediate	Nckap1
Klhl40.1	1.50924e-273	1.4885	0.394	0.019	3.06889e-269	Intermediate	Klhl40
Celf2.1	4.95799e-269	1.3358	0.677	0.182	1.00816e-264	Intermediate	Celf2
Dkk3.1	4.99378e-269	1.42612	0.509	0.073	1.01544e-264	Intermediate	Dkk3
Rapgef3.1	3.56673e-268	1.34868	0.516	0.072	7.2526e-264	Intermediate	Rapgef3
Kcnj13.1	3.06981e-263	1.63733	0.456	0.05	6.24214e-259	Intermediate	Kcnj13
RP24-229D22.1.1	1.59059e-250	1.3781	0.327	0.006	3.23431e-246	Intermediate	RP24-229D22.1
Ank3.1	1.81191e-249	-1.94211	0.156	0.687	3.68434e-245	Intermediate	Ank3
Ak5.1	2.32701e-247	1.42667	0.359	0.017	4.73175e-243	Intermediate	Ak5
Tecpr1.1	8.0336e-245	1.36677	0.476	0.068	1.63355e-240	Intermediate	Tecpr1
Cacnb2.1	8.01668e-241	-2.13803	0.162	0.677	1.63011e-236	Intermediate	Cacnb2
Phlpp1.1	9.05711e-240	1.30506	0.696	0.23	1.84167e-235	Intermediate	Phlpp1
Ifnk.1	2.65653e-239	1.39786	0.329	0.01	5.40179e-235	Intermediate	Ifnk
Oxct1.1	3.45733e-238	1.28658	0.595	0.146	7.03012e-234	Intermediate	Oxct1
Klhl29.1	7.34481e-233	1.2952	0.344	0.017	1.49349e-228	Intermediate	Klhl29
Stox2.1	2.23933e-231	1.1802	0.757	0.305	4.55345e-227	Intermediate	Stox2
Dach1.1	3.25099e-230	-1.95629	0.154	0.663	6.61057e-226	Intermediate	Dach1
Cdh18.1	6.42506e-228	-2.06437	0.149	0.657	1.30647e-223	Intermediate	Cdh18
Wdr17.1	6.18539e-226	1.27152	0.345	0.02	1.25774e-221	Intermediate	Wdr17
Ednrb.1	1.95828e-224	1.33177	0.364	0.029	3.98197e-220	Intermediate	Ednrb
St6gal1.1	6.66158e-224	1.26046	0.474	0.077	1.35457e-219	Intermediate	St6gal1
Arhgap20.1	1.28451e-221	1.32055	0.362	0.028	2.61192e-217	Intermediate	Arhgap20
Ptprt.1	4.99133e-221	1.26683	0.324	0.015	1.01494e-216	Intermediate	Ptprt
Hif1a.1	8.9009e-221	1.21925	0.649	0.209	1.80991e-216	Intermediate	Hif1a
Alcam.1	3.26857e-220	-1.72655	0.222	0.701	6.6463e-216	Intermediate	Alcam
Gas2.1	5.8672e-213	-1.40199	0.403	0.802	1.19304e-208	Intermediate	Gas2
Iqgap2.1	3.04344e-212	-1.70892	0.177	0.657	6.18854e-208	Intermediate	Iqgap2
Myo5a.1	5.60221e-209	1.25976	0.448	0.074	1.13915e-204	Intermediate	Myo5a
Spon1.1	9.98402e-209	1.53256	0.319	0.019	2.03015e-204	Intermediate	Spon1
Lrp2.1	1.91938e-206	-1.39219	0.482	0.829	3.90287e-202	Intermediate	Lrp2
Rarb.1	8.00098e-204	1.2106	0.383	0.044	1.62692e-199	Intermediate	Rarb
Arhgap39.1	3.71554e-197	1.2532	0.411	0.064	7.55518e-193	Intermediate	Arhgap39
Mcc.1	2.23076e-192	1.1564	0.532	0.133	4.53604e-188	Intermediate	Mcc
Fry.1	4.64315e-192	-1.65647	0.124	0.589	9.44139e-188	Intermediate	Fry
Adcy2.1	5.65137e-192	1.15048	0.294	0.016	1.14915e-187	Intermediate	Adcy2
BC006965.1	4.78592e-190	-1.71902	0.107	0.572	9.73169e-186	Intermediate	BC006965
Sorbs2.1	2.90334e-184	-1.60991	0.13	0.577	5.90365e-180	Intermediate	Sorbs2
Rorb.1	1.65669e-182	1.1513	0.365	0.047	3.36872e-178	Intermediate	Rorb
Kcnq1ot1.1	9.8186e-179	-1.50144	0.243	0.662	1.99651e-174	Intermediate	Kcnq1ot1
Col5a3.1	2.78885e-174	1.14608	0.273	0.016	5.67084e-170	Intermediate	Col5a3
Kcnq1.1	2.96532e-174	-1.46632	0.23	0.634	6.02969e-170	Intermediate	Kcnq1
5031439G07Rik.1	1.21505e-173	1.08505	0.581	0.193	2.47069e-169	Intermediate	5031439G07Rik
St6galnac3.1	5.71536e-172	1.10578	0.299	0.027	1.16216e-167	Intermediate	St6galnac3
Plxdc2.1	1.8639e-171	0.828383	0.501	0.118	3.79005e-167	Intermediate	Plxdc2
Adgrl3.1	2.75907e-170	1.05034	0.392	0.065	5.61029e-166	Intermediate	Adgrl3
Kcnn4.1	3.50664e-169	1.15514	0.302	0.03	7.1304e-165	Intermediate	Kcnn4
Oxr1.1	3.3929e-166	-1.45995	0.222	0.624	6.89912e-162	Intermediate	Oxr1
Plce1.1	1.3284e-165	-1.58118	0.12	0.541	2.70117e-161	Intermediate	Plce1
Tbx2.1	2.21699e-165	1.11851	0.362	0.057	4.50802e-161	Intermediate	Tbx2
Magi2.1	2.80481e-163	1.1106	0.431	0.092	5.7033e-159	Intermediate	Magi2
Mertk.1	5.5524e-162	1.07279	0.283	0.025	1.12903e-157	Intermediate	Mertk
Cacna1d.1	4.2053e-161	-1.60082	0.096	0.509	8.55106e-157	Intermediate	Cacna1d
Wnk2.1	2.98714e-160	-1.52711	0.091	0.501	6.07406e-156	Intermediate	Wnk2
Tulp3.1	2.09737e-158	1.14456	0.421	0.094	4.26479e-154	Intermediate	Tulp3
Gpr158.1	1.20199e-156	1.11607	0.253	0.016	2.44413e-152	Intermediate	Gpr158
Gli3.1	1.33316e-156	1.00098	0.286	0.027	2.71084e-152	Intermediate	Gli3
Fgf1.1	1.93684e-153	1.09422	0.346	0.057	3.93837e-149	Intermediate	Fgf1
A830019P07Rik.1	2.35428e-152	1.01431	0.22	0.008	4.78719e-148	Intermediate	A830019P07Rik
Gsta4.1	2.58704e-152	0.43333	0.753	0.409	5.26048e-148	Intermediate	Gsta4
Bmpr1b.1	3.19647e-152	-1.51329	0.1	0.502	6.4997e-148	Intermediate	Bmpr1b
Gm16152.1	8.38954e-152	1.06395	0.26	0.021	1.70593e-147	Intermediate	Gm16152
Robo1.1	1.01991e-150	0.885696	0.51	0.148	2.07388e-146	Intermediate	Robo1
Fxyd3.1	5.72193e-150	1.19681	0.547	0.199	1.1635e-145	Intermediate	Fxyd3
Dnase1.1	9.34114e-149	-1.1411	0.857	0.961	1.89943e-144	Intermediate	Dnase1
Shroom3.1	9.44151e-147	-1.49085	0.09	0.481	1.91984e-142	Intermediate	Shroom3
Cped1.1	1.61034e-146	0.926784	0.339	0.054	3.27447e-142	Intermediate	Cped1
Wdr91.1	3.30882e-146	0.997694	0.257	0.022	6.72815e-142	Intermediate	Wdr91
Syt4.1	5.75768e-146	1.2133	0.332	0.057	1.17077e-141	Intermediate	Syt4
Dhrs3.1	6.28808e-144	1.07057	0.316	0.049	1.27862e-139	Intermediate	Dhrs3
Igf1.1	1.05201e-143	-1.25358	0.345	0.692	2.13915e-139	Intermediate	Igf1
Ror1.1	2.66477e-143	-1.53749	0.077	0.457	5.41854e-139	Intermediate	Ror1
Gm42418.1	1.40409e-142	0.984795	0.462	0.131	2.85509e-138	Intermediate	Gm42418
Enpep.1	2.39822e-142	-1.25013	0.195	0.579	4.87653e-138	Intermediate	Enpep
Esrrb.1	3.70745e-140	-1.53117	0.114	0.499	7.53874e-136	Intermediate	Esrrb
Mapk4.1	1.50915e-138	0.97191	0.241	0.021	3.0687e-134	Intermediate	Mapk4
Gm12709.1	5.87641e-137	0.988443	0.199	0.007	1.19491e-132	Intermediate	Gm12709
Lmx1a.1	5.96266e-137	-1.54555	0.085	0.459	1.21245e-132	Intermediate	Lmx1a
Slit3.1	5.24143e-136	-1.45769	0.149	0.518	1.06579e-131	Intermediate	Slit3
Gulp1.1	3.14539e-135	0.972434	0.316	0.052	6.39583e-131	Intermediate	Gulp1
Abca1.1	6.68777e-134	0.980184	0.348	0.07	1.35989e-129	Intermediate	Abca1
Insc.1	7.9737e-134	0.921745	0.218	0.014	1.62137e-129	Intermediate	Insc
Fstl4.1	5.19789e-133	1.03906	0.214	0.013	1.05694e-128	Intermediate	Fstl4
Cacna2d1.1	1.25276e-132	-1.47608	0.082	0.444	2.54736e-128	Intermediate	Cacna2d1
Bace2.1	1.87071e-132	0.975093	0.275	0.036	3.80391e-128	Intermediate	Bace2
Mpzl1.1	2.32684e-131	0.955549	0.58	0.237	4.7314e-127	Intermediate	Mpzl1
Gm4876.1	6.49806e-130	0.99753	0.258	0.03	1.32131e-125	Intermediate	Gm4876
Sema6d.1	3.33019e-129	0.913762	0.233	0.021	6.7716e-125	Intermediate	Sema6d
Itpr1.1	2.15704e-128	-1.08847	0.305	0.643	4.38613e-124	Intermediate	Itpr1
Atp13a5.1	8.45716e-127	-1.37843	0.093	0.448	1.71968e-122	Intermediate	Atp13a5
Atp1b3.1	1.32019e-126	0.94265	0.496	0.18	2.68447e-122	Intermediate	Atp1b3
Arl15.1	1.23124e-125	0.74322	0.81	0.51	2.5036e-121	Intermediate	Arl15
Zeb2.1	4.36736e-125	0.750356	0.426	0.114	8.8806e-121	Intermediate	Zeb2
Dclk1.1	8.77164e-125	-1.38972	0.816	0.863	1.78362e-120	Intermediate	Dclk1
Gpd2.1	8.92322e-124	0.960529	0.354	0.081	1.81445e-119	Intermediate	Gpd2
Itpr2.1	2.00942e-123	-1.27543	0.133	0.484	4.08596e-119	Intermediate	Itpr2
Plp1.1	8.19785e-123	0.975927	0.282	0.046	1.66695e-118	Intermediate	Plp1
Cerk.1	1.26638e-122	0.841065	0.35	0.078	2.57505e-118	Intermediate	Cerk
Ccser1.1	5.87687e-122	-1.42089	0.082	0.428	1.195e-117	Intermediate	Ccser1
Nlgn1.1	6.48372e-122	0.979095	0.259	0.034	1.3184e-117	Intermediate	Nlgn1
Nlk	3.91282e-120	0.737172	0.81	0.503	7.95634e-116	Intermediate	Nlk
Tmem176b.1	1.90094e-119	1.06917	0.458	0.158	3.86536e-115	Intermediate	Tmem176b
Chn2.1	4.52416e-119	0.877285	0.235	0.027	9.19943e-115	Intermediate	Chn2
Rnf152.1	1.0477e-118	-1.19657	0.163	0.515	2.1304e-114	Intermediate	Rnf152
B3galt1.1	5.67625e-118	0.923129	0.222	0.022	1.15421e-113	Intermediate	B3galt1
Gm42439.1	6.12553e-117	0.806026	0.191	0.012	1.24557e-112	Intermediate	Gm42439
Atp1b2.1	1.22794e-116	-1.0157	0.327	0.661	2.49689e-112	Intermediate	Atp1b2
Tmem176a.1	1.27479e-116	1.07216	0.429	0.14	2.59215e-112	Intermediate	Tmem176a
Fntb.1	3.42926e-116	0.917874	0.278	0.048	6.97305e-112	Intermediate	Fntb
Stk39.1	2.13461e-114	-1.11207	0.249	0.574	4.34052e-110	Intermediate	Stk39
Ppfibp2.1	2.4122e-114	0.898913	0.37	0.097	4.90497e-110	Intermediate	Ppfibp2
Sntb1.1	5.02789e-114	0.796341	0.382	0.101	1.02237e-109	Intermediate	Sntb1
Sepp1.1	5.91854e-114	0.961518	0.571	0.266	1.20348e-109	Intermediate	Sepp1
Stac.1	1.72641e-113	-1.38204	0.08	0.411	3.51047e-109	Intermediate	Stac
Sdk1.1	2.95265e-113	0.807099	0.27	0.043	6.00393e-109	Intermediate	Sdk1
Itgb5.1	1.38545e-112	-1.1677	0.149	0.486	2.81717e-108	Intermediate	Itgb5
Adm.1	1.48268e-112	0.855188	0.213	0.022	3.01487e-108	Intermediate	Adm
Fgf13.1	2.71701e-112	-1.49067	0.079	0.404	5.52476e-108	Intermediate	Fgf13
Sox5.1	7.44913e-112	0.798886	0.55	0.226	1.51471e-107	Intermediate	Sox5
Rasgrp3.1	4.10902e-110	0.871351	0.191	0.015	8.35528e-106	Intermediate	Rasgrp3
Rlbp1.1	8.11935e-110	0.956504	0.279	0.052	1.65099e-105	Intermediate	Rlbp1
Gm2115.1	2.43299e-109	0.881415	0.2	0.019	4.94723e-105	Intermediate	Gm2115
Stmn3.1	6.83187e-109	0.820236	0.388	0.114	1.38919e-104	Intermediate	Stmn3
Samd12.1	8.56242e-109	-1.39606	0.095	0.42	1.74108e-104	Intermediate	Samd12
Jam2.1	8.67657e-109	0.839417	0.2	0.019	1.76429e-104	Intermediate	Jam2
Etnppl.1	1.09853e-108	-1.2609	0.098	0.423	2.23375e-104	Intermediate	Etnppl
Rspo3.1	1.8125e-107	-1.31748	0.123	0.447	3.68554e-103	Intermediate	Rspo3
Sox10	4.00056e-107	0.839661	0.513	0.202	8.13473e-103	Intermediate	Sox10
Rbms3.1	3.92066e-106	0.765426	0.525	0.207	7.97227e-102	Intermediate	Rbms3
Lrfn5.1	1.77771e-105	-1.44468	0.067	0.38	3.61479e-101	Intermediate	Lrfn5
Atp2c1.1	1.95545e-105	0.861979	0.428	0.145	3.9762e-101	Intermediate	Atp2c1
Gjc3.1	2.63978e-105	0.790517	0.203	0.021	5.36773e-101	Intermediate	Gjc3
Gm10863	1.42373e-104	0.754289	0.594	0.269	2.89501e-100	Intermediate	Gm10863
Elf2.1	4.29905e-104	0.941591	0.356	0.101	8.74168e-100	Intermediate	Elf2
Snhg7os	5.03526e-104	0.774951	0.147	0.004	1.02387e-99	Intermediate	Snhg7os
Fgfr2.1	5.79771e-103	-0.999857	0.419	0.663	1.17891e-98	Intermediate	Fgfr2
Dock1.1	1.13212e-101	0.806983	0.401	0.127	2.30205e-97	Intermediate	Dock1
Ryr3	2.2769e-100	0.852012	0.171	0.013	4.62984e-96	Intermediate	Ryr3
Kctd8.1	5.29919e-100	-1.37636	0.069	0.366	1.07754e-95	Intermediate	Kctd8
Atp2b1.1	1.15131e-99	-1.0676	0.236	0.536	2.34107e-95	Intermediate	Atp2b1
Gm44701.1	1.54193e-99	0.808492	0.191	0.02	3.13535e-95	Intermediate	Gm44701
Ugp2.1	3.93895e-99	0.876868	0.35	0.099	8.00946e-95	Intermediate	Ugp2
Gm29266.1	4.88544e-99	-1.37519	0.079	0.382	9.93406e-95	Intermediate	Gm29266
Tanc2.1	2.34185e-98	0.813715	0.286	0.062	4.76192e-94	Intermediate	Tanc2
Tgfbr3.1	4.78217e-97	0.798054	0.256	0.048	9.72406e-93	Intermediate	Tgfbr3
Atp7a.1	6.16102e-97	0.857541	0.236	0.04	1.25278e-92	Intermediate	Atp7a
Zeb1.1	6.8709e-97	0.802406	0.238	0.041	1.39713e-92	Intermediate	Zeb1
Usp53.1	1.05189e-96	0.843236	0.359	0.106	2.1389e-92	Intermediate	Usp53
Maml3.1	3.1391e-96	0.807015	0.305	0.074	6.38304e-92	Intermediate	Maml3
Atxn1.1	3.8648e-96	0.691589	0.654	0.345	7.85868e-92	Intermediate	Atxn1
Mob1b.1	5.43937e-96	0.91471	0.375	0.12	1.10604e-91	Intermediate	Mob1b
Mpped2.1	5.51349e-96	0.77414	0.211	0.029	1.12111e-91	Intermediate	Mpped2
Cdc14a.1	5.80339e-96	0.876325	0.254	0.05	1.18006e-91	Intermediate	Cdc14a
Pcsk6.1	7.17418e-96	-1.25576	0.059	0.348	1.4588e-91	Intermediate	Pcsk6
Frem1.1	5.26903e-95	-1.2218	0.058	0.344	1.0714e-90	Intermediate	Frem1
2610035D17Rik	5.81127e-95	0.751159	0.558	0.252	1.18166e-90	Intermediate	2610035D17Rik
Mitf	6.13655e-95	0.800907	0.57	0.275	1.24781e-90	Intermediate	Mitf
Tes.1	3.09612e-94	0.850018	0.244	0.046	6.29565e-90	Intermediate	Tes
Car14	1.35426e-93	0.783384	0.521	0.232	2.75376e-89	Intermediate	Car14
Kcnma1.1	4.4275e-93	-1.27825	0.107	0.396	9.00288e-89	Intermediate	Kcnma1
Specc1.1	1.06567e-91	0.804754	0.402	0.143	2.16693e-87	Intermediate	Specc1
Gpm6b.1	2.68491e-91	0.801893	0.29	0.071	5.45949e-87	Intermediate	Gpm6b
Gjb6.1	4.84197e-91	0.786423	0.402	0.143	9.84567e-87	Intermediate	Gjb6
Aebp1.1	8.75033e-91	0.784774	0.235	0.044	1.77929e-86	Intermediate	Aebp1
Cd44.1	9.73332e-90	0.764393	0.203	0.03	1.97917e-85	Intermediate	Cd44
4930402H24Rik	1.32293e-89	0.664458	0.614	0.308	2.69005e-85	Intermediate	4930402H24Rik
Tiam1.1	1.42561e-89	0.846277	0.352	0.111	2.89883e-85	Intermediate	Tiam1
St3gal5.1	3.28829e-89	0.830158	0.406	0.153	6.6864e-85	Intermediate	St3gal5
Gm26916.1	3.50069e-89	0.729288	0.401	0.14	7.1183e-85	Intermediate	Gm26916
Lhfpl2	6.02612e-89	0.739995	0.176	0.019	1.22535e-84	Intermediate	Lhfpl2
Car2.1	8.11703e-89	0.604114	0.415	0.147	1.65052e-84	Intermediate	Car2
4933417O13Rik.1	1.50838e-87	-1.25325	0.046	0.309	3.06715e-83	Intermediate	4933417O13Rik
Filip1.1	2.92727e-87	0.792343	0.296	0.077	5.9523e-83	Intermediate	Filip1
Cpeb1.1	3.24854e-87	0.737616	0.181	0.022	6.60559e-83	Intermediate	Cpeb1
2610307P16Rik.1	6.31721e-87	-1.11108	0.052	0.319	1.28454e-82	Intermediate	2610307P16Rik
Galnt3.1	9.10592e-87	0.734012	0.187	0.025	1.8516e-82	Intermediate	Galnt3
Nck2.1	5.33254e-86	0.780825	0.276	0.067	1.08432e-81	Intermediate	Nck2
Arhgap32.1	6.77939e-86	0.793866	0.313	0.09	1.37852e-81	Intermediate	Arhgap32
Chd9.1	8.1526e-86	0.75409	0.448	0.18	1.65775e-81	Intermediate	Chd9
2810410L24Rik	1.36457e-85	0.788567	0.36	0.116	2.77471e-81	Intermediate	2810410L24Rik
Bhlhe41.1	2.83775e-85	0.854382	0.271	0.066	5.77029e-81	Intermediate	Bhlhe41
Wnt5b.1	3.57619e-85	0.803641	0.205	0.034	7.27182e-81	Intermediate	Wnt5b
Sulf1.1	2.55674e-84	-1.13185	0.13	0.406	5.19887e-80	Intermediate	Sulf1
Ccbe1	2.74215e-84	0.651178	0.681	0.386	5.57589e-80	Intermediate	Ccbe1
Ptn.1	5.57455e-84	0.694583	0.38	0.133	1.13353e-79	Intermediate	Ptn
Cd63	7.04648e-83	0.784118	0.504	0.239	1.43283e-78	Intermediate	Cd63
Ppfibp1.1	7.16125e-83	0.748502	0.245	0.054	1.45617e-78	Intermediate	Ppfibp1
Rreb1.1	8.76319e-83	0.802434	0.356	0.12	1.78191e-78	Intermediate	Rreb1
Megf10	2.23072e-82	0.663616	0.147	0.012	4.53594e-78	Intermediate	Megf10
Itga9	1.12063e-81	0.685754	0.162	0.018	2.27868e-77	Intermediate	Itga9
Cdh2	3.42174e-81	0.669591	0.162	0.018	6.95777e-77	Intermediate	Cdh2
Car12.1	3.87416e-81	-1.14168	0.086	0.35	7.87771e-77	Intermediate	Car12
Scn1b.1	2.1036e-80	0.781441	0.259	0.064	4.27745e-76	Intermediate	Scn1b
Rai14.1	4.32739e-80	-1.04764	0.14	0.406	8.79931e-76	Intermediate	Rai14
Arhgef37.1	1.35856e-79	0.73607	0.224	0.046	2.76249e-75	Intermediate	Arhgef37
Prkca.1	1.36832e-79	0.473652	0.472	0.191	2.78233e-75	Intermediate	Prkca
Dst.1	1.51485e-79	0.721437	0.219	0.043	3.08031e-75	Intermediate	Dst
Pde4dip.1	8.01883e-79	-0.992617	0.122	0.388	1.63055e-74	Intermediate	Pde4dip
Hmcn1.1	1.91684e-78	-1.07119	0.077	0.333	3.8977e-74	Intermediate	Hmcn1
4930511M06Rik.1	4.209e-78	-1.08562	0.057	0.306	8.55858e-74	Intermediate	4930511M06Rik
2010111I01Rik	5.32697e-78	0.595526	0.736	0.494	1.08319e-73	Intermediate	2010111I01Rik
Olfml1	8.15259e-78	0.6479	0.148	0.014	1.65775e-73	Intermediate	Olfml1
RP23-243D10.3	3.44863e-77	0.689389	0.122	0.006	7.01244e-73	Intermediate	RP23-243D10.3
Ptprj.1	7.95869e-77	0.692318	0.299	0.087	1.61832e-72	Intermediate	Ptprj
Cacnb4.1	2.43958e-76	-1.09823	0.13	0.391	4.96063e-72	Intermediate	Cacnb4
Slco3a1.1	4.17938e-76	0.677912	0.221	0.046	8.49836e-72	Intermediate	Slco3a1
Slc44a3.1	3.41489e-75	-1.00013	0.077	0.326	6.94384e-71	Intermediate	Slc44a3
Atrnl1.1	4.8255e-75	-0.965413	0.165	0.428	9.81217e-71	Intermediate	Atrnl1
Lta4h.1	1.72973e-74	0.723967	0.208	0.043	3.51724e-70	Intermediate	Lta4h
Gpm6a	2.81888e-74	0.654438	0.163	0.022	5.73191e-70	Intermediate	Gpm6a
Sema6a.1	5.1989e-74	0.68138	0.21	0.042	1.05714e-69	Intermediate	Sema6a
Mapt	7.20782e-74	0.500627	0.461	0.193	1.46564e-69	Intermediate	Mapt
Chst11.1	8.37479e-74	0.751428	0.217	0.047	1.70293e-69	Intermediate	Chst11
Spp1.1	1.64439e-73	-0.880137	0.888	0.952	3.3437e-69	Intermediate	Spp1
Kank1.1	1.77102e-73	-1.03675	0.063	0.301	3.60119e-69	Intermediate	Kank1
Gm43267	3.28093e-73	0.584444	0.116	0.006	6.67143e-69	Intermediate	Gm43267
Gm13268.1	3.42565e-73	-1.06437	0.039	0.269	6.96572e-69	Intermediate	Gm13268
Tsc22d2.1	6.39995e-73	-0.951552	0.226	0.477	1.30137e-68	Intermediate	Tsc22d2
Camk2d.1	8.15643e-73	0.467784	0.499	0.228	1.65853e-68	Intermediate	Camk2d
Scly.1	1.22327e-72	0.69466	0.2	0.04	2.48739e-68	Intermediate	Scly
Mamdc2	1.40546e-72	0.604808	0.101	0.002	2.85787e-68	Intermediate	Mamdc2
Caln1.1	1.53462e-71	-1.01796	0.109	0.356	3.1205e-67	Intermediate	Caln1
Parg.1	2.58604e-71	-1.01698	0.136	0.385	5.25845e-67	Intermediate	Parg
Tacc2.1	1.04432e-70	-1.01159	0.147	0.389	2.12352e-66	Intermediate	Tacc2
Lrpap1.1	1.40175e-70	-0.808783	0.302	0.559	2.85032e-66	Intermediate	Lrpap1
Rgs4.1	1.53205e-70	-0.963761	0.125	0.376	3.11527e-66	Intermediate	Rgs4
Car8	3.26491e-70	0.571221	0.117	0.007	6.63888e-66	Intermediate	Car8
Pde4d	3.43017e-70	0.319137	0.953	0.688	6.97492e-66	Intermediate	Pde4d
Gm9925	4.10814e-70	0.558546	0.101	0.003	8.35349e-66	Intermediate	Gm9925
2900052L18Rik	9.64638e-70	0.740987	0.283	0.087	1.96149e-65	Intermediate	2900052L18Rik
Ccnd2.1	2.28763e-69	0.673911	0.19	0.037	4.65166e-65	Intermediate	Ccnd2
Eya4.1	2.50477e-69	-1.04529	0.067	0.298	5.0932e-65	Intermediate	Eya4
Ccnyl1.1	3.20195e-69	-0.998549	0.108	0.349	6.51084e-65	Intermediate	Ccnyl1
Pmp22.1	3.24254e-69	0.62438	0.163	0.025	6.59337e-65	Intermediate	Pmp22
Stard9.1	1.71841e-68	0.666699	0.206	0.045	3.49422e-64	Intermediate	Stard9
Adipor2.1	2.06513e-68	-0.937663	0.176	0.422	4.19924e-64	Intermediate	Adipor2
Ppp2r2b.1	4.02203e-68	-1.20931	0.099	0.336	8.17839e-64	Intermediate	Ppp2r2b
Ank2	5.34637e-68	0.652753	0.418	0.177	1.08713e-63	Intermediate	Ank2
2610203C20Rik.1	8.98127e-68	0.499103	0.464	0.205	1.82625e-63	Intermediate	2610203C20Rik
Lhfpl1	1.8761e-67	0.572052	0.117	0.009	3.81486e-63	Intermediate	Lhfpl1
Plxnc1	2.24547e-67	0.616049	0.141	0.018	4.56593e-63	Intermediate	Plxnc1
Prickle2	2.77374e-67	0.632804	0.13	0.013	5.64013e-63	Intermediate	Prickle2
Gm28960	8.37583e-67	0.587575	0.107	0.006	1.70314e-62	Intermediate	Gm28960
Tnfrsf21.1	9.62234e-67	-0.935237	0.089	0.322	1.95661e-62	Intermediate	Tnfrsf21
Apoe.1	2.81718e-66	0.57936	0.423	0.192	5.72845e-62	Intermediate	Apoe
Pde7b	9.46629e-66	0.660132	0.447	0.206	1.92487e-61	Intermediate	Pde7b
Arhgef38.1	9.93519e-66	-0.9735	0.044	0.256	2.02022e-61	Intermediate	Arhgef38
Meis1.1	1.11959e-65	-1.06915	0.12	0.353	2.27658e-61	Intermediate	Meis1
Gucy2f.1	1.17254e-65	0.652347	0.187	0.038	2.38424e-61	Intermediate	Gucy2f
Cdk19.1	1.30341e-65	0.641707	0.503	0.257	2.65035e-61	Intermediate	Cdk19
Ccdc141.1	1.32583e-65	-0.987222	0.054	0.271	2.69594e-61	Intermediate	Ccdc141
Tspan9.1	2.02564e-65	0.665424	0.278	0.087	4.11894e-61	Intermediate	Tspan9
Fut9	2.72593e-65	0.614247	0.386	0.156	5.54292e-61	Intermediate	Fut9
Sema7a	2.96156e-65	0.541729	0.117	0.009	6.02203e-61	Intermediate	Sema7a
Stambpl1.1	3.44148e-65	-0.978544	0.042	0.255	6.9979e-61	Intermediate	Stambpl1
Syngr1.1	1.39082e-64	0.716422	0.332	0.127	2.82809e-60	Intermediate	Syngr1
Padi2.1	3.28748e-64	-0.916908	0.085	0.311	6.68477e-60	Intermediate	Padi2
Nebl.1	4.68115e-64	0.339265	0.39	0.151	9.51865e-60	Intermediate	Nebl
Scrg1.1	5.00563e-64	0.653849	0.181	0.037	1.01785e-59	Intermediate	Scrg1
Fign.1	7.35038e-64	0.657639	0.246	0.07	1.49463e-59	Intermediate	Fign
Bmyc.1	1.70429e-63	0.621082	0.179	0.036	3.46551e-59	Intermediate	Bmyc
Gm13075.1	2.64526e-63	-0.992208	0.04	0.244	5.37887e-59	Intermediate	Gm13075
Gpr37	3.23106e-63	0.57294	0.131	0.016	6.57003e-59	Intermediate	Gpr37
Tspan10	3.40584e-63	0.524104	0.11	0.008	6.92544e-59	Intermediate	Tspan10
Gm4258.1	3.53177e-63	0.64658	0.303	0.106	7.18149e-59	Intermediate	Gm4258
Cpne8.1	3.60962e-63	0.671398	0.211	0.053	7.33979e-59	Intermediate	Cpne8
Erc1.1	3.67867e-63	-0.893425	0.296	0.512	7.48021e-59	Intermediate	Erc1
Fam69a.1	1.01795e-62	0.680959	0.343	0.135	2.0699e-58	Intermediate	Fam69a
Gsta2	1.88245e-62	0.560551	0.234	0.065	3.82778e-58	Intermediate	Gsta2
Sik2.1	2.36697e-62	0.684894	0.3	0.107	4.81299e-58	Intermediate	Sik2
Slc41a3.1	2.39381e-62	-0.96332	0.094	0.317	4.86758e-58	Intermediate	Slc41a3
Sh3pxd2b	6.37913e-62	0.54966	0.107	0.008	1.29713e-57	Intermediate	Sh3pxd2b
Alpl	8.40513e-62	0.555699	0.12	0.012	1.7091e-57	Intermediate	Alpl
Prkd1	1.03644e-61	0.586281	0.147	0.023	2.10749e-57	Intermediate	Prkd1
Fam49a	1.45444e-61	0.553837	0.127	0.015	2.95745e-57	Intermediate	Fam49a
Sorl1.1	1.58502e-61	-0.882355	0.069	0.285	3.22297e-57	Intermediate	Sorl1
Tmem117.1	2.81813e-61	-0.860478	0.263	0.481	5.73038e-57	Intermediate	Tmem117
Osbpl6.1	3.36955e-61	0.490435	0.285	0.094	6.85164e-57	Intermediate	Osbpl6
Rasl12	4.91238e-61	0.505447	0.106	0.008	9.98883e-57	Intermediate	Rasl12
Cfap54.1	1.11833e-60	0.998242	0.284	0.104	2.27401e-56	Intermediate	Cfap54
Pax2.1	2.90868e-60	-0.942436	0.039	0.239	5.9145e-56	Intermediate	Pax2
Unc5c.1	5.6882e-60	-0.990443	0.134	0.363	1.15664e-55	Intermediate	Unc5c
Aph1c	2.02849e-59	0.675369	0.249	0.078	4.12473e-55	Intermediate	Aph1c
Limch1.1	2.34445e-59	-0.966377	0.047	0.245	4.76721e-55	Intermediate	Limch1
Exoc6b.1	2.5924e-59	-0.842155	0.265	0.484	5.27138e-55	Intermediate	Exoc6b
Fnbp1	3.25705e-59	0.527215	0.611	0.366	6.62289e-55	Intermediate	Fnbp1
Gpr143	3.74882e-59	0.49231	0.101	0.007	7.62285e-55	Intermediate	Gpr143
Mlana.1	4.39028e-59	0.762889	0.279	0.099	8.9272e-55	Intermediate	Mlana
Mdfi	8.39986e-59	0.543334	0.123	0.015	1.70803e-54	Intermediate	Mdfi
Gm38048.1	1.08485e-58	-1.31856	0.042	0.237	2.20593e-54	Intermediate	Gm38048
Hspa4l.1	1.39667e-58	-0.816085	0.182	0.412	2.84e-54	Intermediate	Hspa4l
Kctd14	4.84917e-58	0.620223	0.14	0.022	9.8603e-54	Intermediate	Kctd14
Tacc1.1	5.3167e-58	0.698377	0.233	0.071	1.0811e-53	Intermediate	Tacc1
Slc2a13.1	5.57494e-58	-0.880203	0.195	0.417	1.13361e-53	Intermediate	Slc2a13
Rtp4	6.27058e-58	0.561185	0.141	0.022	1.27506e-53	Intermediate	Rtp4
Glul	3.12115e-57	0.509632	0.415	0.205	6.34655e-53	Intermediate	Glul
Dnajc6	3.1625e-57	0.528277	0.103	0.009	6.43063e-53	Intermediate	Dnajc6
Astn2.1	7.6316e-57	-0.887661	0.226	0.443	1.55181e-52	Intermediate	Astn2
Lnx1.1	8.58111e-57	-0.928619	0.028	0.211	1.74488e-52	Intermediate	Lnx1
Cyp2j6.1	9.59668e-57	0.602291	0.181	0.042	1.95139e-52	Intermediate	Cyp2j6
Lgi4	8.10834e-56	0.56771	0.141	0.024	1.64875e-51	Intermediate	Lgi4
Sltm.1	1.35041e-55	0.539297	0.561	0.33	2.74592e-51	Intermediate	Sltm
Kcne1.1	1.65572e-55	-0.698922	0.271	0.5	3.36674e-51	Intermediate	Kcne1
Slc7a5	2.83662e-55	0.573168	0.118	0.015	5.76798e-51	Intermediate	Slc7a5
Osbpl10.1	3.58787e-55	-0.906872	0.04	0.226	7.29557e-51	Intermediate	Osbpl10
Hgf.1	4.03493e-55	-0.929197	0.026	0.205	8.20463e-51	Intermediate	Hgf
4932411E22Rik	4.9366e-55	0.511398	0.106	0.011	1.00381e-50	Intermediate	4932411E22Rik
Vamp5	5.21282e-55	0.647738	0.312	0.125	1.05997e-50	Intermediate	Vamp5
Sash1.1	5.74421e-55	0.614489	0.252	0.083	1.16803e-50	Intermediate	Sash1
Arhgef11.1	7.44237e-55	0.652368	0.262	0.091	1.51333e-50	Intermediate	Arhgef11
Prdm16.1	7.4827e-55	-0.902587	0.036	0.217	1.52153e-50	Intermediate	Prdm16
Hmgn3.1	8.06871e-55	-0.798984	0.096	0.306	1.64069e-50	Intermediate	Hmgn3
Xaf1	9.72679e-55	0.558446	0.158	0.032	1.97785e-50	Intermediate	Xaf1
Lrba.1	2.25113e-54	-0.718694	0.331	0.531	4.57745e-50	Intermediate	Lrba
Btbd10.1	2.32388e-54	-0.83271	0.176	0.389	4.72537e-50	Intermediate	Btbd10
Ptprk.1	3.88574e-54	-0.86133	0.072	0.269	7.90127e-50	Intermediate	Ptprk
Igsf11	5.14377e-54	0.505917	0.113	0.014	1.04593e-49	Intermediate	Igsf11
Emp3.1	5.47662e-54	0.585503	0.208	0.059	1.11362e-49	Intermediate	Emp3
Son	6.58515e-54	0.558883	0.574	0.353	1.33903e-49	Intermediate	Son
Snca	7.71612e-54	-0.821129	0.015	0.184	1.569e-49	Intermediate	Snca
Ksr1.1	2.92079e-53	0.607976	0.249	0.083	5.93913e-49	Intermediate	Ksr1
Akt3.1	7.7903e-53	0.574959	0.264	0.093	1.58408e-48	Intermediate	Akt3
Epb41.1	9.24789e-53	-0.724617	0.117	0.333	1.88047e-48	Intermediate	Epb41
Plscr4	6.36512e-52	0.577759	0.141	0.027	1.29428e-47	Intermediate	Plscr4
Tmem116.1	9.13675e-52	-0.849056	0.068	0.257	1.85787e-47	Intermediate	Tmem116
Dpysl3.1	1.6116e-51	-0.870168	0.05	0.232	3.27702e-47	Intermediate	Dpysl3
Rab27a	4.36213e-51	0.538811	0.132	0.023	8.86996e-47	Intermediate	Rab27a
Fxyd1	4.43574e-51	0.572496	0.154	0.033	9.01963e-47	Intermediate	Fxyd1
Fam13a.1	5.81057e-51	-0.873265	0.085	0.275	1.18152e-46	Intermediate	Fam13a
Adam10.1	6.53105e-51	0.604988	0.371	0.176	1.32802e-46	Intermediate	Adam10
Trim35	1.04838e-50	0.544756	0.138	0.026	2.13177e-46	Intermediate	Trim35
Rgcc.1	1.14881e-50	-0.845159	0.047	0.227	2.33599e-46	Intermediate	Rgcc
Appl2	2.47996e-50	0.591978	0.328	0.139	5.04275e-46	Intermediate	Appl2
Psen2	6.04302e-50	0.578401	0.184	0.05	1.22879e-45	Intermediate	Psen2
Csrp1.1	6.41819e-50	0.562622	0.235	0.078	1.30508e-45	Intermediate	Csrp1
Slc16a10.1	1.26945e-49	0.60662	0.163	0.04	2.58131e-45	Intermediate	Slc16a10
Eps8l2.1	1.5516e-49	-0.820115	0.05	0.226	3.15503e-45	Intermediate	Eps8l2
Ppp2r3a	3.48808e-49	0.602658	0.294	0.119	7.09266e-45	Intermediate	Ppp2r3a
Bcas3	6.32105e-49	0.520952	0.564	0.346	1.28532e-44	Intermediate	Bcas3
Slc12a2.1	6.38447e-49	-0.580061	0.863	0.873	1.29822e-44	Intermediate	Slc12a2
Sycp3.1	6.80702e-49	-0.893239	0.137	0.333	1.38414e-44	Intermediate	Sycp3
5730522E02Rik	1.4121e-48	0.534404	0.136	0.026	2.87136e-44	Intermediate	5730522E02Rik
Adamtsl5	1.61989e-48	0.573813	0.175	0.046	3.29389e-44	Intermediate	Adamtsl5
Slc41a2.1	2.51164e-48	-0.810401	0.047	0.219	5.10717e-44	Intermediate	Slc41a2
Tcf12.1	2.66997e-48	0.545977	0.437	0.23	5.42911e-44	Intermediate	Tcf12
Rab38	3.34543e-48	0.524202	0.12	0.02	6.8026e-44	Intermediate	Rab38
Raph1.1	4.44295e-48	-0.819323	0.084	0.269	9.03429e-44	Intermediate	Raph1
Atp11a.1	8.34344e-48	0.558143	0.156	0.037	1.69656e-43	Intermediate	Atp11a
Arhgap23.1	2.32497e-47	0.541561	0.157	0.038	4.7276e-43	Intermediate	Arhgap23
Ttc28	2.67396e-47	0.531157	0.138	0.029	5.43723e-43	Intermediate	Ttc28
Ctsb.1	5.75195e-47	0.669078	0.402	0.223	1.1696e-42	Intermediate	Ctsb
Fuca1.1	1.49227e-46	0.599964	0.278	0.114	3.03437e-42	Intermediate	Fuca1
Cpsf6.1	1.59648e-46	0.556946	0.329	0.149	3.24628e-42	Intermediate	Cpsf6
Cntnap3.1	2.1114e-46	-0.869623	0.03	0.187	4.29332e-42	Intermediate	Cntnap3
Enah	2.34579e-46	-0.758891	0.238	0.441	4.76994e-42	Intermediate	Enah
Galnt7.1	2.37607e-46	0.581003	0.214	0.071	4.83151e-42	Intermediate	Galnt7
Slc22a4.1	2.48533e-46	-0.773887	0.038	0.2	5.05367e-42	Intermediate	Slc22a4
Ptgds.1	3.51111e-46	-0.531693	0.996	0.995	7.1395e-42	Intermediate	Ptgds
Ccdc53.1	3.98502e-46	-0.775354	0.16	0.355	8.10314e-42	Intermediate	Ccdc53
Cd24a.1	5.54872e-46	-1.09565	0.016	0.165	1.12828e-41	Intermediate	Cd24a
Plcl2.1	7.18516e-46	-0.748072	0.028	0.185	1.46103e-41	Intermediate	Plcl2
Sgk1.1	7.65013e-46	-0.791129	0.063	0.236	1.55558e-41	Intermediate	Sgk1
Lmo7.1	7.91089e-46	-0.789765	0.05	0.215	1.6086e-41	Intermediate	Lmo7
Abca2.1	8.61362e-46	-0.739156	0.135	0.329	1.75149e-41	Intermediate	Abca2
Etl4.1	9.56182e-46	-0.760995	0.155	0.353	1.9443e-41	Intermediate	Etl4
Ptprd.1	1.90802e-45	-0.773715	0.133	0.329	3.87976e-41	Intermediate	Ptprd
Cav1	6.20324e-45	0.466109	0.113	0.019	1.26137e-40	Intermediate	Cav1
Epcam.1	1.03651e-44	-0.76746	0.088	0.267	2.10763e-40	Intermediate	Epcam
Hipk2.1	1.16022e-44	-0.734984	0.2	0.389	2.3592e-40	Intermediate	Hipk2
Dusp6	1.61996e-44	0.52437	0.142	0.033	3.29403e-40	Intermediate	Dusp6
Chst9.1	2.27169e-44	-0.920454	0.026	0.175	4.61926e-40	Intermediate	Chst9
Rpl41	2.43156e-44	-0.826763	0.542	0.696	4.94434e-40	Intermediate	Rpl41
Pdpn	4.56881e-44	0.494987	0.124	0.024	9.29021e-40	Intermediate	Pdpn
Elmo1.1	7.54915e-44	-0.80506	0.059	0.224	1.53504e-39	Intermediate	Elmo1
Map1b	9.64971e-44	0.322863	0.115	0.02	1.96217e-39	Intermediate	Map1b
Fmnl2	1.52902e-43	0.399847	0.72	0.505	3.10912e-39	Intermediate	Fmnl2
Ifnar2.1	1.78702e-43	0.583218	0.179	0.054	3.63373e-39	Intermediate	Ifnar2
Gpatch8.1	2.80357e-43	0.464513	0.507	0.305	5.70077e-39	Intermediate	Gpatch8
Rbms1.1	5.05767e-43	0.544528	0.364	0.183	1.02843e-38	Intermediate	Rbms1
Dpy19l1	7.57599e-43	0.483474	0.102	0.016	1.5405e-38	Intermediate	Dpy19l1
Fam20a.1	8.46649e-43	-0.764947	0.031	0.181	1.72158e-38	Intermediate	Fam20a
Hbb-bs.1	8.69363e-43	-2.99486	0.918	0.945	1.76776e-38	Intermediate	Hbb-bs
Mlxip.1	9.03476e-43	0.536091	0.182	0.056	1.83713e-38	Intermediate	Mlxip
Abtb2	1.46394e-42	0.542401	0.488	0.29	2.97678e-38	Intermediate	Abtb2
Jarid2.1	1.75002e-42	0.602812	0.31	0.141	3.55849e-38	Intermediate	Jarid2
n-R5-8s1	3.37662e-42	0.478442	0.111	0.02	6.86602e-38	Intermediate	n-R5-8s1
Tef.1	3.68643e-42	0.536442	0.232	0.087	7.49599e-38	Intermediate	Tef
Kif21a	5.17026e-42	0.533634	0.24	0.092	1.05132e-37	Intermediate	Kif21a
Nxn.1	5.86254e-42	-0.728541	0.048	0.205	1.19209e-37	Intermediate	Nxn
Gjb2.1	7.95098e-42	0.526837	0.265	0.111	1.61675e-37	Intermediate	Gjb2
Mkrn1.1	8.20062e-42	-0.845759	0.038	0.188	1.66751e-37	Intermediate	Mkrn1
Phyhipl.1	1.14505e-41	-0.793325	0.031	0.176	2.32835e-37	Intermediate	Phyhipl
Foxn2	1.97691e-41	0.496534	0.149	0.039	4.01986e-37	Intermediate	Foxn2
Rex2.1	2.00265e-41	-0.790571	0.046	0.198	4.07219e-37	Intermediate	Rex2
Strbp.1	2.04381e-41	-0.545228	0.47	0.617	4.15589e-37	Intermediate	Strbp
Lrrc8d.1	2.39669e-41	-0.708278	0.155	0.337	4.87343e-37	Intermediate	Lrrc8d
Ceacam1	2.9244e-41	0.533336	0.187	0.061	5.94648e-37	Intermediate	Ceacam1
Ankrd28	3.05646e-41	0.524593	0.362	0.18	6.21501e-37	Intermediate	Ankrd28
Cdk5rap2.1	6.25295e-41	0.558174	0.175	0.054	1.27148e-36	Intermediate	Cdk5rap2
Rassf3.1	7.62313e-41	0.574607	0.199	0.069	1.55009e-36	Intermediate	Rassf3
Gm26917.1	9.9556e-41	0.563014	0.233	0.092	2.02437e-36	Intermediate	Gm26917
Tbx3os1.1	1.02721e-40	-0.808322	0.038	0.185	2.08873e-36	Intermediate	Tbx3os1
Paqr5.1	1.19989e-40	-0.7427	0.039	0.188	2.43986e-36	Intermediate	Paqr5
Dip2c.1	1.43745e-40	0.449573	0.426	0.227	2.92291e-36	Intermediate	Dip2c
4931406P16Rik.1	1.48061e-40	0.552614	0.292	0.132	3.01068e-36	Intermediate	4931406P16Rik
Nabp1.1	1.86992e-40	-0.713966	0.117	0.293	3.8023e-36	Intermediate	Nabp1
Gata3.1	3.44744e-40	-0.794723	0.031	0.173	7.01002e-36	Intermediate	Gata3
Ybx2.1	3.80755e-40	-0.719819	0.023	0.16	7.74228e-36	Intermediate	Ybx2
Gm12860.1	4.84257e-40	-0.791296	0.027	0.165	9.84687e-36	Intermediate	Gm12860
Shtn1	1.16469e-39	0.513475	0.207	0.074	2.36828e-35	Intermediate	Shtn1
Plekha6.1	3.05378e-39	-0.731965	0.054	0.204	6.20955e-35	Intermediate	Plekha6
Slc25a42	3.18891e-39	0.549363	0.182	0.06	6.48433e-35	Intermediate	Slc25a42
Epha5.1	3.38295e-39	-0.771512	0.045	0.191	6.87889e-35	Intermediate	Epha5
Kansl1l.1	3.45552e-39	0.523312	0.241	0.097	7.02646e-35	Intermediate	Kansl1l
Prelp	5.02267e-39	0.462587	0.12	0.026	1.02131e-34	Intermediate	Prelp
Gm37229	5.61508e-39	0.458777	0.108	0.021	1.14177e-34	Intermediate	Gm37229
Slc35f1.1	6.40803e-39	-0.809893	0.031	0.169	1.30301e-34	Intermediate	Slc35f1
Pvt1.1	1.32803e-38	-0.710834	0.033	0.172	2.70043e-34	Intermediate	Pvt1
Zfp608.1	1.53107e-38	0.508775	0.253	0.105	3.11328e-34	Intermediate	Zfp608
Zfp704	1.90616e-38	0.465029	0.129	0.031	3.87598e-34	Intermediate	Zfp704
Ptger3.1	2.77303e-38	-0.737835	0.076	0.231	5.63868e-34	Intermediate	Ptger3
Aplp2	3.30821e-38	0.533912	0.412	0.237	6.72691e-34	Intermediate	Aplp2
Rasgef1c.1	3.41553e-38	-0.716721	0.031	0.166	6.94515e-34	Intermediate	Rasgef1c
Kirrel	4.52212e-38	0.451559	0.136	0.035	9.19527e-34	Intermediate	Kirrel
Tanc1.1	5.63217e-38	0.485528	0.198	0.069	1.14525e-33	Intermediate	Tanc1
Tbx1.1	6.54561e-38	-0.709213	0.039	0.178	1.33099e-33	Intermediate	Tbx1
Tmem260	8.24044e-38	0.481788	0.203	0.072	1.67561e-33	Intermediate	Tmem260
Alas2.1	1.6514e-37	-0.723129	0.014	0.137	3.35797e-33	Intermediate	Alas2
Klf7.1	2.1381e-37	0.472932	0.137	0.036	4.34762e-33	Intermediate	Klf7
Gm44148	2.50606e-37	0.504416	0.112	0.024	5.09583e-33	Intermediate	Gm44148
Zfp979.1	2.79292e-37	-0.696949	0.082	0.239	5.67912e-33	Intermediate	Zfp979
Naaladl2.1	2.84807e-37	-0.606127	0.526	0.627	5.79126e-33	Intermediate	Naaladl2
Tinagl1	4.76904e-37	0.538277	0.221	0.087	9.69737e-33	Intermediate	Tinagl1
Cyfip2.1	6.55449e-37	-0.656293	0.06	0.208	1.33279e-32	Intermediate	Cyfip2
Gpr176.1	7.29479e-37	-0.723164	0.021	0.147	1.48332e-32	Intermediate	Gpr176
Gm19026.1	7.52722e-37	-0.84896	0.039	0.176	1.53059e-32	Intermediate	Gm19026
Eya1.1	7.88435e-37	0.387001	0.248	0.101	1.6032e-32	Intermediate	Eya1
Rap1gap2.1	1.27015e-36	-0.686257	0.034	0.167	2.58272e-32	Intermediate	Rap1gap2
Msi2.1	1.64124e-36	-0.562325	0.451	0.581	3.3373e-32	Intermediate	Msi2
Luzp2	2.72313e-36	0.506959	0.109	0.023	5.53722e-32	Intermediate	Luzp2
Slc25a3.1	4.39119e-36	-0.567679	0.27	0.45	8.92904e-32	Intermediate	Slc25a3
Epb41l2.1	6.53096e-36	0.459016	0.163	0.052	1.328e-31	Intermediate	Epb41l2
Ucp2.1	7.8804e-36	-0.514988	0.039	0.18	1.6024e-31	Intermediate	Ucp2
Eci2	8.31939e-36	0.528223	0.198	0.074	1.69166e-31	Intermediate	Eci2
Tmem55a	9.20678e-36	0.513729	0.232	0.096	1.87211e-31	Intermediate	Tmem55a
Mcu	9.26258e-36	0.499674	0.265	0.119	1.88345e-31	Intermediate	Mcu
Nf1	2.08372e-35	0.477933	0.388	0.212	4.23703e-31	Intermediate	Nf1
Trps1.1	2.31133e-35	0.457148	0.296	0.139	4.69987e-31	Intermediate	Trps1
Plxna1	4.05304e-35	0.429024	0.111	0.025	8.24146e-31	Intermediate	Plxna1
Arhgap8.1	4.19336e-35	-0.652596	0.03	0.157	8.52678e-31	Intermediate	Arhgap8
AA986860.1	4.99012e-35	-0.681346	0.03	0.157	1.01469e-30	Intermediate	AA986860
Lrrk2.1	5.56613e-35	-0.670293	0.087	0.239	1.13182e-30	Intermediate	Lrrk2
Myo1e.1	8.47998e-35	-0.667393	0.047	0.183	1.72432e-30	Intermediate	Myo1e
4833439L19Rik.1	1.02289e-34	-0.600897	0.15	0.316	2.07995e-30	Intermediate	4833439L19Rik
Bicd1	1.08375e-34	0.40729	0.494	0.3	2.20371e-30	Intermediate	Bicd1
Ube2l6.1	1.16936e-34	-0.393779	0.009	0.122	2.37777e-30	Intermediate	Ube2l6
Camk1	1.23501e-34	0.448794	0.133	0.037	2.51127e-30	Intermediate	Camk1
Pla2g3.1	1.34637e-34	-0.67083	0.02	0.139	2.73771e-30	Intermediate	Pla2g3
March3.1	1.57527e-34	-0.686322	0.036	0.165	3.20314e-30	Intermediate	March3
Cdkl1.1	2.15249e-34	-0.642013	0.03	0.155	4.37687e-30	Intermediate	Cdkl1
Polg	2.95061e-34	0.437356	0.108	0.024	5.99977e-30	Intermediate	Polg
4930523C07Rik.1	3.01834e-34	-0.596401	0.016	0.132	6.13749e-30	Intermediate	4930523C07Rik
Rbm47.1	3.24627e-34	-0.68599	0.063	0.202	6.60097e-30	Intermediate	Rbm47
Ick	3.54934e-34	0.431087	0.106	0.023	7.21723e-30	Intermediate	Ick
Gpx1.1	4.10046e-34	-1.13137	0.06	0.197	8.33788e-30	Intermediate	Gpx1
Limd1	4.15738e-34	0.507195	0.217	0.089	8.45361e-30	Intermediate	Limd1
Mfi2.1	4.59405e-34	-0.649357	0.029	0.152	9.34154e-30	Intermediate	Mfi2
Clstn1.1	5.74314e-34	-0.574169	0.215	0.387	1.16781e-29	Intermediate	Clstn1
Itgav	5.9082e-34	0.479544	0.276	0.129	1.20137e-29	Intermediate	Itgav
St3gal6	6.57291e-34	0.464207	0.388	0.224	1.33654e-29	Intermediate	St3gal6
Ophn1	6.917e-34	0.477211	0.198	0.075	1.4065e-29	Intermediate	Ophn1
Spata13.1	8.6168e-34	-0.687728	0.039	0.167	1.75214e-29	Intermediate	Spata13
Sel1l3.1	3.41529e-33	-0.615145	0.022	0.139	6.94465e-29	Intermediate	Sel1l3
Slc12a7.1	3.80228e-33	-0.637018	0.064	0.203	7.73155e-29	Intermediate	Slc12a7
Prom2.1	4.15008e-33	-0.585113	0.105	0.258	8.43878e-29	Intermediate	Prom2
Cdon.1	4.81291e-33	-0.693519	0.055	0.188	9.78656e-29	Intermediate	Cdon
Map3k5.1	5.9006e-33	0.467501	0.222	0.093	1.19983e-28	Intermediate	Map3k5
A530020G20Rik.1	6.8081e-33	-0.676491	0.022	0.137	1.38436e-28	Intermediate	A530020G20Rik
Abhd12.1	7.18823e-33	0.485392	0.179	0.066	1.46165e-28	Intermediate	Abhd12
Rasal2.1	7.70464e-33	0.447572	0.152	0.049	1.56666e-28	Intermediate	Rasal2
Efna5.1	8.03908e-33	-0.644579	0.373	0.507	1.63467e-28	Intermediate	Efna5
Dixdc1.1	8.77508e-33	-0.64251	0.03	0.15	1.78432e-28	Intermediate	Dixdc1
Padi1.1	9.62199e-33	-0.645866	0.045	0.174	1.95654e-28	Intermediate	Padi1
Ankrd33b.1	1.08615e-32	-0.618895	0.026	0.143	2.20859e-28	Intermediate	Ankrd33b
Gpr180	1.60227e-32	0.399371	0.123	0.033	3.25805e-28	Intermediate	Gpr180
Zfand3	1.9157e-32	0.448292	0.364	0.203	3.89538e-28	Intermediate	Zfand3
Nktr	2.92804e-32	0.399959	0.568	0.388	5.95388e-28	Intermediate	Nktr
Gm37240	2.97296e-32	0.458869	0.381	0.216	6.04521e-28	Intermediate	Gm37240
Adgrg6.1	3.18716e-32	-0.658855	0.076	0.215	6.48077e-28	Intermediate	Adgrg6
Asap1.1	3.45874e-32	0.470442	0.32	0.169	7.03301e-28	Intermediate	Asap1
Rps27rt	3.57854e-32	-1.01758	0.353	0.516	7.27661e-28	Intermediate	Rps27rt
Arfgef3	4.35213e-32	0.407212	0.114	0.029	8.84963e-28	Intermediate	Arfgef3
Sptbn1.1	5.45566e-32	0.479589	0.393	0.232	1.10935e-27	Intermediate	Sptbn1
Nfia	9.25005e-32	0.321324	0.736	0.553	1.88091e-27	Intermediate	Nfia
Tmem45b.1	9.81386e-32	-0.661078	0.04	0.162	1.99555e-27	Intermediate	Tmem45b
Il17re.1	1.5797e-31	-0.630064	0.036	0.157	3.21216e-27	Intermediate	Il17re
Tmsb4x	1.78511e-31	-1.55987	0.309	0.467	3.62984e-27	Intermediate	Tmsb4x
Esrrg.1	1.79286e-31	-0.635946	0.209	0.367	3.6456e-27	Intermediate	Esrrg
Atp6v0a1.1	1.85205e-31	0.510956	0.199	0.082	3.76596e-27	Intermediate	Atp6v0a1
Rufy3	2.01885e-31	0.437911	0.145	0.047	4.10512e-27	Intermediate	Rufy3
Cers5.1	2.77132e-31	0.455413	0.192	0.077	5.6352e-27	Intermediate	Cers5
Ptpn14	2.78546e-31	0.444767	0.23	0.101	5.66395e-27	Intermediate	Ptpn14
Mpp7.1	2.79622e-31	-0.644059	0.058	0.186	5.68583e-27	Intermediate	Mpp7
Klf10.1	3.17621e-31	-0.649083	0.062	0.193	6.4585e-27	Intermediate	Klf10
Acvr1	3.69245e-31	0.4087	0.128	0.037	7.50822e-27	Intermediate	Acvr1
H3f3a.1	5.81271e-31	-0.819933	0.236	0.397	1.18196e-26	Intermediate	H3f3a
Gprin3.1	7.05777e-31	-0.654258	0.032	0.147	1.43513e-26	Intermediate	Gprin3
Abcc5.1	7.62981e-31	0.481454	0.161	0.058	1.55145e-26	Intermediate	Abcc5
Sav1	9.95529e-31	0.407579	0.114	0.03	2.02431e-26	Intermediate	Sav1
Fam20c.1	1.16789e-30	-0.60727	0.042	0.163	2.3748e-26	Intermediate	Fam20c
A930011G23Rik.1	1.27774e-30	-0.740046	0.088	0.226	2.59815e-26	Intermediate	A930011G23Rik
Dtna.1	1.85825e-30	-0.62027	0.093	0.233	3.77857e-26	Intermediate	Dtna
Tox.1	2.24429e-30	-0.651888	0.027	0.139	4.56355e-26	Intermediate	Tox
Cryl1.1	2.3145e-30	0.408404	0.158	0.056	4.7063e-26	Intermediate	Cryl1
Hba-a2.1	2.58453e-30	-3.06025	0.19	0.331	5.25539e-26	Intermediate	Hba-a2
Rbbp8.1	3.29424e-30	-0.635553	0.098	0.238	6.69852e-26	Intermediate	Rbbp8
Casz1.1	4.7128e-30	-0.622304	0.027	0.137	9.583e-26	Intermediate	Casz1
Atp2c2.1	4.74861e-30	-0.613448	0.039	0.157	9.65581e-26	Intermediate	Atp2c2
Gm15427.1	5.22257e-30	-1.004	0.172	0.32	1.06196e-25	Intermediate	Gm15427
Cldn9.1	7.13064e-30	-0.594097	0.085	0.224	1.44994e-25	Intermediate	Cldn9
Rpl27a	7.4528e-30	-0.611555	0.094	0.234	1.51545e-25	Intermediate	Rpl27a
Reep5.1	8.85855e-30	-0.491656	0.214	0.38	1.8013e-25	Intermediate	Reep5
Wwc1.1	1.02033e-29	-0.584862	0.074	0.207	2.07473e-25	Intermediate	Wwc1
Smad5	1.57395e-29	0.4023	0.11	0.03	3.20048e-25	Intermediate	Smad5
Nr6a1.1	2.01539e-29	-0.582815	0.341	0.473	4.0981e-25	Intermediate	Nr6a1
Frk.1	2.21246e-29	-0.624094	0.07	0.199	4.49882e-25	Intermediate	Frk
Dock7	2.25458e-29	0.42803	0.377	0.219	4.58446e-25	Intermediate	Dock7
Slc25a37.1	2.2857e-29	-0.502362	0.028	0.142	4.64774e-25	Intermediate	Slc25a37
Gm21954.1	2.36057e-29	-0.628515	0.067	0.195	4.79998e-25	Intermediate	Gm21954
Eva1c	2.55162e-29	0.40454	0.218	0.094	5.18847e-25	Intermediate	Eva1c
Rpl32.1	2.82372e-29	-0.903242	0.161	0.309	5.74174e-25	Intermediate	Rpl32
Tcf4.1	2.99704e-29	0.386061	0.388	0.227	6.09419e-25	Intermediate	Tcf4
Calm2.1	3.5934e-29	-0.552681	0.351	0.502	7.30682e-25	Intermediate	Calm2
Gm10177.1	3.65533e-29	-0.412012	0.034	0.15	7.43276e-25	Intermediate	Gm10177
Gas6.1	3.89769e-29	-0.588386	0.069	0.198	7.92557e-25	Intermediate	Gas6
Myo10	4.26469e-29	0.436291	0.224	0.101	8.67182e-25	Intermediate	Myo10
Sorbs2os.1	4.40722e-29	-0.54509	0.01	0.106	8.96164e-25	Intermediate	Sorbs2os
Gna14	4.44483e-29	-0.609093	0.043	0.161	9.03812e-25	Intermediate	Gna14
Rplp0.1	5.28146e-29	-0.790195	0.109	0.253	1.07393e-24	Intermediate	Rplp0
F3	5.49085e-29	0.445532	0.456	0.293	1.11651e-24	Intermediate	F3
Gm26848	5.96792e-29	0.394054	0.32	0.173	1.21352e-24	Intermediate	Gm26848
Wasf3.1	1.04182e-28	-0.561585	0.046	0.164	2.11844e-24	Intermediate	Wasf3
Oaz1	1.20358e-28	-0.504664	0.369	0.515	2.44735e-24	Intermediate	Oaz1
Myo5c.1	1.30792e-28	-0.582612	0.029	0.137	2.65952e-24	Intermediate	Myo5c
Gm13963	1.33801e-28	0.421047	0.318	0.168	2.72071e-24	Intermediate	Gm13963
Rps16-ps2.1	1.89728e-28	-0.800247	0.114	0.251	3.85793e-24	Intermediate	Rps16-ps2
Dpp4	2.7611e-28	-0.657265	0.028	0.135	5.61443e-24	Intermediate	Dpp4
Gm26763.1	2.77026e-28	-0.764538	0.225	0.363	5.63306e-24	Intermediate	Gm26763
Dpp10.1	3.33335e-28	-0.788978	0.036	0.145	6.77804e-24	Intermediate	Dpp10
St6galnac2	3.87585e-28	0.426649	0.292	0.152	7.88115e-24	Intermediate	St6galnac2
Gpx3.1	4.0964e-28	-0.422074	0.385	0.557	8.32962e-24	Intermediate	Gpx3
Slc22a17	5.10373e-28	0.432111	0.182	0.074	1.03779e-23	Intermediate	Slc22a17
Sh3d19	5.27755e-28	0.312077	0.124	0.038	1.07314e-23	Intermediate	Sh3d19
Hps3	6.05269e-28	0.419302	0.145	0.051	1.23075e-23	Intermediate	Hps3
Por.1	7.2737e-28	0.408697	0.166	0.064	1.47903e-23	Intermediate	Por
Large	7.81854e-28	0.426774	0.344	0.193	1.58982e-23	Intermediate	Large
Gm14303.1	8.89122e-28	-0.801803	0.308	0.46	1.80794e-23	Intermediate	Gm14303
Gsta1	1.09185e-27	0.350963	0.137	0.046	2.22017e-23	Intermediate	Gsta1
Spint2.1	1.09335e-27	-0.518619	0.262	0.414	2.22321e-23	Intermediate	Spint2
Neo1	1.17856e-27	0.409726	0.27	0.135	2.39648e-23	Intermediate	Neo1
Rab27b.1	1.24556e-27	-0.675092	0.055	0.172	2.53272e-23	Intermediate	Rab27b
Slc39a14	1.34815e-27	0.39403	0.112	0.032	2.74133e-23	Intermediate	Slc39a14
Esrp1.1	1.46431e-27	-0.562966	0.019	0.117	2.97753e-23	Intermediate	Esrp1
Rassf8	1.70886e-27	0.410159	0.109	0.031	3.47479e-23	Intermediate	Rassf8
Maml2	1.72955e-27	0.393825	0.112	0.033	3.51686e-23	Intermediate	Maml2
Myo3b.1	1.81144e-27	-0.597454	0.021	0.12	3.68338e-23	Intermediate	Myo3b
Gm17276.1	1.92583e-27	-0.582996	0.031	0.136	3.91597e-23	Intermediate	Gm17276
Pla2g7.1	2.01088e-27	-0.558159	0.182	0.328	4.08891e-23	Intermediate	Pla2g7
Gm9843.1	2.76128e-27	-0.96051	0.218	0.359	5.61479e-23	Intermediate	Gm9843
Gm43713.1	5.63785e-27	-0.620959	0.259	0.401	1.1464e-22	Intermediate	Gm43713
Rgs20.1	6.38649e-27	-0.618807	0.025	0.124	1.29863e-22	Intermediate	Rgs20
Gm7536	7.72308e-27	-0.626296	0.124	0.256	1.57041e-22	Intermediate	Gm7536
Hvcn1	9.31433e-27	0.346053	0.115	0.035	1.89397e-22	Intermediate	Hvcn1
Tspan15.1	9.75451e-27	-0.556774	0.044	0.155	1.98348e-22	Intermediate	Tspan15
Ehd3.1	1.50327e-26	-0.560639	0.088	0.217	3.05676e-22	Intermediate	Ehd3
Tln2.1	1.65946e-26	-0.566847	0.117	0.249	3.37435e-22	Intermediate	Tln2
1700003D09Rik.1	1.79255e-26	-0.592757	0.05	0.161	3.64497e-22	Intermediate	1700003D09Rik
Flnb.1	1.916e-26	-0.585764	0.061	0.177	3.89599e-22	Intermediate	Flnb
Rpl18a.1	2.07075e-26	-0.693557	0.072	0.192	4.21066e-22	Intermediate	Rpl18a
Chka	2.10248e-26	0.394881	0.302	0.16	4.27519e-22	Intermediate	Chka
Mdn1	2.1475e-26	0.401987	0.14	0.05	4.36672e-22	Intermediate	Mdn1
Hip1	2.54661e-26	0.395994	0.135	0.047	5.17827e-22	Intermediate	Hip1
Ank.1	2.93424e-26	-0.540925	0.039	0.146	5.96649e-22	Intermediate	Ank
Inadl.1	2.98237e-26	-0.557828	0.069	0.188	6.06436e-22	Intermediate	Inadl
Bpgm.1	4.56958e-26	-0.487177	0.02	0.117	9.29178e-22	Intermediate	Bpgm
Rab11fip2	4.62747e-26	0.40071	0.19	0.082	9.40949e-22	Intermediate	Rab11fip2
Wnt5a	5.05959e-26	0.432197	0.181	0.078	1.02882e-21	Intermediate	Wnt5a
2010300C02Rik.1	6.28062e-26	-0.567075	0.037	0.141	1.2771e-21	Intermediate	2010300C02Rik
Rufy4.1	6.28676e-26	-0.562292	0.029	0.128	1.27835e-21	Intermediate	Rufy4
Cited2.1	6.59449e-26	0.458004	0.137	0.049	1.34092e-21	Intermediate	Cited2
Mcoln3.1	6.81837e-26	-0.529681	0.076	0.197	1.38645e-21	Intermediate	Mcoln3
Arf5	8.02105e-26	-0.424747	0.079	0.208	1.631e-21	Intermediate	Arf5
Slc31a2.1	8.08712e-26	-0.584755	0.048	0.156	1.64443e-21	Intermediate	Slc31a2
Gm12254	9.05868e-26	-0.627128	0.133	0.27	1.84199e-21	Intermediate	Gm12254
Gm10080.1	1.14347e-25	-0.469392	0.032	0.136	2.32513e-21	Intermediate	Gm10080
Lyst.1	1.18286e-25	0.443013	0.165	0.068	2.40524e-21	Intermediate	Lyst
Hba-a1.1	1.19651e-25	-3.16031	0.719	0.78	2.43298e-21	Intermediate	Hba-a1
Ocln.1	1.20453e-25	-0.563659	0.042	0.147	2.44929e-21	Intermediate	Ocln
Prkag2.1	1.30031e-25	-0.552382	0.04	0.146	2.64405e-21	Intermediate	Prkag2
Hmx2.1	1.41848e-25	-0.565695	0.025	0.121	2.88434e-21	Intermediate	Hmx2
Pik3r3	1.43451e-25	0.450802	0.288	0.156	2.91693e-21	Intermediate	Pik3r3
Cutal.1	1.46945e-25	-0.543395	0.03	0.129	2.98797e-21	Intermediate	Cutal
6030458C11Rik	1.58824e-25	0.384162	0.205	0.092	3.22953e-21	Intermediate	6030458C11Rik
Glrx5	1.67913e-25	-0.444858	0.063	0.184	3.41433e-21	Intermediate	Glrx5
Pikfyve	1.75313e-25	0.412658	0.182	0.079	3.56482e-21	Intermediate	Pikfyve
Zfhx3.1	1.79119e-25	-0.549623	0.179	0.315	3.6422e-21	Intermediate	Zfhx3
Nos1ap.1	1.85963e-25	-0.492949	0.02	0.112	3.78137e-21	Intermediate	Nos1ap
Hmgcl	1.87102e-25	0.400179	0.164	0.067	3.80453e-21	Intermediate	Hmgcl
Rpl39-ps.1	2.76138e-25	-0.871603	0.159	0.297	5.61499e-21	Intermediate	Rpl39-ps
Bahcc1	3.05285e-25	0.341724	0.112	0.034	6.20767e-21	Intermediate	Bahcc1
Pard3b.1	3.05332e-25	-0.54092	0.457	0.546	6.20862e-21	Intermediate	Pard3b
Gab1.1	3.66259e-25	-0.560899	0.142	0.273	7.4475e-21	Intermediate	Gab1
Zfp990.1	4.93723e-25	-0.584948	0.039	0.142	1.00394e-20	Intermediate	Zfp990
Cited4.1	4.97198e-25	-0.555643	0.052	0.16	1.011e-20	Intermediate	Cited4
Ppm1l.1	5.11975e-25	-0.564862	0.135	0.264	1.04105e-20	Intermediate	Ppm1l
Chpt1.1	6.8494e-25	-0.49	0.293	0.434	1.39276e-20	Intermediate	Chpt1
Dach2.1	7.29974e-25	-0.6451	0.031	0.128	1.48433e-20	Intermediate	Dach2
Gramd2.1	7.81113e-25	-0.548898	0.031	0.128	1.58832e-20	Intermediate	Gramd2
Zfp521.1	8.579e-25	0.382237	0.178	0.076	1.74445e-20	Intermediate	Zfp521
Slc3a2	8.65746e-25	0.44053	0.208	0.098	1.76041e-20	Intermediate	Slc3a2
Lims1.1	8.96795e-25	0.401032	0.26	0.137	1.82354e-20	Intermediate	Lims1
Ntmt1	1.01636e-24	0.395478	0.133	0.048	2.06667e-20	Intermediate	Ntmt1
Cmtm8.1	1.06239e-24	-0.512187	0.034	0.133	2.16026e-20	Intermediate	Cmtm8
Inpp5f	1.18911e-24	0.349051	0.109	0.034	2.41793e-20	Intermediate	Inpp5f
Rps25-ps1	1.33841e-24	-0.712791	0.144	0.273	2.72151e-20	Intermediate	Rps25-ps1
Fads6.1	1.41893e-24	-0.557427	0.061	0.172	2.88525e-20	Intermediate	Fads6
Megf9.1	1.42055e-24	0.369614	0.197	0.09	2.88855e-20	Intermediate	Megf9
Gm4149	1.64885e-24	-0.772014	0.323	0.468	3.35278e-20	Intermediate	Gm4149
Efhd1.1	1.69418e-24	-0.53245	0.036	0.136	3.44494e-20	Intermediate	Efhd1
Spred2	2.39522e-24	0.403185	0.181	0.079	4.87045e-20	Intermediate	Spred2
Rpl9-ps6.1	2.49232e-24	-0.700514	0.165	0.297	5.06788e-20	Intermediate	Rpl9-ps6
Aif1l.1	2.7008e-24	-0.426181	0.278	0.429	5.49181e-20	Intermediate	Aif1l
Pacsin2.1	2.78269e-24	-0.514671	0.121	0.249	5.65832e-20	Intermediate	Pacsin2
Gm15500.1	3.31974e-24	-0.51668	0.071	0.187	6.75035e-20	Intermediate	Gm15500
Fam171a1	3.48798e-24	0.407077	0.168	0.071	7.09246e-20	Intermediate	Fam171a1
Hbb-bt.1	4.33271e-24	-3.24905	0.294	0.407	8.81013e-20	Intermediate	Hbb-bt
Zak.1	4.73338e-24	-0.503354	0.092	0.212	9.62484e-20	Intermediate	Zak
Epb41l4a.1	5.12153e-24	-0.543388	0.039	0.138	1.04141e-19	Intermediate	Epb41l4a
Lpp	5.47169e-24	0.371467	0.415	0.264	1.11261e-19	Intermediate	Lpp
Rassf2	6.56127e-24	0.360634	0.101	0.031	1.33417e-19	Intermediate	Rassf2
Fchsd2.1	7.54966e-24	0.269607	0.29	0.155	1.53515e-19	Intermediate	Fchsd2
Itga6.1	9.61446e-24	-0.531739	0.034	0.129	1.955e-19	Intermediate	Itga6
Kirrel3.1	9.75035e-24	-0.630724	0.071	0.182	1.98264e-19	Intermediate	Kirrel3
Tgfbr1	1.04392e-23	0.3816	0.128	0.047	2.1227e-19	Intermediate	Tgfbr1
Sh3rf1.1	1.58051e-23	-0.566864	0.117	0.236	3.21381e-19	Intermediate	Sh3rf1
Gm30382.1	1.65744e-23	-0.623219	0.025	0.114	3.37023e-19	Intermediate	Gm30382
Rpl39.1	1.97028e-23	-0.773498	0.136	0.263	4.00636e-19	Intermediate	Rpl39
Gon4l.1	2.00763e-23	-0.56242	0.106	0.226	4.08231e-19	Intermediate	Gon4l
Sox11	3.22945e-23	0.364611	0.123	0.044	6.56677e-19	Intermediate	Sox11
RP23-179K7.3.1	3.38655e-23	-0.660277	0.071	0.182	6.8862e-19	Intermediate	RP23-179K7.3
Tns1.1	4.11651e-23	-0.461364	0.279	0.417	8.37051e-19	Intermediate	Tns1
Gm10044.1	5.73936e-23	-0.527166	0.029	0.12	1.16704e-18	Intermediate	Gm10044
Mtss1	5.74483e-23	-0.565379	0.13	0.251	1.16815e-18	Intermediate	Mtss1
Gm11361.1	5.77877e-23	-0.785939	0.12	0.238	1.17506e-18	Intermediate	Gm11361
Ifi35	6.71781e-23	0.418458	0.233	0.119	1.366e-18	Intermediate	Ifi35
Plscr2.1	7.36885e-23	-0.523341	0.061	0.167	1.49838e-18	Intermediate	Plscr2
Sord	7.4599e-23	0.380341	0.138	0.054	1.5169e-18	Intermediate	Sord
Slc25a25.1	1.02389e-22	-0.506519	0.056	0.159	2.08199e-18	Intermediate	Slc25a25
Rpl34-ps1.1	1.15934e-22	-0.711337	0.147	0.27	2.35741e-18	Intermediate	Rpl34-ps1
Nhsl1	1.31293e-22	0.361241	0.364	0.222	2.66971e-18	Intermediate	Nhsl1
Mbp.1	1.59035e-22	-0.485568	0.028	0.118	3.23382e-18	Intermediate	Mbp
Ebf1.1	1.75333e-22	-1.41392	0.104	0.215	3.56522e-18	Intermediate	Ebf1
Fggy	1.79561e-22	0.36296	0.187	0.086	3.6512e-18	Intermediate	Fggy
Gm13269.1	1.97924e-22	-0.544283	0.024	0.109	4.02459e-18	Intermediate	Gm13269
[truncated: 14,465 more rows]

## Sheet: Key
Heading	Meaning
p_val	Significance of the fold change between conditions of a given gene in a given cell type between conditions.
avg_logFC	Average log fold change of expression of a given gene between conditions in a given cell type. Postive fold change is more highly expressed in control cells, negative fold change is more highly expressed in cisplatin-treated cells.
pct.1	The percentage of control cells of a given cell type postive for a given gene.
pct.2	The percentage of cisplatin-treated cells of a given cell type postive for a given gene.
p_val_adj	Significance of the fold change between conditions of a given gene in a given cell type between conditions, adjusted for multiple comparison testing.
cluster	The cell type that identifies a given cluster.
gene	The name of the gene being measured.
