# Supplementary material for: Single-Cell RNA-Seq of Cisplatin-Treated Adult Stria Vascularis Identifies Cell Type-Specific Regulatory Networks and Novel Therapeutic Gene Targets
Source: Front Mol Neurosci. 2021 Sep 9;14:718241. doi: 10.3389/fnmol.2021.718241 (PMC8458580; doi:10.3389/fnmol.2021.718241)
Supplement: Supplementary Table 2 — Forward, reverse, and probe primer sequences for ddPCR probes. [file Table_2.XLSX]

## Sheet: Sheet1
Gene	Forward Primer	Reverse Primer	Probe
Actb	GAGGTATCCTGACCCTGAAGTA	CACACGCAGCTCATTGTAGA	TGGCATTGTTACCAACTGGGACGA
Aes1	CCAGGTTCTGCCCTATTTGT	CTGTCGGATGATGGAGTTCAG	CATCGAGAGAGCCAAGCAGGTCAC
Aif1l	CGCAGCCTTCAAAGAGAAATAC	CAGCTTCTCCATCATCCTCTTTA	TGGAGTTTGACCTGAATAATGAAGGCGA
Anxa2	AGACAGCAGTCAAGACCAAAG	CTGATAGGCGAAGGCAATGT	CAACATCCTGACAAACCGCAGCAA
Atp1b2	AGCCTTTGGTGGCTGTAAA	GCTCATCGTCTGTGGCAATA	CGTGGAGGTGAATGTTGAATGCCG
Cdkn1a	CTGAGCGGCCTGAAGATT	ATCTGCGCTTGGAGTGATAG	AAATCTGTCAGGCTGGTCTGCCTC
Cdkn1c	TGAAGGACCAGCCTCTCT	TCCTGCGCAGTTCTCTTG	CGGCCAATGCGAACGACTTCTTC
Cldn3	AACTGCGTACAAGACGAGAC	ACCAGGACACCGGTACTAA	ACGATGGTGATCTTGGCCTTGGC
Cldn11	GTCACAACGTCCACCAATGA	GTTTGCAGTGGTAGAGACCAG	AAATGGACGAACTGGGCTCCAAGG
Ednrb	CCTCCGTGCCAACGAAATA	TTCTTAGCAGCGTGGAGTTC	CCTCGTGTTCGTGCTAGGCATCAT
Gas2	GATACCGAGTGGGAGAGAAGAT	GGGTCATGCTTGAGCAGATAG	TGCTGCACAACAAGCATGTGATGG
Gjb2	GGAAGTTCATGAAGGGAGAGATAA	AAGAAGATGCTGGTGGTGTAG	AAACCCAGAAGGTCCGTATCGAAGG
Gjb6	GATTTCCGCATCCGTGATTTG	TCAATGTGGCCGAGTTGTGTTACCT	TCTGCGCCTGTGTTCTTT
Gpx2	ACAACTACCCGGGACTACA	CTTGAGGCTGTTCAGGATCTC	TGCAACCAGTTCGGACATCAGGAG
Ifitm3	GGTCTGGTCCCTGTTCAATAC	GTCACATCACCCACCATCTT	AACTTCTGCTGCCTGGGCTTCATA
Itpr1	CAGGAAGGGCCAAGTAATGT	CAGGTCCAAAGGTGTGTTCT	AAGCGGAAGGCATCTTTGGAGGAA
Itpr2	ATACTCTGCCCAGAAGCAATAC	CTGTTCTCCGACTCATTCTGTT	CCTGTTTCGCCTGCTTGGCTTTC
Kcne1	CGAGATGACAGCAAGCTAGAG	CAGCTTCTTGGATCGGATGT	CTACATCCTCATGGTGCTGGGCTT
Kcnj10	GGAGCACATTGCTGACAAAC	GGTTGCAGAGAAGAGCAGAA	TTGACATGCAATGGCGCTACAAGC
Kcnj13	CTTCTCTCTGGAGACACAACTTAC	CATGAGGCCTAGGAGCATTT	ACCATGTTTCCCAGTGGTGACTGT
Kcnq1	CCGCGGGTCTCCATCTA	GTGGTACACGAAACACTTCCA	CACATCCAGGGCCGAGTCTACAAC
Klf10	GGGTGTGGCAAGACTTACTT	ACCTCCTTTCACAGCCTTTC	AAAGTTCCCATCTGAAGGCCCACG
Met	GAGATCCACAAGGGAAGAAGTG	GGGCTAGCTCCTATTTGCTTAG	AGCCGCGTATGTCAGTAAACCAGG
Mlana	CTCCTATGTCACTGCTGAAGAG	TGTCCATCAAGGTTCTGTATCC	AGCAGCCGATAAGCAGAGCAATCC
Mt1	CCTGCAAGAACTGCAAGTG	GCCTTTGCAGACACAGC	ACCTCCTGCAAGAAGAGCTGCTG
Mt2	CGCCTGCAAATGCAAACA	CACTTGTCGGAAGCCTCTTT	AAAGCTGCTGCTCCTGCTGC
Mt3	TGTCCTACTGGTGGTTCCT	ACAGTCCTTGGCACACTTC	TGCTCGGACAAATGCAAGTGCAAG
Ndufb2	CACTCATGTGGTTCTGGATTCT	CCACTGTGAAGGATCTGGATATG	ATGACTCGGATGCTGTGCTGGG
Nrep	AGAACTCTTGGTCTGGGTCA	TCCATCTTCTTTCGGTTCACTTC	AGACCTCCCTCCATTTCCTTGTATGC
Slc12a2	AACGTGAGCTTCCAGAACG	GTTGGTGTGGGTGTCATAGTAG	TACTGCTGGTGGTGTCCACTGC
Tbx2	CTGCCTACCAGAATGACAAGAT	GGCTTACAGTGCTCCTCATAC	CTAACGCTGCCCACTCTCCGTTT
Tns1	AACCACAATCACAGCCTACC	GATGCGTTCGGTGACATACA	AAGACAGTTGTGAGCTGGACCTGG
Tspan1	CCATCCTCCTCATCATCTTCATC	CCAGGAGTGTCAGGAATTGT	AAAGCAACCACAGCACCTGCAATC
Tubb5	GCTAAGTTCTGGGAGGTGATAAG	CCACCTGTGGCTTCATTATAGTA	CTGCAGCTGGACCGAATCTCTGTG
