# Supplementary material for: Single-Cell RNA-Seq of Cisplatin-Treated Adult Stria Vascularis Identifies Cell Type-Specific Regulatory Networks and Novel Therapeutic Gene Targets
Source: Front Mol Neurosci. 2021 Sep 9;14:718241. doi: 10.3389/fnmol.2021.718241 (PMC8458580; doi:10.3389/fnmol.2021.718241)
Supplement: Supplementary Table 3 — DEsingle results for marginal, intermediate, and basal cells between cisplatin-treated and control scRNA-Seq datasets. [file Table_3.XLSX]

## Sheet: Marginal DE Genes
row	theta_1	theta_2	mu_1	mu_2	size_1	size_2	prob_1	prob_2	total_mean_1	total_mean_2	foldChange	LOG2_FoldChange	norm_total_mean_1	norm_total_mean_2	norm_foldChange	LOG2_Norm_FoldChange	chi2LR1	pvalue_LR2	pvalue_LR3	FDR_LR2	FDR_LR3	pvalue	pvalue.adj.FDR	Type	State
Gas2	0.163618	0	4.62138	14.5584	4.40694	3.60594	0.488124	0.198517	3.05819	12.963	0.235918	-2.08364	3.86524	14.5584	0.265499	-1.91322	635.549	0	0	0	0	9.87927e-138	0	DEg	down
Tns1	0.438335	0.0735613	2.65564	6.49794	18256.5	4.31217	0.999855	0.398902	0.969372	5.06553	0.191366	-2.38559	1.49158	6.01994	0.247773	-2.01291	530.692	0	0	0	0	5.30895e-115	0	DEg	down
Itpr1	0.5517	0.0980887	2.55517	5.65434	16176.8	6.32735	0.999842	0.528085	0.732006	4.20228	0.174193	-2.52124	1.14548	5.09972	0.224617	-2.15446	466.077	0	0	0	0	5.34317e-101	0	DEg	down
Aif1l	0.269313	0.0436326	3.59225	7.65301	17019.5	3.54692	0.999789	0.316691	1.91271	6.30199	0.303509	-1.72019	2.62481	7.31909	0.358625	-1.47945	418.79	0	0	0	0	9.39108e-91	0	DEg	down
mt-Nd3	0.00113204	0	22.8084	48.4843	4.20779	3.31126	0.155751	0.0639294	20.3675	43.9858	0.463048	-1.11077	22.7825	48.4843	0.469895	-1.08959	389.089	0	0	0	0	2.54879e-84	0	DEg	down
Slc12a2	0.0740811	3.45015e-09	6.37089	18.7521	1.258	1.96437	0.164899	0.0948217	4.98162	16.9174	0.294468	-1.76382	5.89893	18.7521	0.314574	-1.66853	359.985	5.38706e-06	0	1.19088e-05	0	5.12033e-78	0	DEg	down
Dct	0.0812901	0.00673233	8.23113	22.0459	2.39507	1.12336	0.225393	0.0484849	6.44564	19.886	0.324129	-1.62536	7.56202	21.8974	0.345338	-1.53392	333.393	6.34937e-13	0	4.04857e-12	0	2.9312e-72	0	DEg	down
mt-Cytb	0	0	132.527	255.766	3.77198	3.24852	0.0276743	0.0125418	120.741	234.094	0.515781	-0.95517	132.527	255.766	0.518156	-0.948543	315.558	1	0	1	0	2.12752e-68	0	DEa	down
Aes	0.1654	0.025805	3.46793	6.02733	14947.4	4.77048	0.999768	0.441801	2.08576	4.89744	0.425888	-1.23145	2.89433	5.87179	0.492921	-1.02057	303.333	0	0	0	0	9.41761e-66	0	DEg	down
Dclk1	0.0383855	0.00126097	8.59007	20.7926	1.61642	2.37995	0.158372	0.102706	7.13017	18.7322	0.380637	-1.39351	8.26034	20.7664	0.397774	-1.32998	294.472	2.95337e-09	0	1.22686e-08	0	7.79055e-64	0	DEg	down
Kcne1	0.421941	0.0377633	3.24527	5.38572	3.42827	4.99448	0.513711	0.481154	1.35681	4.22222	0.321351	-1.63778	1.87596	5.18234	0.361991	-1.46598	286.424	0	0	0	0	4.29709e-62	0	DEg	down
Itpr2	0.921692	0.398846	1.83826	2.26061	14708.1	12677.6	0.999875	0.999822	0.0781011	0.820513	0.0951857	-3.39311	0.143951	1.35897	0.105926	-3.23887	286.28	0	0.0238894	0	0.0742669	4.61727e-62	0	DEg	down
Cdkn1c	0.498457	0.976023	3.15413	1.78233	10.9154	14846.1	0.775818	0.99988	1.11179	0.022792	48.7799	5.60821	1.58193	0.042735	37.0172	5.21012	280.322	0.000164116	0.112265	0.000254267	0.234413	8.98724e-61	0	DEs	up
Tmsb10	0.192782	0.61876	3.65766	1.86077	5.18193	10225.1	0.586219	0.999818	2.19142	0.387464	5.65581	2.49973	2.95253	0.709402	4.162	2.05728	272.299	0	0	0	0	4.89246e-59	0	DEg	up
Rps27l	0.0588277	0.245546	5.50615	3.02855	6.99482	18662.2	0.559542	0.999838	4.24655	1.56695	2.71007	1.43833	5.18224	2.2849	2.26804	1.18144	257.405	6.66134e-16	0	5.83051e-15	0	8.15544e-56	0	DEg	up
4833439L19Rik	0.413487	0.105784	2.45175	4.06538	16523.8	13.906	0.999852	0.773786	0.901991	2.76638	0.326054	-1.61682	1.43798	3.63533	0.395557	-1.33804	252.503	0	0	0	0	9.37054e-55	0	DEg	down
Atp1b2	0.411728	0.0112981	3.67052	6.80624	0.940273	1.24306	0.203929	0.154431	1.68913	5.73219	0.294674	-1.76281	2.15926	6.72934	0.320873	-1.63993	245.186	3.00371e-06	6.75217e-11	7.15342e-06	8.51922e-10	3.58278e-53	0	DEg	down
Cox8b	0.0601699	0.0150498	5.53031	10.5144	4.74095	3.48474	0.461574	0.248926	4.24196	9.09972	0.466164	-1.10109	5.19755	10.3561	0.501882	-0.994581	237.237	0	0	0	0	1.8755e-51	0	DEg	down
Hint1	0.0542291	0.248368	5.00657	2.94895	10.098	10415.8	0.66854	0.999717	3.80092	1.50427	2.52675	1.33728	4.73507	2.21652	2.13626	1.09509	234.51	0	0	0	0	7.29006e-51	0	DEg	up
Mt1	9.43629e-10	0.0590416	12.8086	6.07067	1.13455	4.95499	0.08137	0.449405	11.3675	4.75214	2.39209	1.25827	12.8086	5.71225	2.2423	1.16498	234.356	1.48881e-13	0	1.00899e-12	0	7.87368e-51	0	DEg	up
Atp5e	0.00988755	0.00115946	7.39935	12.824	6.57834	5.04845	0.470632	0.282471	6.27259	11.3134	0.554439	-0.850899	7.32619	12.8091	0.571951	-0.806037	234.128	0	0	0	0	8.81721e-51	0	DEg	down
Dnase1	0.10943	6.4915e-10	3.88278	10.1709	0.353948	0.902772	0.0835428	0.0815239	2.87902	8.84046	0.325664	-1.61854	3.45789	10.1709	0.339977	-1.55649	228.159	0	1.11022e-16	0	1.86769e-15	1.72145e-49	0	DEg	down
Prdx1	0.0481687	0.221996	6.07035	3.41293	3.62821	632.213	0.374098	0.994631	4.81011	1.90313	2.52747	1.33769	5.77795	2.65527	2.17603	1.1217	227.524	5.49227e-12	0	3.21671e-11	0	2.36219e-49	0	DEg	up
Atp1b1	0.240246	0.0187841	4.81336	9.23907	2.99618	0.85998	0.383656	0.0851545	2.92343	7.98291	0.366211	-1.44925	3.65697	9.06553	0.403393	-1.30974	209.036	7.09172e-11	0	3.64103e-10	0	2.34085e-45	0	DEg	down
Cited1	0.279544	0.654854	3.59012	1.89853	3.67239	15310.1	0.505664	0.999876	1.9173	0.361823	5.29901	2.40572	2.58652	0.655271	3.94726	1.98085	208.408	0	0	0	0	3.20013e-45	0	DEg	up
Sparcl1	0.43251	0.150487	2.79838	4.34973	14315.5	8.08894	0.999805	0.650306	1.05513	2.86895	0.367776	-1.4431	1.58806	3.69516	0.429767	-1.21837	201.049	0	0	0	0	1.24527e-43	0	DEg	down
Prom2	0.506417	0.190479	2.24008	3.61791	14376.5	20.5756	0.999844	0.850459	0.664625	2.14815	0.309394	-1.69248	1.10567	2.92877	0.377518	-1.40538	199.825	0	0	0	0	2.28956e-43	0	DEg	down
Mt2	0.209208	0.557967	4.40561	2.26227	0.933503	17253.1	0.174843	0.999869	2.79479	0.603989	4.62723	2.21015	3.48392	1	3.48392	1.80071	194.889	7.77156e-16	0	6.72779e-15	0	2.66823e-42	0	DEg	up
Nrep	0.82355	0.405067	1.90068	2.71523	10001.8	16614.6	0.99981	0.999837	0.185299	1.05983	0.174838	-2.51591	0.335375	1.61538	0.207613	-2.26803	193.061	0	4.43611e-05	0	0.000320806	6.62247e-42	0	DEg	down
Mt3	0.0230721	0.00115949	9.84585	17.5588	2.71963	3.6065	0.216437	0.170397	8.42573	15.6809	0.537324	-0.896136	9.61868	17.5385	0.548434	-0.866611	192.662	0	0	0	0	8.07899e-42	0	DEg	down
Cox7a1	0.257487	0.0700522	3.16792	5.08254	42.1157	5.85329	0.930043	0.53524	1.64472	3.79487	0.433405	-1.20621	2.35222	4.7265	0.497667	-1.00675	192.299	1.38889e-13	0	9.4668e-13	0	9.67684e-42	0	DEg	down
S100a11	0.386888	0.797519	2.99479	1.77288	8.06481	10808.1	0.729213	0.999836	1.27106	0.190883	6.65882	2.73527	1.83614	0.358974	5.11496	2.35472	188.173	5.47331e-11	2.65517e-07	2.84085e-10	2.64625e-06	7.53115e-41	0	DEg	up
Gpx3	0.0703783	0.00164229	6.43282	11.1808	3.62077	2.95923	0.360147	0.209281	5.03522	9.8547	0.510946	-0.968757	5.98009	11.1624	0.535736	-0.900407	183.901	0	0	0	0	6.30401e-40	0	DEg	down
mt-Nd4	0	0	112.392	186.074	3.42343	3.19644	0.0295594	0.0168882	102.348	170.165	0.60146	-0.733459	112.392	186.074	0.604018	-0.727337	181.702	1	0	1	0	1.88171e-39	0	DEa	down
Myl6	0.0841371	0.203018	4.85571	3.01351	12.154	15423.8	0.714532	0.999805	3.54058	1.64387	2.1538	1.10689	4.44717	2.40171	1.85167	0.888825	176.922	0	0	0	0	2.02643e-38	0	DEg	up
Plce1	0.706511	0.310811	2.09238	2.9309	18865.7	15215.2	0.999889	0.999807	0.356815	1.36752	0.260921	-1.93832	0.614089	2.01994	0.304013	-1.7178	172.21	0	7.25405e-07	0	6.88265e-06	2.10873e-37	0	DEg	down
Hspa4l	0.312339	0.0696627	3.2714	4.58125	17739.2	6.21872	0.999816	0.575809	1.58806	3.35613	0.473181	-1.07954	2.24962	4.26211	0.527818	-0.921888	171.755	0	0	0	0	2.64333e-37	0	DEg	down
Ubb	0.0150468	0.118427	6.3482	3.74557	2.16552	13.2374	0.254356	0.779452	5.23583	2.45014	2.13695	1.09555	6.25268	3.30199	1.89361	0.921137	169.723	1.93476e-11	0	1.06479e-10	0	7.25954e-37	0	DEg	up
S100a13	0.123909	0.35103	4.20915	2.66915	7.59628	18144.1	0.643456	0.999853	2.83767	1.12821	2.51521	1.33068	3.6876	1.73219	2.12886	1.09008	169.003	0	0	0	0	1.03836e-36	0	DEg	up
mt-Nd4l	0.0203241	0.0049978	10.1887	17.2944	3.72268	2.39596	0.267599	0.121682	8.66616	15.3675	0.563927	-0.82642	9.98162	17.208	0.580058	-0.785731	167.04	0.0849191	0	0.0887739	0	2.75491e-36	0	DEa	down
Rps19	0.00762102	0.0611097	8.06144	5.10696	5.89942	12.5081	0.422568	0.71008	6.88208	3.8547	1.78537	0.836226	8	4.79487	1.66845	0.738508	166.049	0	0	0	0	4.50746e-36	0	DEg	up
mt-Nd2	0	0	72.1685	110.926	4.46491	3.62431	0.0582632	0.0316395	65.3874	101.142	0.646489	-0.629303	72.1685	110.926	0.6506	-0.620156	164.257	1	0	1	0	1.09821e-35	0	DEa	down
Hspb1	0.452104	0.830637	3.23666	1.95134	4.91099	11634.4	0.602749	0.999832	1.26646	0.185185	6.8389	2.77376	1.77335	0.330484	5.36592	2.42383	163.51	6.16026e-10	5.69889e-07	2.85952e-09	5.51746e-06	1.59234e-35	0	DEg	up
Hpse	0.357203	0.169313	3.60456	6.22832	7.10215	1.88841	0.663337	0.232657	1.7075	4.36467	0.39121	-1.35398	2.317	5.17379	0.447834	-1.15896	163.424	1.11022e-16	0	1.02072e-15	0	1.66132e-35	0	DEg	down
Atpif1	0.0785908	0.232259	4.81319	3.07263	7.45222	10609.6	0.60758	0.99971	3.53446	1.62678	2.17267	1.11947	4.43492	2.35897	1.88002	0.910747	155.247	5.14716e-11	0	2.68331e-10	0	9.66037e-34	0	DEg	up
Kcnq1	0.962934	0.647766	2.39632	2.28092	19544.5	12985.7	0.999877	0.999824	0.0551302	0.487179	0.113162	-3.14354	0.0888208	0.803419	0.110554	-3.17718	154.846	3.09922e-11	0.337127	1.6632e-10	0.453068	1.17912e-33	0	DEs	down
Rtn4	0.204112	0.0958737	3.69818	5.71612	31.8332	6.39094	0.895918	0.527869	2.17152	4.25356	0.510517	-0.969969	2.94334	5.16809	0.569521	-0.812178	151.426	0	0	0	0	6.44495e-33	0	DEg	down
5031439G07Rik	0.341197	0.159517	3.21945	4.68121	12229.1	4.91358	0.999737	0.512109	1.48851	3.11966	0.47714	-1.06751	2.12098	3.93447	0.539076	-0.891439	147.697	0	0	0	0	4.10679e-32	0	DEg	down
Iqgap2	0.632868	0.300521	2.23161	3.25028	11436.7	11351.1	0.999805	0.999714	0.491577	1.60114	0.307017	-1.70361	0.819296	2.2735	0.360367	-1.47246	147.607	0	2.52431e-12	0	3.65102e-11	4.29461e-32	0	DEg	down
Atp1a1	0.0450035	0.00320185	5.8578	11.1325	1.613	1.91458	0.215907	0.146744	4.67228	9.82621	0.475492	-1.07251	5.59418	11.0969	0.504123	-0.988154	145.455	5.10412e-05	0	8.96812e-05	0	1.25045e-31	0	DEg	down
Gsta4	0.150602	0.051702	3.97182	6.22798	9.00489	4.98413	0.693927	0.444531	2.53905	4.90598	0.517542	-0.950253	3.37366	5.90598	0.571228	-0.807863	144.223	0	0	0	0	2.30559e-31	0	DEg	down
Tuba1c	0.8183	0.440814	1.96375	2.43027	15921.1	12190.8	0.999877	0.999801	0.200613	0.849003	0.236292	-2.08136	0.356815	1.35897	0.262562	-1.92927	143.242	0	0.00484204	0	0.0206571	3.75295e-31	0	DEg	down
mt-Co2	0	0	169.998	271.114	3.08753	2.61585	0.0178381	0.00955631	155.216	248.766	0.623943	-0.680515	169.998	271.114	0.627037	-0.673378	142.298	1	0	1	0	5.9964e-31	0	DEa	down
Tceb2	0.0934034	0.237188	4.48305	2.96922	22.0001	14141.3	0.830721	0.99979	3.16998	1.53846	2.06049	1.04299	4.06432	2.26496	1.79443	0.84353	141.34	5.54254e-10	0	2.58798e-09	0	9.64838e-31	0	DEg	up
Spp1	1.945e-09	5.92027e-10	10.5008	24.302	0.561533	0.944223	0.050761	0.0374006	9.34609	22.0228	0.424383	-1.23656	10.5008	24.302	0.432095	-1.21058	137.794	6.66134e-16	0	5.83051e-15	0	5.61003e-30	0	DEg	down
St3gal3	0.901322	0.562253	1.64502	2.05663	17047.7	11580.9	0.999904	0.999822	0.0826953	0.518519	0.159484	-2.64852	0.162328	0.900285	0.180307	-2.47147	135.317	4.79616e-14	0.0684678	3.46845e-13	0.167774	1.9179e-29	0	DEs	down
Hhatl	0.648433	0.366281	2.23459	3.38975	10944.7	7.6626	0.999796	0.693301	0.471669	1.55271	0.303772	-1.71894	0.785605	2.14815	0.365713	-1.45122	135.122	2.10942e-15	6.68354e-14	1.76804e-14	1.05689e-12	2.11335e-29	0	DEg	down
Cyfip2	0.769671	0.40393	2.04781	2.55711	12684.3	11539.3	0.999839	0.999778	0.271057	0.974359	0.27819	-1.84586	0.471669	1.52422	0.30945	-1.69222	132.295	0	0.000264994	0	0.00165849	8.59352e-29	0	DEg	down
Aplp2	0.421157	0.273504	2.67736	4.09412	10684	5.47037	0.999749	0.571946	1.01072	2.28205	0.4429	-1.17495	1.54977	2.97436	0.521043	-0.940524	131.115	1.08494e-08	0	4.22574e-08	0	1.54359e-28	0	DEg	down
Msi2	0.755164	0.397415	1.90145	2.49164	14516.4	11107.3	0.999869	0.999776	0.257274	0.948718	0.271181	-1.88267	0.465544	1.50142	0.310068	-1.68934	130.9	0	3.11333e-06	0	2.75553e-05	1.71718e-28	0	DEg	down
Uqcr11	0.0267766	0.018606	5.65683	8.29392	11.218	6.94348	0.664777	0.455687	4.52374	7.04843	0.641807	-0.639788	5.50536	8.1396	0.676367	-0.564121	126.053	0	0	0	0	1.9015e-27	0	DEg	down
Ank3	0.727402	0.394528	2.34823	3.10558	19154	14157.4	0.999877	0.999781	0.393568	1.30199	0.302281	-1.72604	0.640123	1.88034	0.340429	-1.55458	123.865	0	2.03206e-05	0	0.00015524	5.62821e-27	0	DEg	down
Rpl17	0.0188499	0.0617822	7.01898	4.76444	8.77064	14.691	0.555469	0.75511	5.84992	3.53561	1.65457	0.726458	6.88668	4.47009	1.54061	0.623506	123.617	0	0	0	0	6.3664e-27	0	DEg	up
Pfn1	0.237881	0.48909	3.42601	2.28072	64.7229	18494.7	0.949728	0.999877	1.87596	0.706553	2.65508	1.40876	2.61103	1.16524	2.24076	1.16399	122.748	3.60822e-14	4.60854e-13	2.65798e-13	6.91864e-12	9.79339e-27	0	DEg	up
Gpnmb	0.492016	0.325964	2.77348	4.26905	13278.5	2.81893	0.999791	0.397706	0.932619	2.25071	0.414366	-1.27102	1.40888	2.87749	0.489621	-1.03026	121.275	2.45681e-12	0	1.49452e-11	0	2.03324e-26	0	DEg	down
Hbb-bs	4.88705e-09	1.06707e-09	2.44257	11.2365	0.17881	0.262456	0.0682121	0.0228244	1.96478	9.39031	0.209235	-2.25681	2.44257	11.2365	0.217379	-2.20172	120.687	0	0	0	0	2.72193e-26	0	DEg	down
Rplp0	0.044804	0.145273	5.06298	3.62322	30.8247	15101.3	0.858921	0.99976	3.88055	2.26211	1.71546	0.778594	4.83614	3.09687	1.56162	0.643047	120.268	0	0	0	0	3.35061e-26	0	DEg	up
Macrod1	0.944265	0.646547	1.59362	1.7733	17203.8	13459.1	0.999907	0.999868	0.0444104	0.333333	0.133231	-2.908	0.0888208	0.626781	0.14171	-2.81899	119.617	1.21434e-09	0.296398	5.42452e-09	0.425322	4.62637e-26	0	DEs	down
Pcsk6	0.875144	0.556658	2.14642	2.51264	10003.4	11933.1	0.999785	0.999789	0.157734	0.706553	0.223244	-2.16331	0.267994	1.11396	0.240578	-2.05543	117.465	2.22045e-16	0.0941328	2.01027e-15	0.208331	1.34514e-25	0	DEs	down
Utrn	0.796124	0.471926	1.75015	2.36844	17043.7	14698.1	0.999897	0.999839	0.188361	0.77208	0.243966	-2.03525	0.356815	1.25071	0.285289	-1.8095	116.343	0	1.71177e-05	0	0.00013269	2.34534e-25	0	DEg	down
Rps26	0.0323827	0.04817	6.15648	4.26229	8.91949	112.715	0.591636	0.963563	4.97856	3.11396	1.59879	0.676978	5.95712	4.05698	1.46836	0.554209	115.027	0	0	0	0	4.50281e-25	0	DEg	up
App	0.398073	0.183688	2.79348	3.88447	12395	17.8598	0.999775	0.821357	1.11639	2.37892	0.469283	-1.09147	1.68147	3.17094	0.530275	-0.915187	114.142	0	0	0	0	6.98325e-25	0	DEg	down
Cdk14	0.984625	0.756403	1.59362	1.70755	11048.9	16665.3	0.999856	0.999898	0.0122511	0.216524	0.056581	-4.14354	0.0245023	0.415954	0.0589062	-4.08544	111.342	0.00220308	0.253186	0.00271889	0.389972	2.79694e-24	0	DEs	down
Gjb6	0.656405	0.435258	2.06803	3.17821	16960.6	4.83839	0.999878	0.603546	0.410413	1.2792	0.320835	-1.64009	0.710567	1.79487	0.395887	-1.33684	110.898	6.73307e-11	4.21885e-15	3.47192e-10	6.80756e-14	3.48435e-24	0	DEg	down
Met	0.625887	0.416454	2.26775	3.53962	12400.5	8.16342	0.999817	0.697547	0.513017	1.51282	0.339113	-1.56016	0.848392	2.06553	0.410739	-1.28371	109.832	7.33125e-12	5.88418e-15	4.21212e-11	9.43059e-14	5.90934e-24	0	DEg	down
Gpx2	0.751452	0.985698	2.29819	1.59362	10698.4	10489.4	0.999785	0.999848	0.347626	0.011396	30.5042	4.93094	0.57121	0.022792	25.0618	4.64742	109.68	6.27953e-12	0.0171175	3.64182e-11	0.0571066	6.37072e-24	0	DEg	up
Kcnj10	0.288184	0.149647	3.8768	5.67219	9.70087	2.79509	0.714472	0.330105	2.07504	3.99715	0.519129	-0.945834	2.75957	4.82336	0.572126	-0.805595	109.185	4.94113e-06	0	1.10779e-05	0	8.14086e-24	0	DEg	down
Nfia	0.615143	0.33151	2.33574	3.19212	10582	19308.2	0.999779	0.999835	0.551302	1.49288	0.369288	-1.43718	0.898928	2.1339	0.42126	-1.24722	105.998	0	4.04787e-09	0	4.5505e-08	3.94728e-23	0	DEg	down
mt-Atp6	0	0	435.626	633.952	3.45248	2.9023	0.00786301	0.00455725	398.214	581.564	0.68473	-0.546393	435.626	633.952	0.68716	-0.541281	105.689	1	0	1	0	4.60041e-23	0	DEa	down
Caln1	0.984625	0.776514	1.59362	1.92495	11036.1	19218	0.999856	0.9999	0.0122511	0.239316	0.0511923	-4.28793	0.0245023	0.430199	0.0569557	-4.13402	105.162	1.33827e-06	0.24466	3.45791e-06	0.380938	5.97256e-23	0	DEs	down
Ptprg	0.994234	0.802751	1.59362	1.73324	16204.1	11181.8	0.999902	0.999845	0.00459418	0.179487	0.0255961	-5.28793	0.00918836	0.34188	0.026876	-5.21754	104.75	1.0872e-08	0.313394	4.22759e-08	0.440368	7.32365e-23	0	DEs	down
Opcml	0.996156	0.822135	1.59362	1.8901	11348.6	10015.9	0.99986	0.999811	0.00306279	0.185185	0.0165391	-5.91798	0.00612557	0.336182	0.018221	-5.77826	101.386	6.76521e-05	0.0299342	0.00011454	0.0893132	3.87481e-22	0	DEg	down
Rspo3	0.549292	0.284282	2.2731	3.10886	18270.5	10102.2	0.999876	0.999692	0.620214	1.54131	0.402394	-1.31332	1.0245	2.22507	0.460436	-1.11893	100.838	0	5.5784e-11	0	7.07592e-10	5.08165e-22	0	DEg	down
Tnfrsf12a	0.500508	0.782968	3.37556	2.23161	4.5328	16812	0.573165	0.999867	1.22665	0.290598	4.22111	2.07762	1.68606	0.48433	3.48123	1.7996	100.078	2.37823e-09	1.60006e-06	1.01278e-08	1.47107e-05	7.40264e-22	0	DEg	up
Rgs4	0.45214	0.180428	3.73163	4.26878	3.25821	9.12553	0.466135	0.681299	1.54211	2.7037	0.570371	-0.810028	2.04441	3.49858	0.584355	-0.775083	99.8805	4.74065e-14	0.00103664	3.44684e-13	0.00548866	8.1636e-22	0	DEg	down
Tmem117	0.984625	0.783244	1.59362	1.84013	11036.1	17793.1	0.999856	0.999897	0.0122511	0.216524	0.056581	-4.14354	0.0245023	0.39886	0.0614308	-4.02489	98.621	0.000174127	0.248079	0.000268549	0.384352	1.52271e-21	0	DEs	down
Edil3	0.903548	0.636153	1.7465	2.23161	16150	16861.4	0.999892	0.999868	0.0888208	0.487179	0.182316	-2.45548	0.168453	0.811966	0.207464	-2.26907	98.2526	9.84768e-14	0.0419793	6.89047e-13	0.115785	1.82729e-21	0	DEg	down
Ppia	0.0149341	0.0779862	6.75322	5.117	6.51684	39.8026	0.491093	0.886085	5.62328	3.78917	1.48404	0.569528	6.65237	4.71795	1.41001	0.495709	97.887	0	0	0	0	2.18968e-21	0	DEg	up
Krt18	0.626654	0.886766	2.61285	1.63541	66.3784	13823.2	0.962128	0.999882	0.629403	0.0940171	6.69456	2.74299	0.975498	0.185185	5.26769	2.39717	96.7667	1.04905e-07	0.00541548	3.46086e-07	0.0224761	3.81205e-21	0	DEg	up
Dkk3	0.542287	0.316314	2.56953	3.47121	12842.2	7.35468	0.9998	0.67936	0.753446	1.72934	0.435683	-1.19865	1.17611	2.37322	0.495576	-1.01282	94.6247	1.34481e-12	1.794e-11	8.30702e-12	2.3773e-10	1.10006e-20	0	DEg	down
Ppp1r1b	0.667613	0.363405	2.08248	2.60914	12161.8	10573	0.999829	0.999753	0.401225	1.07123	0.374548	-1.41678	0.69219	1.66097	0.416739	-1.26279	94.5396	0	0.000176889	0	0.00115587	1.14736e-20	0	DEg	down
Rps8	0.00541664	0.0143877	9.0059	6.36797	6.24136	8.59084	0.409343	0.5743	7.78867	5.25356	1.48255	0.568081	8.95712	6.27635	1.42712	0.513109	94.4821	0	0	0	0	1.18047e-20	0	DEg	up
Itgb5	0.70231	0.394712	2.20689	2.68761	10074	14622.1	0.999781	0.999816	0.392037	1.06268	0.368914	-1.43864	0.656968	1.62678	0.403845	-1.30813	94.1125	0	0.0022262	0	0.0106346	1.41732e-20	0	DEg	down
Oxct1	0.455743	0.292702	2.59989	3.72591	18416.7	10.4363	0.999859	0.736913	0.911179	1.95726	0.465537	-1.10303	1.41501	2.63533	0.536938	-0.897172	93.9374	7.39068e-09	4.21885e-15	2.92178e-08	6.80756e-14	1.54551e-20	0	DEg	down
H3f3b	0.240898	0.440452	3.42348	2.42361	13.0725	15998.2	0.792466	0.999849	1.87289	0.846154	2.21342	1.14628	2.59877	1.35613	1.91632	0.938341	93.273	3.96494e-12	2.82987e-11	2.36302e-11	3.66801e-10	2.1469e-20	0	DEg	up
Atp2b1	0.609465	0.293966	2.59588	2.96185	14024.1	10303.7	0.999815	0.999713	0.652374	1.42165	0.458884	-1.1238	1.01378	2.09117	0.484792	-1.04456	93.0957	0	6.62554e-05	0	0.000463592	2.34375e-20	0	DEg	down
Wwc1	0.694917	0.404953	2.02792	2.6429	14664.4	14863.9	0.999862	0.999822	0.353752	1.01994	0.346835	-1.52768	0.618683	1.57265	0.393402	-1.34592	92.8303	0	0.000120856	0	0.000816727	2.67252e-20	0	DEg	down
Rbm3	0.338726	0.621729	2.7072	2.01095	13802.9	15810.6	0.999804	0.999873	1.17305	0.433048	2.70881	1.43766	1.7902	0.760684	2.35341	1.23475	92.5422	1.11022e-16	7.75362e-11	1.02072e-15	9.6291e-10	3.08175e-20	0	DEg	up
Chpt1	0.235296	0.160888	3.20015	4.55304	18294.8	14.9769	0.999825	0.766869	1.71363	2.9943	0.572297	-0.805165	2.44717	3.82051	0.640534	-0.642654	92.0839	9.51793e-07	0	2.5597e-06	0	3.86576e-20	0	DEg	down
Ehd3	0.648423	0.334978	2.71365	3.1745	16.6709	10.8333	0.86001	0.773376	0.630934	1.48718	0.424249	-1.23702	0.954058	2.11111	0.451922	-1.14585	91.1381	0	0.0376277	0	0.106634	6.1712e-20	0	DEg	down
Gjb2	0.751759	0.558741	1.99258	3.1637	11338.2	5.36436	0.999824	0.629025	0.280245	0.991453	0.282661	-1.82286	0.49464	1.39601	0.354324	-1.49686	90.8289	1.08247e-13	8.43026e-12	7.46399e-13	1.16939e-10	7.1908e-20	0	DEg	down
Ccng1	0.286772	0.516328	3.26793	2.31491	11162.9	10433.5	0.999707	0.999778	1.64012	0.683761	2.39868	1.26224	2.33078	1.11966	2.08169	1.05776	90.3549	6.66134e-16	1.21614e-12	5.83051e-15	1.80293e-11	9.08994e-20	0	DEg	up
Rpl32	0.0141302	0.0413154	7.83817	5.64342	6.48848	11.1482	0.452896	0.663914	6.66003	4.44444	1.49851	0.583526	7.72741	5.41026	1.42829	0.514288	89.3847	0	0	0	0	1.4686e-19	0	DEg	up
Anxa2	0.604658	0.879617	2.18083	1.63297	11601.6	16143.2	0.999812	0.999899	0.511485	0.0997151	5.12947	2.35881	0.862175	0.196581	4.38584	2.13285	88.8231	4.35587e-11	0.0205582	2.28587e-10	0.0662554	1.93857e-19	0	DEg	up
Dynll2	0.139055	0.108767	4.15513	5.68692	33.3896	5.90961	0.889329	0.509601	2.72282	4.18519	0.650585	-0.620191	3.57734	5.06838	0.705815	-0.502638	88.8165	2.84974e-06	0	6.81409e-06	0	1.9449e-19	0	DEg	down
Rpl11	0.0239034	0.0230364	6.47797	4.66589	9.84573	22.821	0.603156	0.83025	5.29862	3.58974	1.47604	0.561736	6.32312	4.5584	1.38714	0.472109	88.253	0	0	0	0	2.56974e-19	0	DEg	up
Rhoc	0.419191	0.702511	2.43363	1.79087	16920.8	17631	0.999856	0.999898	0.883614	0.2849	3.10149	1.63296	1.41348	0.532764	2.6531	1.40768	87.3648	0	1.7495e-05	0	0.000135173	3.98618e-19	0	DEg	up
Mgll	0.912603	0.661861	1.73471	2.08953	13783.8	10480	0.999874	0.999801	0.0796325	0.410256	0.194104	-2.3651	0.151608	0.706553	0.214574	-2.22045	87.346	7.36078e-14	0.217312	5.24317e-13	0.351852	4.02337e-19	0	DEs	down
Stmn1	0.581652	0.862333	2.23661	1.75906	11718.1	17182.2	0.999809	0.999898	0.562021	0.128205	4.38377	2.13217	0.935681	0.242165	3.86381	1.95003	86.9409	4.92084e-12	0.00940474	2.91078e-11	0.0349656	4.91529e-19	0	DEg	up
Hba-a1	9.52991e-09	2.28104e-09	2.04288	11.0513	0.0876156	0.141313	0.0411245	0.0126256	1.7075	9.24217	0.184751	-2.43634	2.04288	11.0513	0.184854	-2.43554	84.0855	0	5.33651e-12	0	7.53464e-11	2.01528e-18	0	DEg	down
Rpl27a	0.033773	0.0733156	6.46489	4.70076	7.51345	16.0665	0.537506	0.773645	5.25727	3.44444	1.52631	0.610044	6.24655	4.35613	1.43397	0.520015	82.7009	0	1.11022e-16	0	1.86769e-15	3.99393e-18	0	DEg	up
Pard3b	0.992312	0.835487	1.59362	1.88764	11985.2	12470.8	0.999867	0.999849	0.00612557	0.17094	0.0358346	-4.8025	0.0122511	0.310541	0.0394509	-4.6638	82.5692	0.00019294	0.448105	0.000295071	0.537635	4.26228e-18	0	DEs	down
Psma7	0.394749	0.666167	2.57066	1.9202	12107.7	14461	0.999788	0.999867	0.996937	0.356125	2.7994	1.48512	1.5559	0.641026	2.4272	1.27929	82.5075	6.10623e-15	0.000154986	4.94333e-14	0.00102689	4.39421e-18	0	DEg	up
mt-Nd5	0.00109649	0.00417138	12.2462	17.2743	4.07517	3.76753	0.249683	0.179049	10.7412	15.3219	0.701034	-0.512444	12.2328	17.2023	0.711113	-0.491848	82.4209	0	0	0	0	4.58635e-18	0	DEg	down
Rpsa	0.0732341	0.210189	4.14258	3.2068	146.993	19158.1	0.97259	0.999833	2.92649	1.77493	1.64879	0.721412	3.8392	2.53276	1.51582	0.600095	82.2865	0	1.41707e-11	0	1.90982e-10	4.90111e-18	0	DEg	up
Rps11	0.0307159	0.0745703	6.29283	4.71022	9.72213	38.1724	0.607065	0.89016	5.1072	3.4416	1.48396	0.569454	6.09954	4.35897	1.39931	0.484712	81.9762	0	0	0	0	5.71269e-18	0	DEg	up
Stau2	0.864433	0.586731	1.80739	1.97853	11829.7	14385.6	0.999847	0.999862	0.1317	0.461538	0.28535	-1.8092	0.245023	0.817664	0.299662	-1.73859	81.6998	1.88738e-15	0.106834	1.58754e-14	0.226486	6.54824e-18	0	DEs	down
Rps18	0.0443773	0.0771363	5.54949	4.18615	9.32232	10893.5	0.626845	0.999616	4.34456	2.94587	1.4748	0.560518	5.30322	3.86325	1.37274	0.457053	81.6528	0	0	0	0	6.70213e-18	0	DEg	up
mt-Co3	0	0	376.697	511.234	3.97075	3.36631	0.010431	0.00654161	343.974	468.342	0.734451	-0.445263	376.697	511.234	0.736839	-0.440579	81.4969	1	0	1	0	7.23863e-18	0	DEa	down
Kcnab1	0.996156	0.852367	1.59362	1.8912	12866.9	16364.4	0.999876	0.999884	0.00306279	0.153846	0.0199081	-5.6505	0.00612557	0.279202	0.0219396	-5.51032	81.4523	0.00241425	0.0461445	0.00295642	0.124806	7.39964e-18	0	DEg	down
Slc45a2	0.628154	0.424909	2.20332	3.21515	14468.8	24.2795	0.999848	0.883063	0.488515	1.30199	0.375205	-1.41425	0.819296	1.849	0.443101	-1.17429	81.0297	0	4.0385e-09	0	4.5505e-08	9.11729e-18	0	DEg	down
Hist1h2bc	0.256783	0.469105	3.17316	2.31829	16790	10710	0.999811	0.999784	1.64625	0.752137	2.18876	1.13011	2.35835	1.23077	1.91616	0.938215	80.4252	4.44089e-16	2.33191e-12	3.94524e-15	3.39343e-11	1.22885e-17	0	DEg	up
Ppp1r9a	0.866802	0.607413	1.75906	2.10453	14872.9	13149.4	0.999882	0.99984	0.124043	0.481481	0.257628	-1.95664	0.234303	0.826211	0.283588	-1.81813	79.5347	1.17684e-13	0.0379582	8.09118e-13	0.107314	1.90741e-17	0	DEg	down
Rps15a	0.0240585	0.0393169	7.82219	5.72657	7.06732	11.6461	0.474651	0.670369	6.56049	4.53561	1.44644	0.532506	7.634	5.50142	1.38764	0.472633	79.2902	0	0	0	0	2.15215e-17	0	DEg	up
Tyr	0.552362	0.480847	2.23395	3.3256	16277.9	3.99008	0.999863	0.545415	0.600306	1.25356	0.478881	-1.06226	1	1.7265	0.579208	-0.787847	79.1494	3.97236e-10	1.11022e-16	1.91903e-09	1.86769e-15	2.30704e-17	0	DEg	down
Fth1	0	0	62	85.0057	3.65186	2.84265	0.0556247	0.0323586	56.1899	77.792	0.722309	-0.469312	62	85.0057	0.729363	-0.455291	78.9504	1	0	1	0	2.54519e-17	0	DEa	down
Tfrc	0.967328	0.777229	1.59362	1.94392	12798	11079	0.999875	0.999825	0.0260337	0.242165	0.107504	-3.21754	0.0520674	0.433048	0.120235	-3.05608	78.4431	1.37095e-11	0.279179	7.6515e-11	0.41285	3.26946e-17	1.14847e-14	DEs	down
Phlda3	0.732869	0.946367	2.24724	1.59362	11986.7	10219.9	0.999813	0.999844	0.361409	0.042735	8.45697	3.08014	0.600306	0.0854701	7.02358	2.81221	76.718	5.00562e-07	0.0335102	1.44094e-06	0.0972272	7.66055e-17	1.14847e-14	DEg	up
Rplp1	0.0042203	0.00380933	11.3557	8.33374	5.72696	6.44418	0.335249	0.436068	9.94793	7.17664	1.38615	0.471089	11.3078	8.30199	1.36206	0.44579	75.1033	0	0	0	0	1.6993e-16	3.36652e-14	DEg	up
Psmb3	0.498211	0.776159	2.24617	1.83281	15445.6	12082.7	0.999855	0.999848	0.678407	0.222222	3.05283	1.61015	1.12711	0.410256	2.74732	1.45802	75.0547	3.33067e-16	0.00240547	2.98126e-15	0.0112986	1.74053e-16	3.36652e-14	DEg	up
Lgals1	0.288802	0.526053	2.94565	2.26022	14366.1	18181.8	0.999795	0.999876	1.42113	0.646724	2.19744	1.13582	2.09495	1.07123	1.95565	0.967652	75.0342	1.67644e-14	1.7274e-07	1.29951e-13	1.75854e-06	1.75817e-16	3.36652e-14	DEg	up
Cgnl1	0.698334	0.415332	2.0255	2.36821	13458.5	15416.3	0.99985	0.999846	0.349158	0.854701	0.408515	-1.29154	0.611026	1.38462	0.441297	-1.18018	74.4688	0	0.00230885	0	0.0109042	2.32377e-16	4.42119e-14	DEg	down
Myl12a	0.460082	0.729379	2.513	1.98973	11261.6	13938.9	0.999777	0.999857	0.860643	0.304843	2.82323	1.49735	1.35681	0.538462	2.5198	1.33331	74.4151	2.53131e-14	0.0044078	1.90612e-13	0.019079	2.38616e-16	4.42119e-14	DEg	up
Spire1	0.476426	0.25563	2.37208	3.05809	17022.8	17856.1	0.999861	0.999829	0.767228	1.56695	0.489631	-1.03023	1.24196	2.27635	0.545592	-0.874106	73.0232	0	1.96759e-08	0	2.09288e-07	4.74074e-16	9.87345e-14	DEg	down
Ndufa1	0.133705	0.0798781	3.585	4.67856	18465	18.6971	0.999806	0.799854	2.2634	3.39316	0.667047	-0.584139	3.10567	4.30484	0.721435	-0.471058	72.257	0	3.55271e-15	0	5.81175e-14	6.91727e-16	1.4156e-13	DEg	down
Hbb-bt	0.764917	8.97689e-09	0.905481	2.19088	0.185496	0.0786953	0.170027	0.034674	0.143951	1.7265	0.0833776	-3.5842	0.212864	2.19088	0.0971589	-3.36351	71.5206	4.21077e-05	0.000349972	7.53808e-05	0.00213402	9.94531e-16	1.94565e-13	DEg	down
Ctsb	0.361631	0.223442	2.94826	3.77882	12552.2	6.73882	0.999765	0.640716	1.27718	2.19658	0.581441	-0.782295	1.88208	2.93447	0.64137	-0.640771	71.395	7.68857e-11	2.82718e-12	3.93894e-10	4.03981e-11	1.05808e-15	2.03875e-13	DEg	down
Abca2	0.771934	0.488019	2.44415	2.43733	13776.2	12693.4	0.999823	0.999808	0.349158	0.780627	0.447279	-1.16075	0.557427	1.24786	0.446705	-1.1626	71.2755	0	0.174442	0	0.310074	1.1223e-15	2.1305e-13	DEs	down
Shfm1	0.131244	0.290188	3.74936	2.94208	32.7595	10906	0.897303	0.99973	2.41348	1.41595	1.70449	0.769338	3.25727	2.08832	1.55976	0.641323	71.232	0	4.16897e-10	0	4.96924e-09	1.14659e-15	2.22093e-13	DEg	up
S100a10	0.727209	0.937813	2.28482	1.7409	14897.8	18039.3	0.999847	0.999904	0.378254	0.0569801	6.63836	2.73083	0.623277	0.108262	5.75711	2.52535	70.8938	9.16159e-07	0.0560362	2.47509e-06	0.145699	1.35463e-15	2.62508e-13	DEs	up
Phkb	0.838089	0.574133	1.73086	1.94007	12652.6	17613.4	0.999863	0.99989	0.147014	0.461538	0.31853	-1.6505	0.280245	0.826211	0.339193	-1.55982	70.7667	0	0.0338249	0	0.0977254	1.44223e-15	2.71072e-13	DEg	down
Kif16b	0.817165	0.557642	1.7673	2.08672	10966.4	16717.2	0.999839	0.999875	0.171516	0.535613	0.320224	-1.64285	0.323124	0.923077	0.350051	-1.51436	70.6675	2.22045e-16	0.00188416	2.01027e-15	0.00933031	1.51447e-15	2.85842e-13	DEg	down
Slc41a3	0.951648	0.770241	1.93198	2.5048	12111.3	19.4253	0.999841	0.885783	0.0520674	0.367521	0.141672	-2.81938	0.093415	0.575499	0.16232	-2.62309	70.6262	5.09246e-09	0.162363	2.05082e-08	0.294663	1.54564e-15	2.85842e-13	DEs	down
Lrba	0.948447	0.744789	1.78233	1.8866	15870.2	12784.3	0.999888	0.999852	0.0490046	0.264957	0.184953	-2.43477	0.0918836	0.481481	0.190835	-2.3896	70.6146	2.23684e-08	0.282405	8.29029e-08	0.415626	1.55449e-15	2.85842e-13	DEs	down
Ckb	0.405612	0.187721	2.4914	3.07952	16295.3	17088.7	0.999847	0.99982	0.935681	1.7265	0.541954	-0.883757	1.48086	2.50142	0.592006	-0.756317	70.4159	1.77636e-15	0	1.49947e-14	0	1.71445e-15	3.14286e-13	DEg	down
Fmn1	0.569051	0.326709	2.44483	3.03819	16164.4	10398.4	0.999849	0.999708	0.660031	1.40456	0.46992	-1.08951	1.0536	2.04558	0.51506	-0.957187	69.9132	0	1.509e-05	0	0.000121747	2.19645e-15	4.02752e-13	DEg	down
Trak2	0.495905	0.341905	2.69766	3.69711	13076.2	18.0914	0.999794	0.830318	0.88974	1.78917	0.497291	-1.00784	1.35988	2.43305	0.558919	-0.839288	68.8198	7.16966e-07	3.66797e-11	1.98673e-06	4.70293e-10	3.76484e-15	6.90022e-13	DEg	down
Clstn1	0.672946	0.411924	2.55658	3.00366	11572.5	21.4346	0.999779	0.877092	0.534456	1.21368	0.440362	-1.18324	0.836141	1.76638	0.473364	-1.07898	68.6589	0	0.0100366	0	0.036967	4.07543e-15	7.35023e-13	DEg	down
Enpep	0.641832	0.380475	3.49747	3.09492	1.84556	3.84507	0.345415	0.554046	0.943338	1.35897	0.694155	-0.526671	1.25268	1.91738	0.653329	-0.614118	68.3735	2.69243e-10	0.00632295	1.31951e-09	0.0253345	4.69073e-15	8.48483e-13	DEg	down
Trp53inp1	0.745627	0.951074	2.01679	1.68871	14985.9	10862.5	0.999865	0.999845	0.292496	0.042735	6.84441	2.77493	0.513017	0.0826211	6.20927	2.63442	67.9678	2.031e-07	0.106008	6.32221e-07	0.225119	5.72864e-15	1.02903e-12	DEs	up
Clic1	0.476046	0.725513	2.39666	1.83715	11198.3	18340.4	0.999786	0.9999	0.779479	0.273504	2.84997	1.51095	1.25574	0.504274	2.4902	1.31626	67.6619	5.16254e-14	0.00286206	3.72205e-13	0.0130554	6.66023e-15	1.18772e-12	DEg	up
Spon1	0.908186	0.713138	1.90145	2.57228	17652.5	11051.8	0.999892	0.999767	0.0964778	0.472934	0.203998	-2.29337	0.174579	0.737892	0.236591	-2.07953	67.0325	2.44521e-11	0.0316629	1.32119e-10	0.0933168	9.08101e-15	1.60545e-12	DEg	down
Crip2	0.445163	0.705489	2.3571	1.90571	12804.9	11353.7	0.999816	0.999832	0.805513	0.310541	2.5939	1.37512	1.30781	0.561254	2.33016	1.22043	66.9102	5.9619e-14	0.00557566	4.28534e-13	0.0228419	9.64498e-15	1.69103e-12	DEg	up
Rnf152	0.511527	0.299578	2.50805	3.21744	10442.6	16170.9	0.99976	0.999801	0.776417	1.5812	0.491031	-1.02611	1.22511	2.25356	0.543635	-0.87929	66.8076	0	9.65822e-09	0	1.06555e-07	1.01448e-14	1.76596e-12	DEg	down
Psmb4	0.533996	0.800127	2.12619	1.83877	11907.1	11579.9	0.999821	0.999841	0.580398	0.19943	2.91028	1.54116	0.990812	0.367521	2.69593	1.43078	66.7221	0	0.0030578	0	0.0139215	1.05809e-14	1.83044e-12	DEg	up
Rpl15	0.113479	0.205843	3.82623	2.87356	41.4729	14511.4	0.915534	0.999802	2.52527	1.53276	1.64753	0.720301	3.39204	2.28205	1.4864	0.571821	66.6063	0	0	0	0	1.12018e-14	1.93179e-12	DEg	up
Rpl6	0.0395957	0.0814628	5.48199	4.29272	13.9923	14621.4	0.718501	0.999706	4.2879	3.03134	1.41452	0.500317	5.26493	3.94302	1.33525	0.417114	65.958	0	6.42819e-14	0	1.02333e-12	1.54154e-14	2.64047e-12	DEg	up
Plp1	0.596158	0.405747	2.59377	3.36557	14466.4	7.97875	0.999821	0.703326	0.673813	1.4416	0.467408	-1.09725	1.04747	2	0.523737	-0.933087	65.8101	1.72113e-08	3.6993e-08	6.5216e-08	3.89989e-07	1.658e-14	2.81914e-12	DEg	down
Psap	0.426612	0.225992	3.13282	4.13359	5.86624	4.42125	0.651872	0.516812	1.26799	2.46439	0.514527	-0.958681	1.79632	3.19943	0.561451	-0.832767	65.6971	1.03959e-10	4.9224e-06	5.29165e-10	4.2533e-05	1.75287e-14	2.96783e-12	DEg	down
Rpl19	0.0182233	0.023361	7.06442	5.35005	9.89796	13.4088	0.583524	0.714798	5.90965	4.25071	1.39027	0.475368	6.93568	5.22507	1.32739	0.408587	64.8774	0	0	0	0	2.62422e-14	4.41014e-12	DEg	up
Cdkn1a	0.43086	0.548168	3.27191	2.25735	3.87939	15023.2	0.542473	0.99985	1.34609	0.615385	2.1874	1.12922	1.86217	1.01994	1.82576	0.8685	64.6717	1.65863e-06	2.75313e-12	4.18539e-06	3.95783e-11	2.90389e-14	4.84841e-12	DEg	up
Dhrs3	0.892314	0.690644	1.66384	2.2379	14207.7	14012.9	0.999883	0.99984	0.0918836	0.415954	0.220898	-2.17855	0.179173	0.692308	0.258806	-1.95006	64.5375	7.33391e-12	0.00590156	4.21212e-11	0.0240482	3.10228e-14	5.14516e-12	DEg	down
Vegfb	0.750963	0.524558	1.88783	2.48681	18774.4	10074.3	0.999899	0.999753	0.258806	0.746439	0.34672	-1.52816	0.470138	1.18234	0.397635	-1.33048	64.1735	2.84806e-12	0.00118183	1.71462e-11	0.00616112	3.71102e-14	6.12369e-12	DEg	down
Aco2	0.599407	0.346182	2.11402	2.51863	10185.9	12385.6	0.999792	0.999797	0.49464	1.04558	0.473075	-1.07986	0.846861	1.64672	0.51427	-0.959402	63.946	1.43219e-14	0.000461388	1.11748e-13	0.00270225	4.15078e-14	6.80345e-12	DEg	down
Rps14	0.0210538	0.0614037	6.14781	4.975	8.51212	167.218	0.580638	0.971108	5.03063	3.73789	1.34585	0.428514	6.01838	4.66952	1.28887	0.366101	63.3156	0	0	0	0	5.66043e-14	9.23011e-12	DEg	up
Trnp1	0.817165	0.579004	1.7673	2.11816	10966.4	12663.8	0.999839	0.999833	0.171516	0.521368	0.328973	-1.60396	0.323124	0.891738	0.362353	-1.46453	62.5887	1.11022e-16	0.0368999	1.02072e-15	0.104948	8.09472e-14	1.31153e-11	DEg	down
Reep5	0.210614	0.060095	3.71118	4.59524	6.45581	5.98199	0.634977	0.565553	2.18224	3.39316	0.643127	-0.636823	2.92956	4.31909	0.678281	-0.560045	62.5723	0	2.90464e-05	0	0.000215307	8.16029e-14	1.31424e-11	DEg	down
Psmb5	0.459405	0.696291	2.33989	1.8011	16150.7	16629.3	0.999855	0.999892	0.776417	0.293447	2.64585	1.40373	1.26493	0.547009	2.31245	1.20942	61.6346	6.32827e-15	0.000767897	5.10567e-14	0.0042261	1.29432e-13	2.07294e-11	DEg	up
Rufy4	0.910152	0.695289	1.70442	1.84192	10655.6	11242.6	0.99984	0.999836	0.0796325	0.304843	0.261224	-1.93664	0.153139	0.561254	0.272852	-1.87381	61.4658	7.81264e-13	0.254116	4.94175e-12	0.39115	1.40634e-13	2.23899e-11	DEs	down
Car2	0.502774	0.423988	2.66101	3.18528	11048.8	3.19617	0.999759	0.500853	0.860643	1.31624	0.653865	-0.612935	1.32312	1.83476	0.721144	-0.471641	60.8449	0.000188995	1.95399e-13	0.000289223	2.99024e-12	1.90866e-13	3.02138e-11	DEg	down
Pfkl	0.43977	0.258447	2.50662	3.23107	11659.4	19448.8	0.999785	0.999834	0.88974	1.68376	0.528424	-0.920232	1.40429	2.39601	0.586094	-0.770796	60.7826	8.88178e-16	1.01539e-08	7.63319e-15	1.11504e-07	1.96799e-13	3.09741e-11	DEg	down
Sepp1	0.0405537	0.0289563	8.58076	13.2439	1.69563	1.39484	0.165002	0.0952844	7.09188	11.4758	0.617987	-0.694352	8.23277	12.8604	0.640165	-0.643485	60.7369	0.586105	1.25455e-13	0.589086	1.95776e-12	2.0127e-13	3.14949e-11	DEa	down
Pgam1	0.179745	0.100068	4.17269	5.41985	14.6434	6.79096	0.778238	0.556143	2.62328	3.98575	0.658163	-0.603483	3.42266	4.87749	0.701726	-0.51102	60.6736	0	2.53332e-11	0	3.31991e-10	2.07639e-13	3.22985e-11	DEg	down
Mlec	0.60593	0.421692	1.90419	2.67506	13227.8	16285.5	0.999856	0.999836	0.415008	1.00855	0.411491	-1.28107	0.750383	1.54701	0.485054	-1.04378	60.6578	3.19504e-10	1.89639e-07	1.553e-09	1.89799e-06	2.09256e-13	3.23664e-11	DEg	down
Plekhb1	0.260208	0.131672	3.23132	4.02253	10410.7	20.1566	0.99969	0.833636	1.67994	2.64387	0.635408	-0.654245	2.39051	3.49288	0.684394	-0.5471	60.623	0	4.01993e-09	0	4.5505e-08	2.12868e-13	3.27358e-11	DEg	down
Tex2	0.728862	0.503146	1.77348	2.3051	10074.2	18742.3	0.999824	0.999877	0.255743	0.698006	0.366391	-1.44855	0.480858	1.1453	0.419853	-1.25204	60.537	4.47167e-11	0.000401372	2.34146e-10	0.00240418	2.22067e-13	3.39531e-11	DEg	down
Rps13	0.0510513	0.106194	5.03822	4.0035	21.7958	13232.4	0.812245	0.999698	3.82848	2.70085	1.41751	0.503357	4.78101	3.57835	1.33609	0.418022	60.2687	0	6.70997e-12	0	9.41777e-11	2.5338e-13	3.8312e-11	DEg	up
Rlbp1	0.707761	0.515976	2.08036	2.90184	19349.8	70.1171	0.999892	0.960259	0.352221	0.948718	0.371259	-1.4295	0.607963	1.40456	0.43285	-1.20806	60.2686	7.27196e-14	6.12529e-06	5.19551e-13	5.22632e-05	2.53396e-13	3.8312e-11	DEg	down
Ccdc3	0.978041	0.828425	1.81323	1.87636	12317.4	13443.6	0.999853	0.99986	0.0214395	0.176638	0.121375	-3.04245	0.0398162	0.321937	0.123677	-3.01535	60.1677	8.86861e-05	0.319118	0.000145681	0.44255	2.66287e-13	3.99363e-11	DEs	down
Bax	0.57626	0.808184	2.26598	1.78233	18295.4	12554.3	0.999876	0.999858	0.580398	0.182336	3.18312	1.67044	0.960184	0.34188	2.80854	1.48982	60.1616	2.13627e-11	0.00306851	1.16756e-10	0.0139435	2.67083e-13	3.99363e-11	DEg	up
Igf1r	0.900705	0.692874	1.61938	1.9202	17833.3	18674.3	0.999909	0.999897	0.0811639	0.327635	0.247726	-2.01318	0.160796	0.589744	0.272655	-1.87485	60.125	2.44249e-13	0.040194	1.62285e-12	0.112562	2.71935e-13	4.04385e-11	DEg	down
Neat1	0.433395	0.693259	3.46763	2.94429	1.82544	12.4213	0.344873	0.808384	1.47014	0.618234	2.37796	1.24973	1.96478	0.903134	2.17551	1.12135	59.8158	2.165e-09	2.67477e-05	9.26963e-09	0.000199515	3.16577e-13	4.68234e-11	DEg	up
Atp5a1	0.21564	0.121036	3.51825	4.42116	10526.4	21.7109	0.999666	0.830815	1.99847	3.01994	0.661757	-0.595626	2.75957	3.88604	0.710124	-0.493857	59.6331	8.3744e-07	3.10862e-15	2.28764e-06	5.1206e-14	3.46326e-13	5.09455e-11	DEg	down
Esrrb	0.71053	0.450228	2.60814	2.6999	483.04	15728.8	0.99463	0.999828	0.486983	0.97151	0.501264	-0.996357	0.754977	1.48433	0.508631	-0.975308	59.235	0	0.085332	0	0.196541	4.21191e-13	6.16301e-11	DEs	down
Fxyd3	0.397031	0.274513	3.0731	4.0684	24.7211	4.67231	0.889434	0.534546	1.27259	2.25356	0.564701	-0.824441	1.85299	2.95157	0.627797	-0.671629	58.8626	0.000313648	1.29138e-10	0.00045896	1.57085e-09	5.05805e-13	7.36136e-11	DEg	down
Glul	0.113676	0.0893048	4.92251	6.55396	5.31098	2.52137	0.51898	0.277827	3.50077	5.05128	0.693045	-0.528979	4.36294	5.96866	0.730975	-0.452107	58.7374	8.57856e-06	0	1.80393e-05	0	5.37908e-13	7.7865e-11	DEg	down
Vamp8	0.0855788	0.123495	4.47986	3.46169	17.292	17189.7	0.794237	0.999799	3.19755	2.18519	1.46329	0.549211	4.09648	3.03419	1.35011	0.433073	58.3185	0.000912885	0	0.00121309	0	6.60853e-13	9.51678e-11	DEg	up
Lrp2	0.298723	0.0585244	3.83898	4.49074	1.50698	1.42542	0.281892	0.240937	2.07963	3.36182	0.618603	-0.692915	2.69219	4.22792	0.636765	-0.651168	58.2848	1.90925e-06	0.0888351	4.72235e-06	0.201336	6.71903e-13	9.62411e-11	DEs	down
Alcam	0.697659	0.454619	2.85673	2.88358	5.1008	16.4624	0.641003	0.850947	0.591118	1.06553	0.554766	-0.850049	0.863706	1.57265	0.549204	-0.864585	58.2069	6.43929e-15	0.186684	5.17763e-14	0.321353	6.98134e-13	9.94731e-11	DEs	down
Rpl29	0.0562778	0.193003	4.39269	3.81281	29.6579	18031.2	0.870995	0.999789	3.2144	2.28775	1.40505	0.490618	4.14548	3.07692	1.34728	0.430052	58.05	0	2.12769e-10	0	2.54892e-09	7.54056e-13	1.0688e-10	DEg	up
Chchd6	0.996156	0.885335	1.59362	1.71439	11348.6	16960.1	0.99986	0.999899	0.00306279	0.102564	0.0298622	-5.06554	0.00612557	0.196581	0.0311605	-5.00414	57.7409	0.00170359	0.302558	0.00215234	0.430711	8.77739e-13	1.23769e-10	DEs	down
Rpl36a	0.0484136	0.104553	5.67441	4.49886	11.0275	45.7813	0.660254	0.910524	4.42879	3.14245	1.40934	0.495023	5.39969	4.02849	1.34038	0.422638	57.7126	0	1.5854e-13	0	2.44193e-12	8.90042e-13	1.24854e-10	DEg	up
Kcnj13	0.936974	0.757954	1.74945	2.04806	17430.7	14292	0.9999	0.999857	0.058193	0.2849	0.204257	-2.29154	0.11026	0.495726	0.222422	-2.16863	57.6661	4.74277e-09	0.0211873	1.92634e-08	0.0675464	9.10601e-13	1.27079e-10	DEg	down
Cst6	0.64795	0.872063	2.04012	1.73697	10072	18027.7	0.999797	0.999904	0.411945	0.116809	3.52665	1.8183	0.718224	0.222222	3.23201	1.69243	57.4468	2.38698e-14	0.0967111	1.80316e-13	0.212693	1.01422e-12	1.40814e-10	DEs	up
Ccdc53	0.0787256	0.0597299	6.42462	5.28429	1.78129	4.96266	0.217074	0.484306	4.95406	4.02849	1.22976	0.298372	5.91884	4.96866	1.19123	0.252456	56.8547	2.31148e-13	1.29341e-13	1.54012e-12	2.00521e-12	1.35663e-12	1.86793e-10	DEg	up
Cstb	0.352606	0.554361	2.62094	1.98824	16026.1	10180.5	0.999836	0.999805	1.09648	0.501425	2.18673	1.12877	1.69678	0.88604	1.91502	0.937359	56.8511	0	1.60428e-05	0	0.000126845	1.35898e-12	1.86793e-10	DEg	up
Ednrb	0.753509	0.570889	2.0875	2.91466	16481.4	24.0493	0.999873	0.891905	0.298622	0.849003	0.351732	-1.50745	0.514548	1.25071	0.411404	-1.28137	56.7071	4.48363e-09	1.6992e-05	1.82422e-08	0.000132147	1.45863e-12	1.99479e-10	DEg	down
Calr	0.603903	0.365949	2.35066	2.72746	11526.7	11454.8	0.999796	0.999762	0.572741	1.13675	0.50384	-0.988962	0.931087	1.72934	0.538405	-0.893237	56.0979	0	0.00253399	0	0.0117625	1.9673e-12	2.67734e-10	DEg	down
Rpl30	0.0296651	0.134319	4.97137	4.24217	15.0708	82.5435	0.751955	0.951119	3.85452	2.81481	1.36937	0.45351	4.82389	3.67236	1.31357	0.393488	55.7595	0	0	0	0	2.323e-12	3.14583e-10	DEg	up
Hsp90b1	0.57218	0.361896	2.28732	2.84854	16237.3	10164.9	0.999859	0.99972	0.594181	1.21652	0.488425	-1.03379	0.97856	1.81766	0.538362	-0.893352	55.3473	2.41228e-11	1.06211e-05	1.30638e-10	8.80882e-05	2.8441e-12	3.83278e-10	DEg	down
Psmb6	0.42824	0.647357	2.35698	1.83393	10781	10616.5	0.999781	0.999827	0.830015	0.350427	2.36858	1.24402	1.34763	0.646724	2.08377	1.0592	54.5357	7.77156e-16	0.000439243	6.72779e-15	0.00257892	4.23619e-12	5.68177e-10	DEg	up
Psma1	0.600409	0.82763	2.16531	1.85118	10266.9	14744.9	0.999789	0.999874	0.511485	0.173789	2.94314	1.55735	0.865237	0.319088	2.71159	1.43914	54.3885	2.65155e-12	0.0188026	1.60446e-11	0.0618242	4.55361e-12	6.07762e-10	DEg	up
Atp11a	0.863508	0.671499	1.64928	2.15951	10740.9	18557.6	0.999846	0.999884	0.114855	0.418803	0.274244	-1.86647	0.225115	0.709402	0.317331	-1.65594	54.0045	7.51132e-12	0.00591553	4.30359e-11	0.0240482	5.49789e-12	7.30265e-10	DEg	down
Ndufb4	0.138563	0.244028	3.91809	3.06769	65.4171	14170.2	0.943491	0.999784	2.53292	1.59829	1.58477	0.664275	3.37519	2.31909	1.4554	0.541412	53.503	0	1.77324e-10	0	2.14599e-09	7.03177e-12	9.29581e-10	DEg	up
Igf1	0.1226	0.011116	5.38798	6.8338	2.13442	2.24226	0.283742	0.247052	3.88361	5.73789	0.676836	-0.563121	4.72741	6.75783	0.699545	-0.51551	53.3587	6.44515e-06	0.000157319	1.39622e-05	0.00103656	7.54785e-12	9.92984e-10	DEg	down
Mtch1	0.237895	0.147447	3.34368	4.30081	24.5412	200.224	0.88009	0.978972	1.81776	2.82336	0.64383	-0.635249	2.54824	3.66667	0.694974	-0.524969	53.1799	5.10521e-06	3.35866e-09	1.13812e-05	3.84867e-08	8.23965e-12	1.0788e-09	DEg	down
Fto	0.986547	0.861373	1.59362	1.72634	14475	16094.2	0.99989	0.999893	0.0107198	0.125356	0.0855144	-3.54769	0.0214395	0.239316	0.0895865	-3.48057	53.1676	0.000234655	0.554588	0.000351611	0.620218	8.28972e-12	1.08011e-09	DEs	down
Mgst1	0.624509	0.831956	2.40216	1.88189	10016.2	18009.8	0.99976	0.999896	0.56049	0.173789	3.22511	1.68935	0.901991	0.316239	2.85224	1.5121	53.1526	1.57363e-09	0.00142102	6.8615e-09	0.00724874	8.35093e-12	1.08287e-09	DEg	up
Fam189a2	0.594129	0.35405	2.32046	2.60664	14526.8	19264.3	0.99984	0.999865	0.575804	1.08547	0.530465	-0.91467	0.941807	1.68376	0.559347	-0.838184	53.0518	0	0.00856192	0	0.0324942	8.7741e-12	1.13233e-09	DEg	down
Rpl41	0	0.00559981	31.5681	25.0606	4.37234	5.27015	0.121655	0.173756	28.5712	22.4986	1.26991	0.344728	31.5681	24.9202	1.26677	0.341152	52.942	0	2.40721e-11	0	3.17216e-10	9.25996e-12	1.18939e-09	DEg	up
Rpl18	0.0950529	0.165406	4.20016	3.28734	1110.23	11098.5	0.996231	0.999704	2.90965	1.94017	1.49969	0.584661	3.80092	2.74359	1.38538	0.470283	52.8996	0	0	0	0	9.45419e-12	1.20482e-09	DEg	up
Calml4	0.62208	0.833844	2.18411	1.7318	18821.6	17202.7	0.999884	0.999899	0.490046	0.150997	3.2454	1.6984	0.825421	0.287749	2.86854	1.52032	52.8964	5.32907e-15	0.0175741	4.35881e-14	0.0584652	9.46931e-12	1.20482e-09	DEg	up
Sumo2	0.197998	0.328257	3.57261	2.76951	15574	13805.6	0.999771	0.999799	2.08576	1.23077	1.69468	0.761012	2.86524	1.8604	1.54012	0.623043	52.8241	2.88558e-12	1.10773e-10	1.73281e-11	1.3608e-09	9.81109e-12	1.24248e-09	DEg	up
AI413582	0.509598	0.739676	2.23588	1.84954	16158.8	10713.7	0.999862	0.999827	0.658499	0.262108	2.51232	1.32902	1.09648	0.481481	2.2773	1.18732	52.808	3.49558e-10	0.0227823	1.69214e-09	0.0716707	9.88881e-12	1.24648e-09	DEg	up
Cenpw	0.941056	0.765495	1.63676	1.74945	11079.1	15155.6	0.999852	0.999885	0.0490046	0.216524	0.226324	-2.14354	0.0964778	0.410256	0.235165	-2.08826	52.1617	6.00237e-08	0.218312	2.05153e-07	0.352527	1.35776e-11	1.70386e-09	DEs	down
Fam63b	0.654852	0.412522	2.07204	2.32293	10046.6	12446.2	0.999794	0.999813	0.413476	0.834758	0.495325	-1.01355	0.715161	1.36467	0.524053	-0.932215	52.1343	0	0.0067442	0	0.0267066	1.37611e-11	1.71118e-09	DEg	down
Tmem189	0.833277	0.60574	1.8646	1.96553	19307.7	11723.4	0.999903	0.999832	0.169985	0.435897	0.389965	-1.35858	0.310873	0.774929	0.401163	-1.31774	52.1341	0	0.159239	0	0.291671	1.37627e-11	1.71118e-09	DEs	down
Ifitm3	0.270102	0.427525	3.1828	2.47339	26.3023	14578	0.892054	0.99983	1.62175	0.891738	1.81864	0.862856	2.32312	1.41595	1.64068	0.714291	52.0263	1.08955e-07	2.13063e-06	3.56471e-07	1.93634e-05	1.45095e-11	1.79584e-09	DEg	up
Tesc	0.462797	0.244809	2.50005	2.86714	10078.5	13167	0.999752	0.999782	0.849923	1.45299	0.584947	-0.773621	1.34303	2.16524	0.620269	-0.689035	51.9569	0	1.52993e-05	0	0.000123017	1.50119e-11	1.84957e-09	DEg	down
Rpl39	7.85633e-10	0.0113223	12.9923	10.0454	4.46714	4.22669	0.255858	0.296151	11.5054	8.73219	1.31758	0.39789	12.9923	9.93162	1.30818	0.38756	51.8826	0.0258011	0	0.0282158	0	1.55688e-11	1.90952e-09	DEg	up
Anxa1	0.71442	0.901062	2.16105	1.64136	15281.3	11016.6	0.999859	0.999851	0.364472	0.0826211	4.41136	2.14122	0.617152	0.162393	3.80035	1.92613	51.8249	5.31648e-07	0.0579858	1.51753e-06	0.148713	1.60155e-11	1.95546e-09	DEs	up
Mgat5	0.979455	0.845472	1.71439	1.76993	10333.3	10007.8	0.999834	0.999823	0.0183767	0.145299	0.126475	-2.98307	0.0352221	0.273504	0.128781	-2.95701	51.6098	3.10301e-07	0.605291	9.24664e-07	0.665007	1.77971e-11	2.16337e-09	DEs	down
Etnppl	0.710752	0.478815	2.30306	2.57467	15659.7	17342.2	0.999853	0.999852	0.405819	0.860399	0.471664	-1.08417	0.666156	1.34188	0.496435	-1.01032	51.219	0	0.0166384	0	0.0559011	2.15559e-11	2.60889e-09	DEg	down
Nrp2	0.727872	0.609722	2.01464	3.09517	19315.6	16.8854	0.999896	0.845091	0.312404	0.840456	0.371708	-1.42776	0.548239	1.20798	0.453849	-1.13972	51.162	5.55357e-05	5.91146e-08	9.68607e-05	6.20441e-07	2.21666e-11	2.67088e-09	DEg	down
Stmn3	0.421718	0.294381	2.9077	3.6298	12092.5	7.6823	0.99976	0.679122	1.12864	1.88889	0.597514	-0.742956	1.68147	2.56125	0.656503	-0.607127	51.0363	1.37536e-05	2.91134e-09	2.75537e-05	3.35228e-08	2.35754e-11	2.82814e-09	DEg	down
Tmem50b	0.887827	0.686561	1.78842	1.92697	17566	16035.9	0.999898	0.99988	0.107198	0.336182	0.318867	-1.64897	0.200613	0.603989	0.332146	-1.59011	50.9653	8.50431e-14	0.0962071	5.96811e-13	0.212282	2.44099e-11	2.91536e-09	DEs	down
Krt8	0.753431	0.931622	2.13652	1.79161	15599	16019.3	0.999863	0.999888	0.309342	0.0655271	4.72082	2.23904	0.526799	0.122507	4.30015	2.10439	50.8178	3.94794e-08	0.0954582	1.3956e-07	0.210826	2.6241e-11	3.12041e-09	DEs	up
Psmb1	0.433635	0.637974	2.45243	1.89658	10167.9	10355.4	0.999759	0.999817	0.871363	0.378917	2.29961	1.20139	1.38897	0.68661	2.02295	1.01646	50.7759	0	0.000696304	0	0.00387707	2.67853e-11	3.17121e-09	DEg	up
Padi2	0.566385	0.345979	2.50397	2.90554	18405.4	12244.4	0.999864	0.999763	0.687596	1.28205	0.536325	-0.898822	1.08576	1.90028	0.571366	-0.807513	50.7188	5.66325e-13	0.000950346	3.62081e-12	0.00511161	2.75459e-11	3.24709e-09	DEg	down
Car14	0.729152	0.53285	1.96196	2.53705	12854.5	15953.5	0.999847	0.999841	0.298622	0.754986	0.395533	-1.33813	0.531394	1.18519	0.448363	-1.15726	50.4321	1.18598e-11	0.000509932	6.66625e-11	0.00294387	3.17014e-11	3.72108e-09	DEg	down
Rps20	0.0323458	0.0746175	6.19581	5.0522	10.4377	38.941	0.627511	0.88516	4.99234	3.74929	1.33154	0.413101	5.99541	4.67521	1.28238	0.358825	50.1931	0	0	0	0	3.56398e-11	4.16564e-09	DEg	up
Edf1	0.227139	0.379012	3.05938	2.39027	19061.1	13905.8	0.99984	0.999828	1.62787	0.920228	1.76899	0.822924	2.36447	1.48433	1.59296	0.671706	50.0037	2.02061e-14	0	1.54609e-13	0	3.91068e-11	4.55149e-09	DEg	up
Sorl1	0.835673	0.627347	2.0875	2.32414	10957.5	13790.2	0.99981	0.999831	0.199081	0.529915	0.375685	-1.4124	0.343032	0.866097	0.396067	-1.33618	49.8019	4.52305e-13	0.195647	2.94744e-12	0.33041	4.31708e-11	5.00331e-09	DEs	down
mt-Nd1	0	0	238.265	304.003	3.77038	3.42705	0.0155778	0.0111474	217.473	278.444	0.781029	-0.356552	238.265	304.003	0.783759	-0.351518	49.7875	1	1.54451e-11	1	2.06982e-10	4.3477e-11	5.01728e-09	DEa	down
A830039N20Rik	1	0.91893	0	1.65169	1	18142.2	1	0.999909	0	0.0683761	0	#NUM!	0	0.133903	0	#NUM!	49.355	0.001288	0.951901	0.00166674	0.991425	5.37367e-11	6.1759e-09	DEs	down
Tpt1	0.00192958	0.0132832	9.20459	11.6765	4.85075	3.30935	0.345118	0.220832	8.01531	10.1994	0.785859	-0.347658	9.18683	11.5214	0.797373	-0.326673	49.1726	4.32686e-11	4.02345e-12	2.27568e-10	5.71474e-11	5.87582e-11	6.72488e-09	DEg	down
Gnb2	0.453049	0.671734	2.31829	1.90068	13712.7	12650.5	0.999831	0.99985	0.774885	0.344729	2.24781	1.16852	1.26799	0.623932	2.03226	1.02309	48.9812	3.33067e-15	0.00494886	2.74318e-14	0.0210371	6.45333e-11	7.35523e-09	DEg	up
Dbi	0.0123017	0.00174192	9.1214	6.79531	2.97037	4.09269	0.245653	0.37589	7.85145	5.72934	1.37039	0.45459	9.00919	6.78348	1.32811	0.409372	48.9521	2.22045e-16	3.1116e-11	2.01027e-15	4.01126e-10	6.54612e-11	7.4037e-09	DEg	up
Lynx1	0.764628	0.54975	1.82826	2.17037	17913.7	15326.9	0.999898	0.999858	0.232772	0.578348	0.402477	-1.31302	0.430322	0.977208	0.440358	-1.18325	48.9507	2.10942e-14	0.00373844	1.59858e-13	0.0164519	6.5506e-11	7.4037e-09	DEg	down
Fam101b	0.768436	0.55291	1.96414	2.28766	19593.6	10271.2	0.9999	0.999777	0.255743	0.621083	0.411769	-1.28009	0.454824	1.02279	0.444689	-1.16913	48.9184	2.98539e-13	0.000212925	1.97803e-12	0.00136872	6.65489e-11	7.49033e-09	DEg	down
Churc1	0.374886	0.619485	2.36894	2.21622	12088.9	11423.4	0.999804	0.999806	0.914242	0.504274	1.81299	0.85837	1.48086	0.843305	1.75602	0.812307	48.7206	3.44169e-14	0.00938808	2.54321e-13	0.0349584	7.3319e-11	8.21873e-09	DEg	up
Bcl2l2	0.776053	0.561998	1.83948	2.15951	13200	12875.7	0.999861	0.999832	0.223583	0.558405	0.400397	-1.3205	0.411945	0.945869	0.43552	-1.19919	48.4853	9.43579e-12	0.00407844	5.36731e-11	0.0177758	8.22752e-11	9.18543e-09	DEg	down
Scand1	0.346181	0.538824	2.53195	2.00157	18233.9	16037.5	0.999861	0.999875	1.0536	0.524217	2.00985	1.00709	1.65544	0.923077	1.79339	0.842689	48.2255	0	0.000919922	0	0.00497051	9.34368e-11	1.03897e-08	DEg	up
Rpl24	0.0169252	0.0630354	6.48339	5.34246	10.9399	20.1851	0.62789	0.790718	5.36294	4.06838	1.3182	0.398571	6.37366	5.0057	1.27328	0.348551	47.8835	0	0	0	0	1.10465e-10	1.22345e-08	DEg	up
Gapdh	0.0415899	0.0661234	5.58767	4.46321	4.43221	14.0776	0.442341	0.759276	4.40429	3.24786	1.35606	0.439418	5.35528	4.16809	1.28483	0.361576	47.8651	0	0	0	0	1.11466e-10	1.22651e-08	DEg	up
Ppp2r2c	0.685872	0.464363	2.02315	2.34564	11383.1	18195	0.999822	0.999871	0.36294	0.77208	0.470081	-1.08902	0.635528	1.25641	0.505829	-0.983279	47.8618	4.57967e-13	0.021123	2.97616e-12	0.0674345	1.11647e-10	1.22651e-08	DEg	down
Hnrnpa1	0.312677	0.450092	2.97891	2.21741	10448.1	12265.2	0.999715	0.999819	1.3951	0.729345	1.91281	0.935695	2.04747	1.21937	1.67912	0.747705	47.5917	1.04857e-10	1.74653e-09	5.32594e-10	2.04077e-08	1.27431e-10	1.39438e-08	DEg	up
Cd9	0.558193	0.557763	3.27903	2.50603	1.86433	70.875	0.362474	0.965849	1.06891	0.700855	1.52516	0.608957	1.4487	1.10826	1.30718	0.386458	47.4214	1.09159e-09	7.63102e-11	4.90388e-09	9.52672e-10	1.3851e-10	1.50961e-08	DEg	up
Rcn1	0.348977	0.515943	2.75218	2.0953	17446.2	14544.3	0.999842	0.999856	1.18224	0.589744	2.00466	1.00336	1.79173	1.01425	1.76657	0.820947	47.3038	0	2.91862e-06	0	2.60262e-05	1.46715e-10	1.59269e-08	DEg	up
Fau	0.00917419	0.0213924	7.85769	6.26508	6.2321	10.6413	0.442313	0.629424	6.70904	5.14245	1.30464	0.383649	7.7856	6.13105	1.26986	0.344674	47.2042	0	0	0	0	1.54041e-10	1.66231e-08	DEg	up
Lpp	0.968487	0.829495	1.74945	1.80459	12067.8	13751.7	0.999855	0.999869	0.0290965	0.165242	0.176084	-2.50567	0.0551302	0.307692	0.179173	-2.48057	47.2001	8.41854e-06	0.0372891	1.77816e-05	0.105928	1.54351e-10	1.66231e-08	DEg	down
Ghr	0.964105	0.81642	1.66384	1.64502	16898.2	10282.9	0.999902	0.99984	0.0306279	0.153846	0.199081	-2.32857	0.0597243	0.301994	0.197766	-2.33813	46.6969	7.18141e-07	0.438363	1.98767e-06	0.530854	1.97444e-10	2.11842e-08	DEs	down
Pgls	0.43893	0.674452	2.20537	2.01282	10047.2	16567.9	0.999781	0.999879	0.738132	0.373219	1.97774	0.983854	1.23737	0.655271	1.88833	0.917109	46.319	7.77156e-16	0.00312624	6.72779e-15	0.0141242	2.37549e-10	2.53906e-08	DEg	up
Alpl	0.956993	0.809923	1.70919	1.82861	12432.7	13370.3	0.999863	0.999863	0.0382848	0.188034	0.203606	-2.29615	0.0735069	0.347578	0.211483	-2.24139	46.1789	3.16578e-06	0.284148	7.47187e-06	0.416166	2.54398e-10	2.70862e-08	DEs	down
Enah	0.438884	0.309564	2.48902	3.25572	12425.1	10591.4	0.9998	0.999693	0.882083	1.58405	0.556854	-0.844628	1.39663	2.24786	0.621315	-0.686603	45.9549	1.27676e-13	8.41375e-09	8.75279e-13	9.3259e-08	2.83851e-10	3.01065e-08	DEg	down
Plscr2	0.455541	0.629298	2.89144	2.22109	29.5766	14425.6	0.910945	0.999846	1.06432	0.492877	2.1594	1.11063	1.57427	0.823362	1.91201	0.935087	45.8902	4.47229e-07	0.000218841	1.29685e-06	0.00140295	2.92983e-10	3.09546e-08	DEg	up
Rpl14	0.0193112	0.0293548	6.71935	5.34493	10.9687	13.9237	0.620119	0.72261	5.5513	4.21652	1.31656	0.396772	6.58959	5.18803	1.27015	0.345	45.8786	0	0	0	0	2.94642e-10	3.10089e-08	DEg	up
Rpl31	0.024226	0.0759715	6.26667	5.17368	11.8026	19.0714	0.653186	0.786609	5.11332	3.8547	1.32652	0.407642	6.11485	4.78063	1.27909	0.355118	45.7312	0	0	0	0	3.16681e-10	3.32014e-08	DEg	up
Snd1	0.982703	0.860555	1.59363	1.59362	10996.1	14501.1	0.999855	0.99989	0.0137825	0.111111	0.124043	-3.01109	0.0275651	0.222222	0.124043	-3.01109	45.6863	8.35269e-06	0.523852	1.76583e-05	0.59596	3.23702e-10	3.38071e-08	DEs	down
Scd2	0.396242	0.277839	3.15025	3.68473	230.775	4.3834	0.986533	0.543299	1.32466	1.98575	0.667079	-0.58407	1.90199	2.66097	0.714774	-0.484441	45.4245	1.39128e-09	1.09758e-08	6.10002e-09	1.19425e-07	3.67922e-10	3.82822e-08	DEg	down
Canx	0.400682	0.247333	2.73665	3.37262	10886.7	413.58	0.999749	0.991911	1.07963	1.81197	0.595835	-0.747015	1.64012	2.53846	0.646109	-0.630151	45.3025	0	2.97223e-06	0	2.64049e-05	3.90525e-10	4.04806e-08	DEg	down
Rps10	0.0301825	0.0475405	5.81565	4.77098	10.3124	69.4099	0.639407	0.935685	4.65391	3.59259	1.29542	0.373416	5.64012	4.54416	1.24118	0.311713	45.1485	0	0	0	0	4.21074e-10	4.34837e-08	DEg	up
2200002D01Rik	0.841345	0.974971	1.95943	1.59362	15890.5	11447.8	0.999877	0.999861	0.174579	0.019943	8.75388	3.12992	0.310873	0.039886	7.79403	2.96237	44.89	7.48721e-05	0.124717	0.000125777	0.252842	4.77799e-10	4.91599e-08	DEs	up
Pkp4	0.823291	0.616275	1.73324	1.92297	11294.3	13595.4	0.999847	0.999859	0.160796	0.410256	0.391941	-1.35129	0.306279	0.737892	0.415073	-1.26856	44.858	7.88258e-14	0.0299981	5.56473e-13	0.0893914	4.85336e-10	4.9747e-08	DEg	down
Trak1	0.900562	0.716716	1.69406	1.80021	10257.7	16776	0.999835	0.999893	0.0872894	0.273504	0.319152	-1.64768	0.168453	0.509972	0.330319	-1.59807	44.8487	1.22061e-10	0.219188	6.1733e-10	0.353339	4.87554e-10	4.97859e-08	DEs	down
Nme1	0.404584	0.61127	2.30449	1.89821	13311.3	10330.1	0.999827	0.999816	0.836141	0.407407	2.05235	1.03727	1.37213	0.737892	1.85953	0.894935	44.7785	1.11022e-15	1.93544e-06	9.47284e-15	1.77253e-05	5.04557e-10	5.13301e-08	DEg	up
Nudt3	0.720576	0.513442	1.85789	2.20749	16069.9	13828.5	0.999884	0.99984	0.283308	0.641026	0.44196	-1.17801	0.519142	1.07407	0.483339	-1.04889	44.6692	7.01176e-11	0.0160846	3.60779e-10	0.054426	5.32252e-10	5.39476e-08	DEg	down
Mbd3	0.760856	0.53759	1.78662	1.94078	14005.1	13306.6	0.999872	0.999854	0.228178	0.501425	0.455059	-1.13588	0.427259	0.897436	0.476088	-1.0707	44.5387	5.59897e-12	0.169795	3.26308e-11	0.304655	5.67318e-10	5.72907e-08	DEs	down
Manf	0.758578	0.547252	1.98543	2.2402	14469.6	16081.4	0.999863	0.999861	0.271057	0.609687	0.444584	-1.16947	0.479326	1.01425	0.472594	-1.08133	44.488	1.46e-10	0.0426178	7.30615e-10	0.117002	5.81559e-10	5.8512e-08	DEg	down
Gm42418	0.742578	0.548828	2.16542	2.47535	9.09749	1074.81	0.807739	0.997702	0.335375	0.700855	0.478523	-1.06334	0.557427	1.11681	0.499125	-1.00253	44.0637	2.79513e-08	0.151875	1.01222e-07	0.283022	7.1556e-10	7.1742e-08	DEs	down
Pam	0.977538	0.858657	1.70442	1.87457	12691	15148.1	0.999866	0.999876	0.0199081	0.145299	0.137015	-2.8676	0.0382848	0.264957	0.144494	-2.79091	44.0161	0.00017831	0.439096	0.000274287	0.530854	7.32378e-10	7.31142e-08	DEs	down
Tnfrsf21	0.802341	0.5938	2.45601	2.51094	12921.3	16437.9	0.99981	0.999847	0.304747	0.646724	0.471217	-1.08554	0.485452	1.01994	0.47596	-1.07109	44.0098	0	0.370287	0	0.482859	7.34629e-10	7.31142e-08	DEs	down
AY036118	0.982703	0.868501	1.59363	1.73324	10996.1	12634.1	0.999855	0.999863	0.0137825	0.119658	0.115183	-3.118	0.0275651	0.22792	0.120942	-3.04762	43.9328	0.00036417	0.177921	0.000526393	0.312846	7.62829e-10	7.56455e-08	DEs	down
R3hdm2	0.858633	0.668297	1.73324	1.95829	13877.8	10151.2	0.999875	0.999807	0.128637	0.364672	0.352747	-1.50329	0.245023	0.649573	0.377206	-1.40657	43.8291	2.4018e-10	0.0192145	1.18196e-09	0.0630385	8.02444e-10	7.92875e-08	DEg	down
Usp24	0.802217	0.601395	1.7189	2.00128	13003.5	13112.2	0.999868	0.999847	0.177642	0.452991	0.392152	-1.35051	0.339969	0.797721	0.426176	-1.23048	43.7847	4.06097e-12	0.0702303	2.41419e-11	0.171033	8.20066e-10	8.07114e-08	DEs	down
Zfp106	0.539465	0.352332	2.21794	2.6965	16607.3	14481.1	0.999866	0.999814	0.611026	1.14245	0.534838	-0.902825	1.02144	1.74644	0.58487	-0.773812	43.7779	3.33067e-16	4.60454e-05	2.98126e-15	0.000331974	8.22796e-10	8.07114e-08	DEg	down
Slc44a3	0.81264	0.618378	1.95347	2.26205	11888.3	17760	0.999836	0.999873	0.205207	0.521368	0.393593	-1.34522	0.366003	0.863248	0.423984	-1.23792	43.5969	3.33067e-15	0.0853445	2.74318e-14	0.196541	8.98863e-10	8.78626e-08	DEs	down
Fbxo2	0.239861	0.358241	3.24354	2.51268	15576.9	14608.1	0.999792	0.999828	1.73507	1.02279	1.6964	0.76248	2.46554	1.61254	1.52899	0.612575	43.5181	6.49392e-12	1.8168e-07	3.75697e-11	1.8338e-06	9.34155e-10	9.08376e-08	DEg	up
Il10rb	0.695036	0.501414	1.88811	2.33138	13675.8	17075.7	0.999862	0.999863	0.316998	0.712251	0.445066	-1.16791	0.575804	1.16239	0.495361	-1.01345	43.5141	4.83404e-09	8.47717e-06	1.95671e-08	7.13045e-05	9.3597e-10	9.08376e-08	DEg	down
Itm2b	0.24665	0.195756	3.70169	3.70187	2.42738	15.1422	0.396044	0.803552	2.10873	2.19943	0.958761	-0.0607562	2.78867	2.97721	0.936672	-0.094384	43.4529	0.077095	1.21796e-07	0.0806302	1.25065e-06	9.64389e-10	9.32643e-08	DEa	down
Zfp652	0.711392	0.512928	1.92613	2.31045	13077.3	11291	0.999853	0.999795	0.309342	0.68661	0.450535	-1.15029	0.555896	1.12536	0.493973	-1.0175	42.8062	0	0.00100288	0	0.00533373	1.32259e-09	1.2746e-07	DEg	down
Naaladl2	1	0.92849	0	1.59362	1	15776.9	1	0.999899	0	0.0569801	0	#NUM!	0	0.11396	0	#NUM!	42.7994	0.00122975	0.95984	0.00159743	0.991425	1.32696e-09	1.2746e-07	DEs	down
Adk	0.878101	0.702015	1.69597	1.96954	18188.8	10166.2	0.999907	0.999806	0.107198	0.330484	0.324365	-1.62431	0.206738	0.586895	0.352258	-1.5053	42.2368	4.02487e-10	0.0633183	1.93651e-09	0.158597	1.74645e-09	1.6721e-07	DEs	down
Cacnb4	0.983749	0.872063	1.88474	1.73697	18097.3	11255	0.999896	0.999846	0.0168453	0.116809	0.144212	-2.79373	0.0306279	0.222222	0.137825	-2.85909	42.1344	2.81906e-06	0.0748374	6.74754e-06	0.178048	1.83592e-09	1.75165e-07	DEs	down
Tmsb4x	5.73103e-09	0.00300932	15.5942	11.9448	2.83513	3.49632	0.153838	0.226429	13.9173	10.4786	1.32816	0.409429	15.5942	11.9088	1.30946	0.388976	41.9813	0.138044	0	0.1433	0	1.97839e-09	1.88112e-07	DEa	up
Tspan1	0.55108	0.685571	2.86889	2.11119	7.24688	16248.6	0.716394	0.99987	0.877489	0.387464	2.26469	1.17932	1.2879	0.663818	1.94014	0.956164	41.9364	3.44951e-05	5.5324e-06	6.30372e-05	4.73749e-05	2.02228e-09	1.91617e-07	DEg	up
Crim1	0.722896	0.511306	2.20504	2.40189	14946.3	12255.4	0.999852	0.999804	0.364472	0.729345	0.499725	-1.00079	0.611026	1.17379	0.520559	-0.941868	41.6437	0	0.0212355	0	0.0675464	2.33273e-09	2.20298e-07	DEg	down
Psmc6	0.668877	0.864937	1.87307	1.7297	12078.4	10326.7	0.999845	0.999833	0.339969	0.122507	2.7751	1.47254	0.620214	0.233618	2.65482	1.40861	41.5573	1.31225e-09	0.317639	5.83065e-09	0.441641	2.43323e-09	2.29001e-07	DEs	up
Prkce	0.992312	0.89631	1.59362	1.59362	12999	13760.6	0.999877	0.999884	0.00612557	0.0826211	0.0741406	-3.75359	0.0122511	0.165242	0.0741406	-3.75359	41.413	7.04573e-05	0.492381	0.000118865	0.570555	2.61067e-09	2.4487e-07	DEs	down
Nnt	0.952582	0.810824	1.64707	1.76203	12547.4	13201.7	0.999869	0.999867	0.0398162	0.176638	0.225411	-2.14937	0.0781011	0.333333	0.234303	-2.09355	41.3649	2.52544e-07	0.00367851	7.69768e-07	0.0162183	2.67269e-09	2.49829e-07	DEg	down
Serpinb5	0.858633	0.982122	1.73324	1.59362	13877.8	17258.4	0.999875	0.999908	0.128637	0.014245	9.03032	3.17478	0.245023	0.02849	8.60031	3.10439	40.9642	1.77452e-08	0.560509	6.7025e-08	0.624484	3.24977e-09	3.02795e-07	DEs	up
Atp13a5	0.904797	0.738263	1.91419	2.04637	11017.4	11509.5	0.999826	0.999822	0.101072	0.307692	0.328484	-1.60611	0.182236	0.535613	0.340238	-1.55538	40.8865	4.24294e-11	0.0566665	2.24148e-10	0.146501	3.37528e-09	3.13426e-07	DEs	down
Fxyd1	0.604122	0.426275	2.07344	2.57229	11351.4	11014	0.999817	0.999767	0.474732	0.945869	0.5019	-0.994527	0.820827	1.47578	0.556197	-0.846331	40.7858	1.34371e-11	0.000107415	7.51719e-11	0.000734257	3.54527e-09	3.28106e-07	DEg	down
Hba-a2	3.4976e-07	2.14637e-08	0.249617	2.25926	0.00867802	0.0337315	0.0335973	0.0147107	0.211332	1.849	0.114295	-3.12916	0.249617	2.25926	0.110486	-3.17806	40.5806	7.89058e-12	0.304375	4.50999e-11	0.431805	3.91831e-09	3.61438e-07	DEs	down
Hist1h4h	0.620827	0.815586	2.35056	2.31734	17229.9	12.4505	0.999864	0.843082	0.548239	0.264957	2.06916	1.04905	0.891271	0.42735	2.08557	1.06044	40.5423	1.94874e-09	0.177839	8.37393e-09	0.312846	3.99224e-09	3.67018e-07	DEs	up
Atp1b3	0.335122	0.252618	3.17391	3.68999	13935.6	5.64764	0.999772	0.604826	1.4732	2.05413	0.717189	-0.479574	2.11026	2.75783	0.765187	-0.386115	40.4742	2.97147e-06	1.5491e-08	7.09088e-06	1.67021e-07	4.12709e-09	3.78147e-07	DEg	down
Rps16	0.0208095	0.0374095	6.49191	5.19728	8.13037	10.7515	0.556026	0.674128	5.34456	4.04274	1.32202	0.40274	6.35681	5.00285	1.27064	0.345554	40.3773	0	0	0	0	4.32681e-09	3.95134e-07	DEg	up
Pigq	0.844381	0.656966	1.81069	1.99327	15143.7	17953.4	0.99988	0.999889	0.151608	0.387464	0.391282	-1.35372	0.281776	0.683761	0.412098	-1.27894	40.2126	4.75175e-14	0.0382281	3.44684e-13	0.107949	4.68862e-09	4.26779e-07	DEg	down
Pfdn1	0.525423	0.731438	2.15554	1.88829	15923.8	17309.5	0.999865	0.999891	0.603369	0.279202	2.16105	1.11173	1.02297	0.507123	2.01721	1.01236	39.8905	0	0.00251839	0	0.011736	5.48581e-09	4.97766e-07	DEg	up
Kcnma1	0.998078	0.923557	1.59362	1.7144	11948.8	14192.9	0.999867	0.999879	0.00153139	0.0683761	0.0223966	-5.48057	0.00306279	0.131054	0.0233704	-5.41917	39.7613	9.53574e-05	0.602891	0.000155242	0.662984	5.84217e-09	5.28374e-07	DEs	down
Exoc4	0.973702	0.856138	1.68872	1.78233	11102.7	15132	0.999848	0.999882	0.0229709	0.136752	0.167975	-2.57368	0.0444104	0.25641	0.173201	-2.52948	39.7419	1.29571e-05	0.402449	2.6068e-05	0.506693	5.89784e-09	5.31643e-07	DEs	down
Podxl2	0.973093	0.851021	1.59362	1.6255	18455.4	13707.7	0.999914	0.999881	0.0214395	0.122507	0.175006	-2.51452	0.042879	0.242165	0.177065	-2.49765	39.7079	0.000155571	0.295765	0.00024166	0.42467	5.99643e-09	5.38751e-07	DEs	down
Rpl22l1	0.360866	0.221492	2.80098	3.3851	17294	16040.5	0.999838	0.999789	1.18989	1.88319	0.631849	-0.662348	1.7902	2.63533	0.679308	-0.557862	39.5884	3.44136e-12	5.11295e-07	2.05615e-11	4.99092e-06	6.3559e-09	5.68261e-07	DEg	down
Rpl37a	0.00446409	0.00271896	12.5368	10.0387	5.22938	5.76441	0.294344	0.364764	11.0322	8.79772	1.25398	0.326513	12.4809	10.0114	1.24667	0.318074	39.5851	0	2.54498e-09	0	2.94473e-08	6.36631e-09	5.68261e-07	DEg	up
Rps6	0.033375	0.0410522	7.22902	5.79339	8.83816	9.68006	0.550076	0.625592	5.91271	4.5755	1.29225	0.369891	6.98775	5.55556	1.25779	0.330897	39.2918	0	0	0	0	7.34453e-09	6.53543e-07	DEg	up
Ssu72	0.559524	0.765527	2.03386	1.8226	15034.7	16520.5	0.999865	0.99989	0.513017	0.230769	2.22307	1.15256	0.895865	0.42735	2.09632	1.06786	39.2796	2.03171e-14	0.161223	1.54959e-13	0.293492	7.38799e-09	6.55266e-07	DEs	up
Kat2b	0.430945	0.284609	2.71534	3.31738	12700	15655.2	0.999786	0.999788	1.01378	1.68376	0.602094	-0.731939	1.54518	2.37322	0.651089	-0.619074	39.2688	8.43769e-15	4.41736e-06	6.69372e-14	3.8522e-05	7.42713e-09	6.56596e-07	DEg	down
Sema7a	0.964105	0.854088	1.66384	2.28448	16898.2	13918.5	0.999902	0.999836	0.0306279	0.202279	0.151414	-2.72343	0.0597243	0.333333	0.179173	-2.48057	39.0768	2.24804e-05	0.242638	4.27272e-05	0.379392	8.15566e-09	7.18745e-07	DEs	down
Rpl23	0.0022232	0.0125736	10.0745	8.19131	6.37294	6.84432	0.387474	0.455207	8.7856	6.9886	1.25713	0.330137	10.0521	8.08832	1.24279	0.31358	39.05	0	2.01705e-12	0	2.95336e-11	8.26282e-09	7.25844e-07	DEg	up
Trp53inp2	0.459204	0.320843	2.49476	3.1336	11444	10219.5	0.999782	0.999693	0.851455	1.47863	0.575839	-0.796262	1.34916	2.12821	0.633942	-0.657578	39.0286	1.11022e-16	5.35269e-07	1.02072e-15	5.20352e-06	8.34922e-09	7.31078e-07	DEg	down
Rpl13a	0.0110064	0.0438622	7.69573	6.38251	8.2486	9.29293	0.517338	0.592834	6.51455	5.10256	1.27672	0.352443	7.61103	6.10256	1.24718	0.318675	38.9582	0	0	0	0	8.64044e-09	7.54177e-07	DEg	up
Acadm	0.696646	0.489724	1.91832	2.13839	14002.4	10556.4	0.999863	0.999797	0.323124	0.641026	0.504074	-0.988294	0.58193	1.09117	0.533309	-0.906957	38.9181	0	0.0279738	0	0.0845273	8.81086e-09	7.66606e-07	DEg	down
Tmbim4	0.619284	0.812311	2.12785	1.89742	15380.8	14155.8	0.999862	0.999866	0.474732	0.196581	2.41494	1.27199	0.810107	0.356125	2.27478	1.18573	38.5823	1.31347e-09	0.0411671	5.83065e-09	0.114159	1.03768e-08	9.00154e-07	DEg	up
Sipa1l1	0.899719	0.734196	1.7409	1.87573	12939.7	10226.5	0.999865	0.999817	0.0918836	0.273504	0.335949	-1.57368	0.174579	0.498575	0.350155	-1.51393	38.5393	1.16489e-09	0.16294	5.21342e-09	0.295258	1.05962e-08	9.16289e-07	DEs	down
Phlda1	0.583337	0.495835	2.34489	3.05716	17582.3	8.55671	0.999867	0.736766	0.600306	1.07407	0.558906	-0.839323	0.977029	1.54131	0.633895	-0.657684	38.4523	0.000260022	1.34031e-07	0.000386448	1.37035e-06	1.10551e-08	9.52983e-07	DEg	down
Arhgef12	0.665303	0.470814	1.96745	2.29347	11839.5	12251.1	0.999834	0.999813	0.370597	0.737892	0.502238	-0.993557	0.658499	1.21368	0.542566	-0.882129	38.3328	5.55915e-10	2.2924e-05	2.59063e-09	0.00017299	1.17173e-08	1.00695e-06	DEg	down
Tpcn1	0.820988	0.631057	1.77083	1.94596	16186.7	14917.2	0.999891	0.99987	0.168453	0.401709	0.419341	-1.2538	0.316998	0.717949	0.441534	-1.1794	38.3213	5.77316e-15	0.113714	4.70582e-14	0.236604	1.17835e-08	1.00945e-06	DEs	down
Epm2a	0.980781	0.877444	1.59362	1.81323	11272.9	17629.3	0.999859	0.999897	0.0153139	0.119658	0.127981	-2.966	0.0306279	0.222222	0.137825	-2.85909	38.1076	3.22847e-06	0.317358	7.59716e-06	0.441629	1.30754e-08	1.11675e-06	DEs	down
Rpl18a	0.0161878	0.0425174	6.84745	5.64753	8.19338	13.0632	0.544743	0.698167	5.70904	4.45014	1.28289	0.359395	6.7366	5.40741	1.24581	0.317084	37.9777	3.33067e-16	0	2.98126e-15	0	1.39287e-08	1.186e-06	DEg	up
Parva	0.918608	0.76796	1.65572	1.87854	10918.1	15238.7	0.999848	0.999877	0.0689127	0.239316	0.287957	-1.79608	0.134763	0.435897	0.309161	-1.69357	37.8838	2.29798e-10	0.397404	1.13795e-09	0.502207	1.45808e-08	1.23772e-06	DEs	down
Gm10076	0.437881	0.287007	2.34837	2.86501	14494.6	18908.8	0.999838	0.999849	0.811639	1.37037	0.592277	-0.755656	1.32006	2.04274	0.646222	-0.629897	37.5348	4.68958e-13	1.57031e-05	3.03926e-12	0.000125413	1.72799e-08	1.4626e-06	DEg	down
Pfkfb3	0.70308	0.497423	2.22808	2.37522	10145.2	18040.9	0.99978	0.999868	0.396631	0.737892	0.537519	-0.895612	0.661562	1.19373	0.554196	-0.851531	37.5256	1.87601e-10	0.0265228	9.30942e-10	0.080968	1.73576e-08	1.46463e-06	DEg	down
Nlk	0.773701	0.61774	1.82713	2.39988	17908	16535.1	0.999898	0.999855	0.223583	0.569801	0.392389	-1.34964	0.413476	0.917379	0.450715	-1.14971	37.5175	1.6122e-07	0.00556535	5.07853e-07	0.0228391	1.74264e-08	1.46589e-06	DEg	down
Hmgn1	0.240734	0.363946	3.12424	2.50386	10420.1	14419.3	0.9997	0.999826	1.64625	1.00855	1.6323	0.706903	2.37213	1.59259	1.48948	0.574805	37.4189	1.12133e-14	6.84975e-07	8.77816e-14	6.52514e-06	1.82826e-08	1.53326e-06	DEg	up
Egln1	0.787663	0.599752	1.90399	2.14255	15900.6	10970.1	0.99988	0.999805	0.223583	0.504274	0.443377	-1.17339	0.404288	0.85755	0.471445	-1.08484	37.3725	4.5246e-12	0.0847986	2.68309e-11	0.195664	1.87008e-08	1.56356e-06	DEs	down
Gnas	0.125072	0.0930503	3.85243	4.77164	29.1519	13.5507	0.883275	0.739573	2.51761	3.4302	0.733955	-0.446237	3.3706	4.32764	0.778854	-0.360575	37.2904	0	1.19892e-11	0	1.63439e-10	1.94626e-08	1.62235e-06	DEg	down
Rnh1	0.712894	0.885335	1.9202	1.71439	10086	16049.3	0.99981	0.999893	0.306279	0.102564	2.98622	1.57832	0.551302	0.196581	2.80445	1.48772	37.2575	5.885e-08	0.191073	2.01432e-07	0.324427	1.97768e-08	1.64354e-06	DEs	up
Hprt	0.487286	0.692136	2.12962	1.90635	13994.5	14090.5	0.999848	0.999865	0.640123	0.324786	1.9709	0.978857	1.09188	0.586895	1.86044	0.895646	37.0472	5.6477e-13	0.0238441	3.62064e-12	0.0742233	2.19073e-08	1.81529e-06	DEg	up
Arfgef2	0.912235	0.758434	1.62273	1.81626	10487.5	11330.4	0.999845	0.99984	0.0719755	0.236467	0.304378	-1.71606	0.14242	0.438746	0.324606	-1.62324	37.0243	1.52633e-09	0.119673	6.66752e-09	0.245982	2.21532e-08	1.83012e-06	DEs	down
Znhit6	0.707623	0.509024	1.95891	2.18763	19044.5	10813.3	0.999897	0.999798	0.321593	0.638177	0.503924	-0.988721	0.572741	1.07407	0.533242	-0.907138	36.9617	5.20028e-13	0.0193577	3.36106e-12	0.0631588	2.28373e-08	1.881e-06	DEg	down
Lman2	0.745776	0.5449	1.93364	2.0909	14272.6	13856.8	0.999865	0.999849	0.274119	0.552707	0.495958	-1.01171	0.491577	0.951567	0.516598	-0.952887	36.9545	1.31509e-09	0.0151989	5.83065e-09	0.0520227	2.29178e-08	1.88193e-06	DEg	down
Suclg2	0.960827	0.830713	1.72008	1.64928	17476.5	17359	0.999902	0.999905	0.0352221	0.14245	0.247259	-2.01591	0.0673813	0.279202	0.241335	-2.05089	36.9059	2.61535e-08	0.337424	9.5587e-08	0.453211	2.34662e-08	1.92123e-06	DEs	down
Gm13293	0.959894	0.83124	1.8328	1.75573	14286.9	16229	0.999872	0.999892	0.0398162	0.156695	0.2541	-1.97653	0.0735069	0.296296	0.248086	-2.01109	36.8522	2.26971e-08	0.274551	8.39898e-08	0.409183	2.40869e-08	1.96619e-06	DEs	down
Ngfrap1	0.501988	0.674033	2.31241	1.82669	10445.3	13999.5	0.999779	0.99987	0.70291	0.321937	2.18337	1.12656	1.15161	0.595442	1.93404	0.951618	36.7366	6.48652e-10	0.00479653	2.99923e-09	0.0204998	2.54811e-08	2.07394e-06	DEg	up
Bub3	0.493728	0.65062	2.59834	1.99784	11276.6	17836.7	0.99977	0.999888	0.846861	0.396011	2.13848	1.09658	1.31547	0.698006	1.88461	0.914264	36.6617	4.59853e-08	0.000135936	1.61357e-07	0.000908283	2.64262e-08	2.14455e-06	DEg	up
Dynlrb1	0.339887	0.521	2.66324	2.28396	14532.3	11149.5	0.999817	0.999795	1.14395	0.663818	1.72329	0.785166	1.75804	1.09402	1.60696	0.684332	36.4867	0	0.00138908	0	0.00711033	2.87735e-08	2.32837e-06	DEg	up
Mlana	0.326305	0.449458	3.02098	2.41668	22.0873	14757.6	0.879682	0.999836	1.38744	0.82906	1.67351	0.74288	2.03522	1.33048	1.52969	0.613235	36.4565	8.75355e-06	1.50097e-05	1.83747e-05	0.000121512	2.91996e-08	2.35589e-06	DEg	up
Gm12840	0.925924	1	1.88126	0	10782.4	1	0.999826	1	0.0765697	0	#DIV/0!	#DIV/0!	0.139357	0	#DIV/0!	#DIV/0!	36.2061	3.65214e-06	0.916307	8.45158e-06	0.973345	3.298e-08	2.6535e-06	DEs	up
Tspan7	0.707623	0.536415	1.95891	2.40292	11753.6	18390.1	0.999833	0.999869	0.321593	0.692308	0.464523	-1.10618	0.572741	1.11396	0.514149	-0.959742	36.1137	1.59848e-11	0.00118621	8.8382e-11	0.00617039	3.44953e-08	2.76741e-06	DEg	down
Uba52	0.455936	0.275293	2.2546	2.57497	17666.4	13861.5	0.999872	0.999814	0.739663	1.19658	0.618147	-0.693978	1.22665	1.8661	0.657333	-0.605305	36.0439	1.39777e-13	1.62105e-08	9.50004e-13	1.73988e-07	3.56859e-08	2.85464e-06	DEg	down
Tbx2	0.722043	0.589029	1.85118	2.55111	12125.9	10576.7	0.999847	0.999759	0.280245	0.669516	0.418579	-1.25643	0.514548	1.04843	0.490778	-1.02686	35.9292	6.24006e-06	0.000108879	1.36293e-05	0.000742129	3.77309e-08	3.00962e-06	DEg	down
Ivns1abp	0.595356	0.42013	2.04366	2.45168	10382.7	15380.7	0.999803	0.999841	0.474732	0.891738	0.532367	-0.909506	0.826953	1.42165	0.581684	-0.781692	35.8264	4.16334e-14	3.69592e-05	3.0386e-13	0.000271416	3.96659e-08	3.15496e-06	DEg	down
Gm43568	0.89494	0.992849	1.61797	1.59362	13869.1	12149.6	0.999883	0.999869	0.085758	0.00569801	15.0505	3.91174	0.169985	0.011396	14.9162	3.8988	35.676	0.00278298	0.0753933	0.00337832	0.178833	4.26732e-08	3.38462e-06	DEs	up
Dtnb	0.966025	0.847113	1.66772	1.71439	11637	13124	0.999857	0.999869	0.0290965	0.136752	0.212768	-2.23265	0.0566616	0.262108	0.216176	-2.20972	35.6312	1.1273e-05	0.598294	2.30513e-05	0.65854	4.36128e-08	3.4492e-06	DEs	down
Sfxn5	0.962743	0.836721	1.72633	1.62273	16206.6	11106	0.999893	0.999854	0.0336907	0.133903	0.251605	-1.99077	0.0643185	0.264957	0.242751	-2.04245	35.4865	5.21178e-07	0.186824	1.49124e-06	0.321353	4.67904e-08	3.69017e-06	DEs	down
Ypel3	0.535807	0.719581	2.27634	1.9202	14741.2	15000.4	0.999846	0.999872	0.640123	0.299145	2.13984	1.0975	1.05666	0.538462	1.96237	0.972598	35.4796	2.17686e-08	0.00657833	8.0806e-08	0.026137	4.69455e-08	3.69173e-06	DEg	up
Klf10	0.778916	0.921339	2.00876	1.59362	13901.2	15550.7	0.999856	0.999898	0.25268	0.0626781	4.03139	2.01128	0.444104	0.125356	3.54274	1.82487	35.3887	6.38231e-07	0.128511	1.78735e-06	0.258987	4.90673e-08	3.84772e-06	DEs	up
Hcfc1r1	0.502271	0.683823	2.19988	1.82018	16227.8	12336.3	0.999864	0.999852	0.652374	0.310541	2.10076	1.07091	1.09495	0.575499	1.9026	0.927976	35.3476	2.86382e-08	0.0392325	1.03394e-07	0.11026	5.00567e-08	3.90825e-06	DEg	up
Parg	0.550926	0.704735	2.4928	1.8912	15878.8	15182.5	0.999843	0.999875	0.707504	0.307692	2.29939	1.20125	1.11945	0.558405	2.00473	1.00341	35.3448	0	0.000161646	0	0.00106212	5.01248e-08	3.90825e-06	DEg	up
Dynll1	0.348557	0.506967	2.81857	2.31719	12671.4	12567.5	0.999778	0.999816	1.22358	0.698006	1.75297	0.809802	1.83614	1.14245	1.6072	0.684546	35.2667	0	0.000722306	0	0.00400306	5.2063e-08	4.048e-06	DEg	up
Strbp	0.628381	0.432878	2.10164	2.34603	12929.7	15685	0.999837	0.99985	0.454824	0.817664	0.556248	-0.8462	0.781011	1.33048	0.587012	-0.768537	35.2573	1.37438e-09	3.13079e-05	6.05807e-09	0.000231347	5.23007e-08	4.05493e-06	DEg	down
Itfg1	0.865228	0.708726	1.70442	2.04427	11741.8	11221.3	0.999855	0.999818	0.119449	0.34188	0.349387	-1.5171	0.229709	0.595442	0.385779	-1.37415	35.2094	8.94618e-13	0.175097	5.61384e-12	0.310153	5.35324e-08	4.13878e-06	DEs	down
Dhcr24	0.907775	0.754038	1.87636	1.94596	17308.9	16163.8	0.999892	0.99988	0.0949464	0.267806	0.354534	-1.496	0.173047	0.478632	0.361546	-1.46775	35.1217	1.17277e-11	0.123297	6.60764e-11	0.251687	5.5863e-08	4.30701e-06	DEs	down
Txn1	0.29192	0.411793	2.8267	2.21834	17451.3	18884.4	0.999838	0.999883	1.33538	0.780627	1.71064	0.77454	2.00153	1.30484	1.53392	0.617228	35.0677	8.65414e-09	1.74878e-07	3.40425e-08	1.7727e-06	5.73479e-08	4.40919e-06	DEg	up
Polr2m	0.255921	0.158839	3.24769	3.89504	10108.5	189.929	0.999679	0.979904	1.70138	2.45014	0.6944	-0.526162	2.41654	3.27635	0.73757	-0.439149	34.6705	0	4.93799e-11	0	6.29727e-10	6.9548e-08	5.33373e-06	DEg	down
Pacsin2	0.656329	0.46952	2.03193	2.32548	14192.9	10651.2	0.999857	0.999782	0.399694	0.754986	0.529406	-0.917555	0.698315	1.23362	0.566071	-0.820945	34.556	3.23076e-09	0.000127029	1.33508e-08	0.000856	7.35247e-08	5.62337e-06	DEg	down
Rsrc1	0.96925	0.856793	1.59362	1.69102	15698.6	16397.5	0.999898	0.999897	0.0245023	0.125356	0.195462	-2.35504	0.0490046	0.242165	0.20236	-2.305	34.4054	3.46044e-08	0.130379	1.23246e-07	0.260978	7.91002e-08	6.03356e-06	DEs	down
Sqstm1	0.595487	0.76796	2.27526	1.87855	11390	14246.7	0.9998	0.999868	0.557427	0.239316	2.32925	1.21987	0.920368	0.435897	2.11143	1.07822	34.3368	5.10374e-08	0.00318589	1.76473e-07	0.0143395	8.17809e-08	6.22095e-06	DEg	up
Atp6v1f	0.157315	0.246571	3.47282	2.83982	518.962	15848.6	0.993353	0.999821	2.10873	1.4302	1.47443	0.560157	2.92649	2.1396	1.36778	0.451831	33.8907	0	7.38298e-14	0	1.15976e-12	1.01547e-07	7.70575e-06	DEg	up
Ppm1l	0.909289	0.763876	1.75573	1.94258	16390.4	15981.5	0.999893	0.999878	0.0842266	0.25641	0.328484	-1.60611	0.159265	0.458689	0.347217	-1.52609	33.7825	2.76914e-09	0.236868	1.15641e-08	0.372333	1.07022e-07	8.09933e-06	DEs	down
Sh3bgrl3	0.522272	0.710487	2.08042	1.81069	16427.2	12443.9	0.999873	0.999855	0.575804	0.282051	2.04149	1.02962	0.993874	0.524217	1.89592	0.922901	33.692	2.31093e-10	0.0427102	1.14198e-09	0.117025	1.11828e-07	8.44023e-06	DEg	up
Ghitm	0.345949	0.240692	2.91738	3.56825	15251.2	16240.5	0.999809	0.99978	1.28943	1.97151	0.654033	-0.612564	1.90812	2.7094	0.704257	-0.505825	33.5895	6.56078e-07	6.55211e-07	1.833e-06	6.26677e-06	1.17526e-07	8.84653e-06	DEg	down
Dtd1	0.998078	0.93425	1.59362	1.73324	11410.9	10598.8	0.99986	0.999836	0.00153139	0.0598291	0.0255961	-5.28793	0.00306279	0.11396	0.026876	-5.21754	33.5119	0.0010129	0.621005	0.00133552	0.679126	1.2204e-07	9.13652e-06	DEs	down
Atg10	0.998078	0.93425	1.59362	1.73324	11410.9	10598.8	0.99986	0.999836	0.00153139	0.0598291	0.0255961	-5.28793	0.00306279	0.11396	0.026876	-5.21754	33.5118	0.0010129	0.621005	0.00133552	0.679126	1.22042e-07	9.13652e-06	DEs	down
Tbc1d5	0.998078	0.932066	1.59362	1.59363	10107.8	19067.5	0.999842	0.999916	0.00153139	0.0541311	0.0282905	-5.14354	0.00306279	0.108262	0.0282905	-5.14354	33.5046	0.00947387	0.269322	0.010747	0.40522	1.22469e-07	9.14346e-06	DEs	down
S100a16	0.578525	0.764573	2.17641	1.96043	14208.4	14202.6	0.999847	0.999862	0.543645	0.259259	2.09692	1.06827	0.917305	0.461538	1.98749	0.99095	33.4989	5.02536e-10	0.00644614	2.37453e-09	0.0257389	1.22807e-07	9.14371e-06	DEg	up
Clic3	0.79172	0.933233	2.02196	1.9202	18341.1	11590.6	0.99989	0.999834	0.240429	0.0712251	3.37562	1.75515	0.421133	0.128205	3.28484	1.71582	33.417	1.07374e-07	0.0930553	3.52271e-07	0.206867	1.27784e-07	9.48894e-06	DEs	up
Chmp2b	0.588873	0.766429	2.0822	1.76865	12836.1	15743.1	0.999838	0.999888	0.496172	0.219373	2.26177	1.17745	0.856049	0.413105	2.07223	1.05118	33.3631	6.77403e-12	0.000510089	3.90949e-11	0.00294387	1.31171e-07	9.71441e-06	DEg	up
Tbcb	0.573858	0.765199	2.03758	1.89286	16194.7	10163.9	0.999874	0.999814	0.497703	0.245014	2.03132	1.02242	0.8683	0.444444	1.95368	0.966191	33.0798	0	0.0893234	0	0.201336	1.50491e-07	1.11177e-05	DEs	up
Hmgb1	0.1979	0.268202	3.56835	2.84979	10018.2	17252.7	0.999644	0.999835	2.0827	1.39601	1.49189	0.577141	2.86217	2.08547	1.37244	0.456739	33.0207	1.77636e-15	1.7187e-08	1.49947e-14	1.83638e-07	1.54865e-07	1.14104e-05	DEg	up
Ubl5	0.0908302	0.14898	4.21097	3.53522	17.3421	12550.5	0.804624	0.999718	2.93721	2.17949	1.34766	0.430459	3.82848	3.00855	1.27254	0.347706	32.9015	0	1.327e-08	0	1.43728e-07	1.64078e-07	1.20579e-05	DEg	up
Rbx1	0.235979	0.308135	3.32728	2.61072	18048.7	14206.4	0.999816	0.999816	1.80551	1.16524	1.54947	0.631779	2.54211	1.80627	1.40738	0.493017	32.8852	1.69701e-07	3.79822e-07	5.33862e-07	3.75391e-06	1.65381e-07	1.21211e-05	DEg	up
Ube2m	0.793301	0.600387	1.77071	1.79661	17751.3	10958.5	0.9999	0.999836	0.194487	0.384615	0.505666	-0.983743	0.366003	0.717949	0.50979	-0.972025	32.8754	1.5783e-09	0.0343322	6.86921e-09	0.0988302	1.66167e-07	1.21462e-05	DEg	down
Lamp1	0.530113	0.380234	2.55511	3.07073	10106.2	106.77	0.999747	0.972044	0.767228	1.31054	0.585428	-0.772435	1.20061	1.90313	0.630861	-0.664606	32.7299	0	6.35762e-05	0	0.000447486	1.78312e-07	1.30007e-05	DEg	down
Exoc6b	0.946537	0.816999	1.77592	1.74365	17091.3	10690.7	0.999896	0.999837	0.050536	0.168091	0.300646	-1.73386	0.0949464	0.319088	0.297555	-1.74877	32.6706	6.58824e-09	0.383843	2.6353e-08	0.492948	1.83511e-07	1.33448e-05	DEs	down
Abcc4	0.990925	0.909287	1.85622	1.69597	17471.4	11755.7	0.999894	0.999856	0.00918836	0.0797721	0.115183	-3.118	0.0168453	0.153846	0.109495	-3.19107	32.6541	0.000804614	0.594353	0.00108687	0.65481	1.84982e-07	1.34162e-05	DEs	down
Calr3	0.92889	1	1.59362	0	16969.7	1	0.999906	1	0.0566616	0	#DIV/0!	#DIV/0!	0.113323	0	#DIV/0!	#DIV/0!	32.5895	5.4945e-06	0.901954	1.2135e-05	0.958958	1.90869e-07	1.37778e-05	DEs	up
Ppp1r14a	0.930696	1	1.70145	0	14264.7	1	0.999881	1	0.0612557	0	#DIV/0!	#DIV/0!	0.117917	0	#DIV/0!	#DIV/0!	32.5884	1.60647e-06	0.93913	4.07545e-06	0.991425	1.90967e-07	1.37778e-05	DEs	up
Wnt5a	0.772596	0.60606	1.93272	2.27087	11801.8	10548.4	0.999836	0.999785	0.245023	0.541311	0.452648	-1.14354	0.43951	0.894587	0.491299	-1.02533	32.5766	2.9976e-15	0.031553	2.48612e-14	0.0932051	1.92059e-07	1.38201e-05	DEg	down
Ankrd40	0.650474	0.476828	2.05485	2.40152	14419.7	12982	0.999858	0.999815	0.413476	0.780627	0.529672	-0.916828	0.718224	1.25641	0.571647	-0.806803	32.5034	2.71563e-08	0.00160805	9.84934e-08	0.00806405	1.99002e-07	1.4283e-05	DEg	down
Tnfsf13os	0.930696	0.79574	1.70145	1.81322	14264.7	10092.8	0.999881	0.99982	0.0612557	0.19943	0.307154	-1.70297	0.117917	0.37037	0.318377	-1.65119	32.4509	4.78702e-08	0.00701467	1.66983e-07	0.0276852	2.04122e-07	1.46126e-05	DEg	down
Arpc1b	0.602567	0.777097	2.07688	1.77661	13453.2	11103.4	0.999846	0.99984	0.477795	0.210826	2.2663	1.18034	0.825421	0.396011	2.08434	1.05959	32.4455	1.64313e-13	0.0322329	1.10099e-12	0.0946242	2.04666e-07	1.46133e-05	DEg	up
Lmna	0.597535	0.760229	2.21073	1.78233	17810.2	12861.9	0.999876	0.999861	0.531394	0.22792	2.33149	1.22125	0.88974	0.42735	2.08199	1.05796	32.3188	1.56541e-13	0.0257984	1.05488e-12	0.0791639	2.17619e-07	1.54993e-05	DEg	up
Ociad2	0.917421	0.996424	1.79883	1.59362	11258.2	12179.6	0.99984	0.999869	0.0796325	0.002849	27.951	4.80483	0.148545	0.00569801	26.0697	4.7043	32.2352	0.0018394	0.417956	0.00230362	0.517968	2.26621e-07	1.60996e-05	DEs	up
Arpp19	0.315941	0.490808	2.61479	2.31079	16472.6	15614.5	0.999841	0.999852	1.15467	0.717949	1.60829	0.685529	1.78867	1.17664	1.52015	0.604215	32.1937	5.0895e-10	0.0031321	2.39529e-09	0.0141242	2.31215e-07	1.63839e-05	DEg	up
Ppl	0.863852	0.974971	1.72094	1.59362	14785.4	11447.8	0.999884	0.999861	0.122511	0.019943	6.14308	2.61896	0.234303	0.039886	5.87432	2.55442	32.1646	0.00111386	0.100217	0.00145971	0.217687	2.34497e-07	1.65738e-05	DEs	up
Svip	0.463286	0.608494	2.4424	1.90658	11720.2	18546.9	0.999792	0.999897	0.820827	0.413105	1.98697	0.990568	1.31087	0.746439	1.75617	0.812432	32.1159	3.61532e-06	0.00021967	8.39915e-06	0.00140447	2.40097e-07	1.69265e-05	DEg	up
Smdt1	0.154515	0.213119	3.59898	2.90012	14835	13472.1	0.999757	0.999785	2.22052	1.53846	1.44334	0.52941	3.04288	2.28205	1.3334	0.415106	31.993	0	0	0	0	2.54825e-07	1.79205e-05	DEg	up
Smyd3	1	0.946367	0	1.59362	1	10219.9	1	0.999844	0	0.042735	0	#NUM!	0	0.0854701	0	#NUM!	31.9533	0.0137353	0.964372	0.0153103	0.991425	2.59772e-07	1.82221e-05	DEs	down
Ppp1r11	0.443225	0.618403	2.29664	1.95609	12257.2	15059.5	0.999813	0.99987	0.777948	0.418803	1.85755	0.8934	1.27871	0.746439	1.71309	0.776597	31.9023	3.91949e-08	0.00463613	1.38762e-07	0.0199581	2.66272e-07	1.8631e-05	DEg	up
Atp5k	0.0713127	0.0450783	4.26098	4.92276	90.2151	9.86946	0.954899	0.667206	3.03828	3.76068	0.807908	-0.307738	3.95712	4.70085	0.841788	-0.248472	31.8111	0	0	0	0	2.78298e-07	1.94242e-05	DEg	down
Car13	0.735777	0.892466	1.87206	1.7221	12088	15592.4	0.999845	0.99989	0.271057	0.0968661	2.79826	1.48453	0.49464	0.185185	2.67106	1.41741	31.7719	1.60427e-13	0.00491028	1.078e-12	0.0209106	2.83623e-07	1.97461e-05	DEg	up
1700007K13Rik	0.932049	1	1.66772	0	12695.6	1	0.999869	1	0.058193	0	#DIV/0!	#DIV/0!	0.113323	0	#DIV/0!	#DIV/0!	31.6871	3.6909e-05	0.933127	6.72413e-05	0.990768	2.95515e-07	2.05232e-05	DEs	up
Chchd3	0.8568	0.687369	1.79661	1.8226	10612	14383.3	0.999831	0.999873	0.137825	0.307692	0.447933	-1.15865	0.257274	0.569801	0.451516	-1.14715	31.6745	3.53051e-13	0.013091	2.31336e-12	0.0462081	2.97331e-07	2.05972e-05	DEg	down
Hspa5	0.674002	0.516833	2.14678	2.60036	10239.4	12883.1	0.99979	0.999798	0.411945	0.809117	0.509129	-0.973897	0.699847	1.25641	0.557021	-0.844196	31.5417	0	0.00100786	0	0.00534818	3.1707e-07	2.19117e-05	DEg	down
Polr2f	0.479808	0.663585	2.31096	2.0579	16213.2	13157.9	0.999857	0.999844	0.733538	0.39886	1.83908	0.878987	1.20214	0.692308	1.73643	0.796124	31.4706	1.01141e-13	0.0224306	7.0354e-13	0.0706593	3.28171e-07	2.2623e-05	DEg	up
Lrch2	0.898314	0.989273	1.76203	1.59362	13358.3	17188.2	0.999868	0.999907	0.0949464	0.00854701	11.1087	3.47362	0.179173	0.017094	10.4816	3.38979	31.4245	3.52905e-07	0.0531871	1.04116e-06	0.140178	3.35586e-07	2.30769e-05	DEs	up
Rpl21	0.025056	0.0695782	5.39396	4.66045	18.2792	70.9908	0.772149	0.938396	4.27718	3.40741	1.25526	0.327986	5.25881	4.33618	1.21277	0.27831	31.3094	0	0	0	0	3.54809e-07	2.43401e-05	DEg	up
Spop	0.538402	0.353359	2.11331	2.3351	11535.9	18467.4	0.999817	0.999874	0.569678	0.925926	0.615253	-0.700749	0.975498	1.50997	0.646037	-0.630311	31.2909	8.15348e-13	0.0234289	5.14363e-12	0.0732733	3.58008e-07	2.44985e-05	DEg	down
2610507B11Rik	0.618649	0.432606	2.18454	2.39511	10082	18796.7	0.999783	0.999873	0.49464	0.843305	0.58655	-0.769675	0.833078	1.35897	0.61302	-0.705995	31.2371	2.22045e-16	0.00865959	2.01027e-15	0.0328124	3.67439e-07	2.50822e-05	DEg	down
Psmc3	0.542811	0.726331	2.07339	1.85305	10627.2	11028.9	0.999805	0.999832	0.548239	0.276353	1.98383	0.988291	0.947933	0.507123	1.86924	0.90245	31.2234	6.85222e-08	0.10589	2.32192e-07	0.225119	3.69893e-07	2.51871e-05	DEs	up
Plxnc1	0.879109	0.726131	1.97615	2.07015	13226.8	11983.9	0.999851	0.999827	0.134763	0.327635	0.411319	-1.28167	0.238897	0.566952	0.421372	-1.24683	31.1624	1.11466e-08	0.107002	4.32729e-08	0.226616	3.80976e-07	2.58787e-05	DEs	down
Nbea	0.981371	0.889866	1.72634	1.75906	12886.5	17050.5	0.999866	0.999897	0.0168453	0.102564	0.164242	-2.60611	0.0321593	0.193732	0.165999	-2.59076	31.1463	4.97913e-06	0.491252	1.11452e-05	0.570029	3.83954e-07	2.60167e-05	DEs	down
Map1lc3a	0.249523	0.330247	3.01391	2.36512	10709.9	10229.7	0.999719	0.999769	1.54824	0.977208	1.58435	0.663891	2.26187	1.58405	1.42791	0.513901	31.0815	1.11934e-10	3.76037e-09	5.67326e-10	4.28826e-08	3.96191e-07	2.6781e-05	DEg	up
Cldn9	0.556208	0.612209	3.30922	2.50524	4.33171	13472	0.566909	0.999814	1.06279	0.615385	1.72703	0.788292	1.46861	0.97151	1.51167	0.596147	31.0622	2.2062e-05	5.92956e-07	4.20934e-05	5.71745e-06	3.99907e-07	2.6966e-05	DEg	up
Tspan10	0.962184	0.853469	1.66035	1.80821	10808.3	18058.4	0.999846	0.9999	0.0321593	0.14245	0.225758	-2.14715	0.0627871	0.264957	0.236971	-2.07722	31.0554	3.13933e-06	0.390801	7.42005e-06	0.498279	4.01225e-07	2.69884e-05	DEs	down
Myo5b	0.996156	0.929648	1.59362	1.66035	11348.6	18392.3	0.99986	0.99991	0.00306279	0.0598291	0.0511923	-4.28793	0.00612557	0.116809	0.0524409	-4.25316	31.0412	0.0037593	0.625323	0.00445185	0.682904	4.03996e-07	2.71084e-05	DEs	down
Scaper	0.986547	0.901062	1.59362	1.64136	14475	11016.6	0.99989	0.999851	0.0107198	0.0826211	0.129746	-2.94624	0.0214395	0.162393	0.132022	-2.92115	30.9897	7.71165e-05	0.413911	0.00012909	0.516936	4.14177e-07	2.77248e-05	DEs	down
Ttc3	0.763419	0.584825	1.88365	2.05179	18795.9	13236.1	0.9999	0.999845	0.245023	0.490028	0.500018	-0.999949	0.445636	0.851852	0.523137	-0.934738	30.963	1.04147e-08	0.0214584	4.06979e-08	0.0681384	4.19576e-07	2.80182e-05	DEg	down
H3f3a	0.0877938	0.127794	4.86846	4.02751	10.8567	27.4079	0.690404	0.87188	3.54211	2.65812	1.33256	0.414204	4.44104	3.51282	1.26424	0.338268	30.925	0	6.797e-08	0	7.10242e-07	4.27349e-07	2.84687e-05	DEg	up
Slc22a17	0.868207	0.708631	1.74295	1.83826	14509.9	10356.9	0.99988	0.999823	0.12098	0.290598	0.416314	-1.26426	0.229709	0.535613	0.428872	-1.22138	30.8998	0	0.25171	0	0.388455	4.32588e-07	2.87483e-05	DEs	down
Pdha1	0.442178	0.295465	2.42411	2.85088	12931.7	10353.6	0.999813	0.999725	0.843798	1.34473	0.627485	-0.672347	1.35222	2.00855	0.673233	-0.570822	30.8816	0	0.000235373	0	0.00148881	4.36424e-07	2.89333e-05	DEg	down
Fgf1	0.6705	0.520874	1.99848	2.47364	15670.7	18353.7	0.999872	0.999865	0.37366	0.746439	0.50059	-0.998298	0.658499	1.18519	0.555609	-0.847859	30.8097	4.04193e-06	0.000529378	9.26325e-06	0.0030404	4.51862e-07	2.98534e-05	DEg	down
Sec61g	0.19106	0.297544	3.54575	2.97694	14245.4	16540.9	0.999751	0.99982	2.0827	1.42165	1.46498	0.550883	2.8683	2.09117	1.37163	0.455887	30.807	1.03806e-13	1.6307e-12	7.17864e-13	2.40249e-11	4.52456e-07	2.98534e-05	DEg	up
Card10	0.922449	0.78776	1.65874	1.78533	12645.2	16736.4	0.999869	0.999893	0.0658499	0.202279	0.32554	-1.61909	0.128637	0.378917	0.339486	-1.55858	30.6314	1.57084e-08	0.0893493	5.98081e-08	0.201336	4.9257e-07	3.24274e-05	DEs	down
Pde1c	0.942977	0.824892	1.63819	1.87104	12639.6	10672.1	0.99987	0.999825	0.0474732	0.179487	0.264494	-1.9187	0.093415	0.327635	0.285119	-1.81036	30.4807	1.49454e-08	0.0409919	5.71782e-08	0.114159	5.29817e-07	3.48008e-05	DEg	down
Rap1gds1	0.886834	0.731782	1.74567	1.76324	10976.6	15693.4	0.999841	0.999888	0.104135	0.250712	0.415356	-1.26758	0.19755	0.472934	0.417711	-1.25942	30.289	1.38546e-09	0.197805	6.08577e-09	0.332077	5.8128e-07	3.80967e-05	DEs	down
Smpd1	0.860548	0.706228	1.73508	1.9202	15560.1	12194.8	0.999889	0.999843	0.127106	0.31339	0.405583	-1.30193	0.24196	0.564103	0.428929	-1.22119	30.2738	5.34017e-13	0.213959	3.43562e-12	0.348621	5.85566e-07	3.82864e-05	DEs	down
Sdcbp	0.251523	0.397448	3.15904	2.75183	12333.1	13676.4	0.999744	0.999799	1.64778	1.09402	1.50617	0.590888	2.36447	1.65812	1.426	0.51197	30.2607	0	4.28747e-05	0	0.000311959	5.8927e-07	3.84371e-05	DEg	up
St6galnac2	0.781567	0.615432	1.88591	2.13359	12155.5	13249	0.999845	0.999839	0.226646	0.481481	0.470727	-1.08704	0.411945	0.820513	0.502058	-0.994075	30.2432	1.96529e-08	0.000287205	7.36441e-08	0.00178338	5.9429e-07	3.86729e-05	DEg	down
Hint2	0.539367	0.723101	2.10111	1.92403	13015.5	11149.2	0.999839	0.999827	0.563553	0.296296	1.90199	0.92751	0.967841	0.532764	1.81664	0.861274	30.1566	1.78156e-08	0.0121149	6.71837e-08	0.0433434	6.19701e-07	4.02342e-05	DEg	up
Mcam	0.84903	0.961197	2.23161	2.12927	16650.8	15144.2	0.999866	0.999859	0.202144	0.048433	4.17368	2.06132	0.336907	0.0826211	4.07773	2.02777	30.1267	9.31439e-05	0.199129	0.000151847	0.333098	6.2871e-07	4.07237e-05	DEs	up
Ppargc1a	0.854155	0.715829	1.90052	2.32595	12407.7	10561.1	0.999847	0.99978	0.153139	0.404558	0.378535	-1.4015	0.277182	0.660969	0.419358	-1.25375	30.1181	9.87689e-10	0.0143949	4.47099e-09	0.0497807	6.31345e-07	4.0798e-05	DEg	down
Cab39l	0.609726	0.443088	2.07966	2.41462	12265.2	17277	0.99983	0.99986	0.470138	0.837607	0.561287	-0.833189	0.811639	1.34473	0.60357	-0.728406	29.983	9.81278e-09	0.00265039	3.84091e-08	0.012231	6.73925e-07	4.34528e-05	DEg	down
Mob4	0.749268	0.902237	1.85063	1.86509	13406.3	15640.7	0.999862	0.999881	0.25268	0.0997151	2.53402	1.34143	0.464012	0.182336	2.54482	1.34756	29.9766	2.93301e-07	0.153173	8.75108e-07	0.284963	6.7604e-07	4.34868e-05	DEs	up
Klc3	0.868509	0.974971	1.68872	1.59362	12009.8	11447.8	0.999859	0.999861	0.114855	0.019943	5.75913	2.52585	0.222052	0.039886	5.56716	2.47694	29.914	7.85684e-07	0.256116	2.15949e-06	0.393463	6.96791e-07	4.47193e-05	DEs	up
Sox11	0.946187	0.838973	1.59362	2.01697	15034	11156.5	0.999894	0.999819	0.042879	0.185185	0.231547	-2.11062	0.085758	0.324786	0.264044	-1.92115	29.8256	4.88835e-08	0.247386	1.69768e-07	0.38378	7.27211e-07	4.65665e-05	DEs	down
Ptprd	1	0.952046	0	1.78234	1	14877.2	1	0.99988	0	0.045584	0	#NUM!	0	0.0854701	0	#NUM!	29.7971	0.00709818	0.954731	0.00812591	0.991425	7.37307e-07	4.71041e-05	DEs	down
Ankrd13a	0.764901	0.591787	1.87598	2.05887	14555.2	15301.8	0.999871	0.999865	0.24196	0.48433	0.499577	-1.00122	0.441041	0.840456	0.524764	-0.930258	29.7575	3.66263e-13	0.0421453	2.39332e-12	0.115973	7.51539e-07	4.79034e-05	DEg	down
Ogdh	0.438567	0.313078	2.55035	3.07744	10634.5	12923.5	0.99976	0.999762	0.914242	1.45869	0.626756	-0.674025	1.43185	2.11396	0.677332	-0.562065	29.7064	1.60845e-07	8.16805e-07	5.07553e-07	7.71897e-06	7.70315e-07	4.89885e-05	DEg	down
Ggnbp1	0.834258	0.678823	1.72781	1.96925	10552.3	16348.7	0.999836	0.99988	0.150077	0.356125	0.421415	-1.24669	0.286371	0.632479	0.452775	-1.14313	29.6804	1.88641e-09	0.0992412	8.14633e-09	0.216759	7.80042e-07	4.94934e-05	DEs	down
Tln2	0.956423	0.84637	1.65169	1.79883	12123.9	17026.3	0.999864	0.999894	0.0367534	0.148148	0.248086	-2.01109	0.0719755	0.276353	0.260447	-1.94094	29.6399	1.63e-09	0.441502	7.08124e-09	0.532514	7.95474e-07	5.03578e-05	DEs	down
Sumo1	0.363838	0.521657	2.40724	2.03695	11356.1	12556	0.999788	0.999838	0.952527	0.558405	1.7058	0.770449	1.53139	0.974359	1.57169	0.65232	29.5877	1.14853e-12	0.000183964	7.13168e-12	0.0011988	8.15806e-07	5.15285e-05	DEg	up
Rbms3	0.966573	0.86411	1.7409	1.824	10608.9	18303.3	0.999836	0.9999	0.0306279	0.133903	0.228732	-2.12827	0.058193	0.247863	0.234778	-2.09063	29.5797	5.93748e-07	0.460787	1.67067e-06	0.546717	8.18964e-07	5.16092e-05	DEs	down
Zfp704	0.958344	0.849028	1.65432	1.77388	14304.4	14208.3	0.999884	0.999875	0.0352221	0.14245	0.247259	-2.01591	0.0689127	0.267806	0.257323	-1.95835	29.5597	7.00058e-07	0.517554	1.94442e-06	0.589643	8.26894e-07	5.19902e-05	DEs	down
Ncam1	0.91782	0.7926	1.71439	2.00557	10657	18718.8	0.999839	0.999893	0.0735069	0.236467	0.310854	-1.68569	0.140888	0.415954	0.338711	-1.56187	29.5011	1.84297e-14	0.178692	1.41933e-13	0.313272	8.50639e-07	5.33638e-05	DEs	down
Clybl	0.998078	0.939217	1.59362	1.59363	11411.1	15414.5	0.99986	0.999897	0.00153139	0.048433	0.0316188	-4.98307	0.00306279	0.0968661	0.0316188	-4.98307	29.3825	0.016459	0.530286	0.0182605	0.599541	9.00811e-07	5.62731e-05	DEs	down
Pdia6	0.915903	0.787067	1.71173	1.94007	17186.4	14774.4	0.9999	0.999869	0.0750383	0.230769	0.325166	-1.62075	0.143951	0.413105	0.348461	-1.52093	29.382	4.44103e-09	0.0614366	1.80999e-08	0.155194	9.01017e-07	5.62731e-05	DEs	down
Top1	0.590394	0.768756	2.10863	1.98357	18614.4	13949.3	0.999887	0.999858	0.503828	0.259259	1.94334	0.958537	0.863706	0.458689	1.88299	0.913023	29.3296	8.75363e-08	0.00798773	2.93271e-07	0.030959	9.24102e-07	5.75866e-05	DEg	up
Ube2e2	0.986547	0.906719	1.59362	1.7409	15088.4	11929.7	0.999894	0.999854	0.0107198	0.0854701	0.125421	-2.99515	0.0214395	0.162393	0.132022	-2.92115	29.2957	0.00117669	0.4791	0.00153442	0.562309	9.39348e-07	5.84057e-05	DEs	down
Setd3	0.755554	0.582345	1.8293	2.01233	16610.4	10736.1	0.99989	0.999813	0.24196	0.478632	0.505524	-0.984149	0.447167	0.840456	0.532053	-0.910359	29.229	1.76247e-09	0.0253628	7.62879e-09	0.0781305	9.70109e-07	6.01858e-05	DEg	down
Crem	0.737421	0.884298	1.90711	1.6744	16347.8	12588	0.999883	0.999867	0.277182	0.0997151	2.77974	1.47495	0.500766	0.193732	2.58483	1.37007	29.0898	2.7689e-12	0.0691624	1.6712e-11	0.169056	1.03758e-06	6.42355e-05	DEs	up
Stac	0.940801	0.818843	1.75906	1.79284	13127.6	11982.9	0.999866	0.99985	0.0551302	0.173789	0.317224	-1.65642	0.104135	0.324786	0.320625	-1.64104	28.9726	2.10378e-07	0.136104	6.52311e-07	0.264727	1.09795e-06	6.78283e-05	DEs	down
Diaph2	0.99039	0.915357	1.59362	1.64928	12097.9	12307.4	0.999868	0.999866	0.00765697	0.0712251	0.107504	-3.21754	0.0153139	0.139601	0.109698	-3.18839	28.963	0.000184493	0.501921	0.000282881	0.578221	1.10305e-06	6.79906e-05	DEs	down
Pink1	0.529958	0.370944	2.17308	2.51813	10037.1	16695	0.999784	0.999849	0.6049	1.0057	0.601473	-0.733427	1.02144	1.58405	0.64483	-0.63301	28.9539	1.44744e-10	0.000292677	7.2586e-10	0.00180789	1.10791e-06	6.81375e-05	DEg	down
Tonsl	0.596946	0.761118	2.10111	1.80089	15610.1	16802.2	0.999865	0.999893	0.493109	0.230769	2.1368	1.09545	0.846861	0.430199	1.96853	0.977119	28.9219	5.25646e-07	0.0721806	1.50221e-06	0.173643	1.12515e-06	6.90446e-05	DEs	up
Prph	0.857125	0.964245	1.87572	1.59363	11589.8	17145.2	0.999838	0.999907	0.147014	0.02849	5.16018	2.36742	0.267994	0.0569801	4.70329	2.23367	28.8588	0.000254028	0.262249	0.000377777	0.399522	1.15995e-06	7.10262e-05	DEs	up
Shisa4	0.854409	0.964245	1.77763	1.59363	16770.7	17145.2	0.999894	0.999907	0.137825	0.02849	4.83767	2.27431	0.258806	0.0569801	4.54204	2.18334	28.691	1.30041e-07	0.0917629	4.191e-07	0.204468	1.25783e-06	7.68616e-05	DEs	up
Neo1	0.946187	0.830281	1.59362	1.72901	15025.4	11764.1	0.999894	0.999853	0.042879	0.153846	0.278714	-1.84314	0.085758	0.293447	0.292243	-1.77476	28.6257	5.50125e-07	0.473494	1.56088e-06	0.557107	1.29809e-06	7.91511e-05	DEs	down
Arrb1	0.625907	0.449122	2.08774	2.30143	11607.5	13718.5	0.99982	0.999832	0.453292	0.77208	0.587106	-0.768308	0.781011	1.26781	0.616033	-0.69892	28.5652	1.46549e-14	0.00753579	1.13972e-13	0.0293512	1.3365e-06	8.1317e-05	DEg	down
Sytl2	0.761626	0.584219	1.97227	2.04194	17519.2	12391.3	0.999887	0.999835	0.264931	0.487179	0.543806	-0.878836	0.470138	0.849003	0.553753	-0.852686	28.4628	4.15102e-09	0.0916996	1.69763e-08	0.204468	1.40418e-06	8.52557e-05	DEs	down
Cxcl16	0.882575	0.978547	1.79973	1.59362	12645.4	12300.7	0.999858	0.99987	0.113323	0.017094	6.6294	2.72888	0.211332	0.034188	6.18147	2.62795	28.4159	0.00152009	0.156013	0.0019354	0.288886	1.43636e-06	8.70208e-05	DEs	up
Rpl3	0.209574	0.146669	2.84027	3.44886	15822.9	15389.8	0.999821	0.999776	1.50077	2.11681	0.708975	-0.496192	2.24502	2.94302	0.76283	-0.390567	28.4064	0	0	0	0	1.4429e-06	8.72254e-05	DEg	down
Rps3a1	0.0165562	0.036575	6.31278	5.27854	9.30246	9.31705	0.595729	0.638347	5.16233	4.10256	1.25832	0.331496	6.20827	5.08547	1.22079	0.28781	28.3345	0	0	0	0	1.49386e-06	9.0114e-05	DEg	up
Aig1	0.961562	0.860564	1.59362	1.81848	10274.9	17714.4	0.999845	0.999897	0.0306279	0.136752	0.223966	-2.15865	0.0612557	0.253561	0.241582	-2.04942	28.3242	2.40108e-07	0.223355	7.3774e-07	0.358699	1.50126e-06	9.03627e-05	DEs	down
Dip2c	0.965406	0.865891	1.59362	1.76324	12876.9	14560.6	0.999876	0.999879	0.0275651	0.125356	0.219894	-2.18512	0.0551302	0.236467	0.233141	-2.10073	28.2267	2.29847e-06	0.515086	5.59411e-06	0.58955	1.57361e-06	9.45203e-05	DEs	down
Sgk1	0.680924	0.520032	2.52452	2.73047	7.83566	27.5563	0.756325	0.909846	0.522205	0.866097	0.602941	-0.729912	0.805513	1.31054	0.614641	-0.702183	28.211	3.63813e-06	0.336429	8.42739e-06	0.452914	1.58551e-06	9.50284e-05	DEs	down
Cebpb	0.905462	0.989273	1.74945	1.59362	10397.4	17188.2	0.999832	0.999907	0.0872894	0.00854701	10.2129	3.35232	0.165391	0.017094	9.67534	3.27431	28.1992	0.000207406	0.134262	0.000314557	0.263852	1.59463e-06	9.53671e-05	DEs	up
Sdc3	0.695312	0.555516	2.07578	2.56387	13431.7	15987.8	0.999845	0.99984	0.366003	0.729345	0.501825	-0.994745	0.632466	1.1396	0.554989	-0.84947	28.1838	2.20622e-06	0.00409795	5.39501e-06	0.0178028	1.60649e-06	9.58691e-05	DEg	down
Cux1	0.955076	0.842515	1.70442	1.68243	13187.1	11299.4	0.999871	0.999851	0.0398162	0.136752	0.291156	-1.78013	0.0765697	0.264957	0.288989	-1.79091	28.1477	8.73364e-08	0.415719	2.93016e-07	0.517028	1.63468e-06	9.73433e-05	DEs	down
Ptgr1	0.939135	1	1.63542	0	14360.4	1	0.999886	1	0.050536	0	#DIV/0!	#DIV/0!	0.0995406	0	#DIV/0!	#DIV/0!	28.0955	0.0574371	0.910966	0.0603904	0.968106	1.67638e-06	9.9616e-05	DEg	up
Drosha	0.935292	0.812457	1.63297	1.71661	18197.2	18476.8	0.99991	0.999907	0.0535988	0.168091	0.318867	-1.64897	0.105666	0.321937	0.32822	-1.60727	28.037	3.61475e-07	0.15041	1.06248e-06	0.28181	1.72436e-06	0.000102252	DEs	down
Pomp	0.358039	0.5014	2.53578	2.11989	13961.5	10497.9	0.999818	0.999798	1.03675	0.618234	1.67696	0.745849	1.62787	1.05698	1.54012	0.623039	28.0115	0	0.000657841	0	0.00368019	1.74569e-06	0.000103296	DEg	up
2610001J05Rik	0.572175	0.745101	2.01167	1.82185	17740.4	13479.1	0.999887	0.999865	0.490046	0.250712	1.95462	0.966885	0.860643	0.464387	1.85329	0.890086	27.8566	1.49235e-07	0.00146168	4.73243e-07	0.0074274	1.88096e-06	0.000111081	DEg	up
Ywhaq	0.284813	0.374912	3.14978	2.53412	10366.4	13824.1	0.999696	0.999817	1.56815	1.00855	1.55486	0.636782	2.25268	1.58405	1.42211	0.508028	27.7111	4.50714e-06	6.45311e-07	1.02404e-05	6.19708e-06	2.01765e-06	0.000118805	DEg	up
Nmnat2	0.847664	0.711066	1.73913	2.10027	17568.9	11001.7	0.999901	0.999809	0.139357	0.353276	0.39447	-1.34201	0.264931	0.606838	0.436577	-1.19569	27.7047	1.54797e-06	0.00389903	3.95666e-06	0.0171268	2.02388e-06	0.000118805	DEg	down
Ptgds	0	0	82.9035	87.9658	1.08738	1.71808	0.0129464	0.0191571	76.6217	80.2792	0.954441	-0.0672724	82.9035	87.9658	0.942452	-0.0855095	27.7042	1	9.64082e-07	1	8.96786e-06	2.0244e-06	0.000118805	DEa	down
D630024D03Rik	1	0.954643	0	1.69597	1	13624.6	1	0.999876	0	0.039886	0	#NUM!	0	0.0769231	0	#NUM!	27.6433	0.129687	0.972362	0.134684	0.991425	2.08468e-06	0.00012183	DEg	down
Kif26b	1	0.954643	0	1.69597	1	13624.6	1	0.999876	0	0.039886	0	#NUM!	0	0.0769231	0	#NUM!	27.6433	0.129687	0.972362	0.134684	0.991425	2.08468e-06	0.00012183	DEg	down
Rps4x	0.0380883	0.0661328	5.85868	4.92697	10.2049	14.121	0.635281	0.741338	4.63247	3.66952	1.26242	0.336191	5.63553	4.60114	1.22481	0.29256	27.5792	0	0	0	0	2.15003e-06	0.000125391	DEg	up
Atrnl1	0.979455	0.893424	1.71439	1.76432	10334.3	16936.9	0.999834	0.999896	0.0183767	0.0997151	0.184292	-2.43993	0.0352221	0.188034	0.187317	-2.41644	27.5549	7.40713e-06	0.412702	1.58571e-05	0.516858	2.17541e-06	0.000126605	DEs	down
Tmie	0.893001	0.749479	1.86058	1.84231	13839.1	15051	0.999866	0.999878	0.108729	0.250712	0.43368	-1.2053	0.199081	0.461538	0.431343	-1.21309	27.5005	1.54483e-08	0.267208	5.89123e-08	0.403705	2.23314e-06	0.000129698	DEs	down
Bsg	0.291129	0.24805	2.92292	3.59559	19121.3	28.4381	0.999847	0.887756	1.39969	1.97721	0.707914	-0.498353	2.07198	2.7037	0.766347	-0.38393	27.3278	1.33227e-15	9.59452e-07	1.13267e-14	8.95992e-06	2.42693e-06	0.000140685	DEg	down
Apc	0.619283	0.467084	2.03131	2.39504	18153.8	15247	0.999888	0.999843	0.442573	0.792023	0.558788	-0.839627	0.773354	1.27635	0.605909	-0.722827	27.2246	6.7678e-08	0.000239609	2.29989e-07	0.00151157	2.55057e-06	0.000147558	DEg	down
Camk2n1	0.692462	0.548226	1.90716	2.3207	15040	18295	0.999873	0.999873	0.324655	0.641026	0.506462	-0.981473	0.586524	1.04843	0.559429	-0.837973	27.2056	1.20438e-06	0.00272333	3.14624e-06	0.0125432	2.574e-06	0.000148604	DEg	down
Scn1b	0.502361	0.411614	2.56648	3.21998	12220.1	34.0436	0.99979	0.913589	0.817764	1.33333	0.613323	-0.705281	1.27718	1.89459	0.674122	-0.568919	27.1726	5.6842e-05	2.59917e-05	9.87036e-05	0.000194487	2.61526e-06	0.000150674	DEg	down
1110038F14Rik	0.799951	0.929648	1.75301	1.66035	15878	18392.3	0.99989	0.99991	0.185299	0.0598291	3.09713	1.63093	0.350689	0.116809	3.00224	1.58604	27.1127	2.59501e-09	0.320126	1.09526e-08	0.443147	2.69187e-06	0.000154775	DEs	up
Sept6	0.852498	0.699639	1.77536	1.85911	12098.3	14574.2	0.999853	0.999872	0.139357	0.304843	0.457142	-1.12928	0.261868	0.558405	0.468958	-1.09247	27.0156	1.84184e-08	0.0714847	6.92368e-08	0.172366	2.82073e-06	0.000161864	DEs	down
Uqcrb	0.0279578	0.0554805	5.69994	4.74774	7.84867	6.38484	0.579297	0.573528	4.56355	3.54986	1.28556	0.362396	5.54058	4.48433	1.23554	0.305145	26.9938	0	0	0	0	2.85044e-06	0.000163232	DEg	up
Taf9b	0.877776	0.976023	1.75411	1.78233	14905.5	14846.1	0.999882	0.99988	0.113323	0.022792	4.97205	2.31384	0.214395	0.042735	5.01685	2.32678	26.9779	0.000441017	0.230237	0.000625653	0.364702	2.87235e-06	0.000164147	DEs	up
Gbe1	0.937808	0.824892	1.67441	1.87104	16294.3	15751.2	0.999897	0.999881	0.0535988	0.179487	0.298622	-1.74361	0.104135	0.327635	0.317837	-1.65364	26.8806	2.60725e-07	0.231186	7.90844e-07	0.365095	3.01007e-06	0.000171681	DEs	down
Pitpnc1	0.8567	0.718546	1.85947	2.12571	12586.5	11208.7	0.999852	0.99981	0.145482	0.350427	0.415157	-1.26827	0.266462	0.598291	0.445373	-1.16691	26.7349	3.91632e-07	0.229659	1.14969e-06	0.364374	3.2288e-06	0.000183807	DEs	down
Slc25a25	0.899278	0.76739	1.8093	1.94743	16225	17517.9	0.999888	0.999889	0.0980092	0.253561	0.386531	-1.37135	0.182236	0.452991	0.402294	-1.31368	26.7296	2.21526e-07	0.243867	6.84193e-07	0.380311	3.23702e-06	0.000183895	DEs	down
Arl15	0.956993	0.851654	1.70919	1.74767	11307	14445.2	0.999849	0.999879	0.0382848	0.136752	0.279958	-1.83672	0.0735069	0.259259	0.283527	-1.81844	26.7218	1.8151e-07	0.0320197	5.67249e-07	0.0941149	3.24917e-06	0.000184206	DEg	down
Mrps24	0.428452	0.576887	2.36053	1.97963	11189.7	15920	0.999789	0.999876	0.831547	0.472934	1.75827	0.814157	1.34916	0.837607	1.61073	0.687714	26.6514	2.07466e-07	0.00108073	6.44122e-07	0.00569662	3.36119e-06	0.00019018	DEg	up
Marcksl1	0.672727	0.81642	2.00741	1.64502	10634.1	10282.9	0.999811	0.99984	0.37366	0.153846	2.42879	1.28024	0.656968	0.301994	2.17543	1.1213	26.6361	1.171e-06	0.0637149	3.06919e-06	0.159422	3.38599e-06	0.000191193	DEs	up
Cntfr	0.964658	0.863931	1.73324	1.69597	11876	16686.2	0.999854	0.999898	0.0321593	0.119658	0.26876	-1.89561	0.0612557	0.230769	0.265442	-1.91353	26.6081	2.60606e-06	0.508491	6.30131e-06	0.583522	3.43194e-06	0.000193397	DEs	down
Jund	0.406788	0.512408	3.04878	2.42485	13411.3	18310.4	0.999773	0.999868	1.24349	0.737892	1.6852	0.752916	1.80858	1.18234	1.52966	0.613214	26.5955	0.000134142	0.000116549	0.000211277	0.000789872	3.45281e-06	0.000194096	DEg	up
Gabarap	0.103687	0.183484	4.04072	3.50667	16735.7	16142.5	0.999759	0.999783	2.74119	2.07123	1.32347	0.40432	3.62175	2.86325	1.26491	0.339033	26.5921	0	2.39142e-13	0	3.63619e-12	3.45841e-06	0.000194096	DEg	up
Dnajb6	0.506755	0.674626	2.18883	1.95261	15689.8	16471.9	0.999861	0.999881	0.641654	0.356125	1.80176	0.84941	1.07963	0.635328	1.69933	0.764968	26.4977	6.13953e-14	0.0145195	4.39969e-13	0.0501315	3.61916e-06	0.000202727	DEg	up
Mrpl21	0.826236	0.943935	1.81549	1.67692	18104.3	16134.7	0.9999	0.999896	0.169985	0.048433	3.50968	1.81134	0.315467	0.0940171	3.35542	1.74649	26.4568	3.30318e-05	0.481448	6.0737e-05	0.563698	3.69116e-06	0.00020635	DEs	up
Acot7	0.772595	0.899886	1.93272	1.59362	10334.2	10591.4	0.999813	0.99985	0.245023	0.0797721	3.07154	1.61896	0.43951	0.159544	2.75479	1.46194	26.3025	5.36053e-06	0.042725	1.18612e-05	0.117025	3.97559e-06	0.000221843	DEg	up
Cfap126	0.929826	0.996424	1.76764	1.59362	14584	12179.6	0.999879	0.999869	0.0658499	0.002849	23.1133	4.53065	0.124043	0.00569801	21.7695	4.44424	26.2303	0.103554	0.428291	0.107875	0.524474	4.11593e-06	0.00022923	DEg	up
Stx12	0.684064	0.513625	1.88555	2.06188	12315.3	11346.4	0.999847	0.999818	0.327718	0.578348	0.566646	-0.819481	0.595712	1.00285	0.59402	-0.751417	26.1536	3.21965e-13	0.00353314	2.12139e-12	0.015694	4.27061e-06	0.000237387	DEg	down
Itgav	0.779773	0.644305	1.93313	2.35484	15070.3	15616	0.999872	0.999849	0.237366	0.51567	0.460306	-1.11933	0.425727	0.837607	0.508266	-0.976343	25.99	1.01033e-06	0.020788	2.69574e-06	0.0666338	4.62009e-06	0.00025635	DEg	down
Prelp	0.835177	0.698044	1.86752	2.17952	16775.9	18881.2	0.999889	0.999885	0.168453	0.390313	0.431585	-1.21228	0.30781	0.65812	0.467711	-1.09631	25.9331	6.89526e-10	0.0997117	3.17584e-09	0.217186	4.74823e-06	0.000262949	DEs	down
Ech1	0.603345	0.753019	2.18906	1.84565	17181.5	15135.4	0.999873	0.999878	0.51608	0.247863	2.08211	1.05805	0.8683	0.45584	1.90483	0.929665	25.9283	2.31974e-06	0.0062487	5.63773e-06	0.0251645	4.75933e-06	0.000263035	DEg	up
Sod1	0.271851	0.370622	3.05164	2.51232	14857	13780	0.999795	0.999818	1.52833	1.00285	1.52399	0.607852	2.22205	1.5812	1.4053	0.490876	25.8162	2.04682e-08	5.68616e-09	7.63373e-08	6.33219e-08	5.02262e-06	0.000277071	DEg	up
Stk39	0.66179	0.488055	2.2685	2.37628	12341.5	16695.8	0.999816	0.999858	0.464012	0.752137	0.616925	-0.696832	0.767228	1.21652	0.630672	-0.665037	25.8073	5.55112e-16	0.00252805	4.91315e-15	0.0117579	5.04429e-06	0.000277652	DEg	down
Psmb2	0.677545	0.816023	2.10863	1.7189	15220	10988.4	0.999861	0.999844	0.396631	0.165242	2.4003	1.26322	0.679939	0.316239	2.15008	1.10439	25.8036	0	0.056075	0	0.145699	5.05328e-06	0.000277652	DEs	up
Fndc3b	0.881602	0.744789	1.75906	1.8866	13094.6	12784.3	0.999866	0.999852	0.11026	0.264957	0.416144	-1.26485	0.20827	0.481481	0.43256	-1.20903	25.7813	6.22672e-10	0.353734	2.88472e-09	0.467442	5.10772e-06	0.000280091	DEs	down
Ndufc2	0.280137	0.378586	2.97189	2.43448	14007.5	11954.3	0.999788	0.999796	1.45636	0.945869	1.5397	0.62265	2.13936	1.51282	1.41415	0.499936	25.7525	5.07971e-12	1.03276e-07	2.98985e-11	1.06509e-06	5.17881e-06	0.000283435	DEg	up
Foxo4	0.875412	0.725316	1.80688	1.71137	12641.1	14378.5	0.999857	0.999881	0.12098	0.245014	0.493768	-1.0181	0.225115	0.470085	0.478881	-1.06226	25.7074	3.39728e-14	0.230485	2.51824e-13	0.364717	5.29235e-06	0.00028882	DEs	down
Slc25a23	0.888474	0.755734	1.66148	1.83118	15602.4	14536.1	0.999894	0.999874	0.0949464	0.242165	0.392073	-1.35081	0.185299	0.447293	0.414266	-1.27137	25.7052	1.07692e-14	0.211666	8.45843e-14	0.347214	5.29788e-06	0.00028882	DEs	down
Kif1c	0.571576	0.430784	2.14469	2.5376	11653.6	11250.7	0.999816	0.999774	0.540582	0.920228	0.587444	-0.767478	0.918836	1.44444	0.636117	-0.652635	25.5863	1.65839e-08	0.00170504	6.29392e-08	0.00851442	5.60944e-06	0.000305248	DEg	down
Gpr37	0.892113	0.777048	1.81688	2.24902	17305.3	10756.6	0.999895	0.999791	0.105666	0.301994	0.349895	-1.51501	0.196018	0.501425	0.390923	-1.35504	25.4981	3.30064e-06	0.071577	7.75929e-06	0.172366	5.85236e-06	0.000317171	DEs	down
mt-Co1	0	0	347.779	427.709	2.51784	2.22917	0.00718771	0.00518487	318.626	393.447	0.809832	-0.304305	347.779	427.709	0.813121	-0.298458	25.4956	1	2.90873e-06	1	2.60262e-05	5.85931e-06	0.000317171	DEa	down
Ptprt	1	0.959148	0	1.81322	1	17619.7	1	0.999897	0	0.039886	0	#NUM!	0	0.0740741	0	#NUM!	25.4945	0.172462	0.965907	0.178171	0.991425	5.86241e-06	0.000317171	DEg	down
Tmem245	0.851848	0.699639	1.88127	1.85911	10252.5	18811.1	0.999817	0.999901	0.153139	0.304843	0.502354	-0.993223	0.278714	0.558405	0.499125	-1.00253	25.4408	9.18552e-10	0.103798	4.19808e-09	0.22218	6.01569e-06	0.000324848	DEs	down
Rnf123	0.955796	0.852151	1.59362	1.65719	10077.9	15902.7	0.999842	0.999896	0.0352221	0.125356	0.280976	-1.83148	0.0704441	0.245014	0.28751	-1.79831	25.3794	4.83444e-06	0.216739	1.08695e-05	0.351404	6.19567e-06	0.00033394	DEs	down
Nfe2l1	0.419389	0.277613	2.67448	3.00523	16996.9	10583.5	0.999843	0.999716	1.01225	1.48433	0.681958	-0.552245	1.55283	2.17094	0.715281	-0.483417	25.3289	0	0.000511885	0	0.00294707	6.34778e-06	0.000341493	DEg	down
Wfdc18	0.810386	0.903461	1.42952	1.59362	0.291093	13401.1	0.16918	0.999881	0.185299	0.0769231	2.40888	1.26836	0.271057	0.153846	1.76187	0.817106	25.3175	0.000947757	3.18024e-06	0.00125787	2.80429e-05	6.38266e-06	0.000342704	DEg	up
Hsd17b12	0.84294	0.703344	1.76482	1.99758	18745.5	10448.8	0.999906	0.999809	0.147014	0.336182	0.437304	-1.19329	0.277182	0.592593	0.467745	-1.09621	25.305	1.75975e-07	0.00364125	5.52134e-07	0.0160839	6.4211e-06	0.000343729	DEg	down
Cadps2	0.998078	0.946367	1.59362	1.59362	11410.9	10219.9	0.99986	0.999844	0.00153139	0.042735	0.0358346	-4.8025	0.00306279	0.0854701	0.0358346	-4.8025	25.3032	0.0205201	0.493637	0.0225654	0.571453	6.42663e-06	0.000343729	DEs	down
Hypk	0.47398	0.641594	2.16308	1.95548	14447.2	18800.9	0.99985	0.999896	0.672282	0.393162	1.70993	0.773941	1.13783	0.700855	1.62348	0.699092	25.2835	1.54317e-08	0.00057475	5.89123e-08	0.00326932	6.48779e-06	0.000346336	DEg	up
Rab37	0.996156	0.942268	1.59362	1.8259	11348.6	16935.5	0.99986	0.999892	0.00306279	0.0569801	0.0537519	-4.21754	0.00612557	0.105413	0.0581102	-4.10507	25.1903	0.00654338	0.416728	0.00753441	0.517765	6.78465e-06	0.000361529	DEs	down
3110062M04Rik	0.944898	0.841774	1.63973	1.87262	12114.7	18871.2	0.999865	0.999901	0.0459418	0.162393	0.282905	-1.82161	0.0903522	0.296296	0.304939	-1.71341	25.1059	2.67734e-11	0.210765	1.44005e-10	0.346216	7.06515e-06	0.000375792	DEs	down
Tbc1d16	0.910713	0.779732	1.8352	1.75906	12613.8	11196.8	0.999855	0.999843	0.0888208	0.205128	0.433002	-1.20756	0.163859	0.387464	0.422901	-1.24161	25.0906	1.43374e-08	0.2316	5.50298e-08	0.365506	7.11727e-06	0.000377842	DEs	down
Uqcrq	0.0647493	0.0573016	4.81728	5.67263	17.2777	9.45974	0.781975	0.625133	3.5804	4.38746	0.816052	-0.293267	4.50536	5.34758	0.842505	-0.247243	25.0312	0	8.83471e-11	0	1.09145e-09	7.32302e-06	0.000388049	DEg	down
Atp2c1	0.78747	0.629608	1.85183	1.97681	14412.9	13815	0.999872	0.999857	0.214395	0.413105	0.518984	-0.946238	0.393568	0.732194	0.537519	-0.895612	25.0023	9.96586e-08	0.34032	3.30154e-07	0.456584	7.42534e-06	0.00039273	DEs	down
Evl	0.942343	0.833844	1.59362	1.7318	17594	17202.7	0.999909	0.999899	0.0459418	0.150997	0.304256	-1.71664	0.0918836	0.287749	0.319318	-1.64693	24.9845	1.41674e-07	0.428885	4.51074e-07	0.524931	7.48912e-06	0.000395354	DEs	down
Rpl13	0.0130445	0.0340962	7.95833	6.83121	8.1857	9.26133	0.507042	0.575505	6.76263	5.59259	1.20921	0.274068	7.85452	6.59829	1.19039	0.25143	24.8295	0	0	0	0	8.06734e-06	0.000425157	DEg	up
Iqsec1	0.944265	0.836414	1.59362	1.70676	17192.7	16324.6	0.999907	0.999895	0.0444104	0.145299	0.305648	-1.71006	0.0888208	0.279202	0.318124	-1.65234	24.7912	1.88949e-06	0.451577	4.68814e-06	0.539829	8.21696e-06	0.000432239	DEs	down
Acadsb	0.855819	0.707795	1.82686	1.82325	19136.8	16432.1	0.999905	0.999889	0.14242	0.287749	0.494943	-1.01466	0.2634	0.532764	0.494403	-1.01624	24.5622	3.5833e-08	0.159402	1.2743e-07	0.291745	9.17143e-06	0.000481688	DEs	down
Atp6ap1	0.732926	0.576514	2.19611	2.38826	10679.3	12955.7	0.999794	0.999816	0.349158	0.626781	0.557065	-0.844082	0.586524	1.0114	0.579915	-0.786087	24.5502	7.14353e-08	0.0112226	2.41718e-07	0.0405792	9.22442e-06	0.000483558	DEg	down
Efna5	0.887132	0.751251	1.68243	1.7409	14578	15767	0.999885	0.99989	0.0980092	0.22792	0.430015	-1.21754	0.189893	0.433048	0.438502	-1.18934	24.5268	2.06187e-09	0.376348	8.84403e-09	0.487547	9.32826e-06	0.000488088	DEs	down
Ptprm	0.979455	0.902237	1.71439	1.86509	10333.3	10908.7	0.999834	0.999829	0.0183767	0.0997151	0.184292	-2.43993	0.0352221	0.182336	0.193171	-2.37205	24.4784	3.32087e-05	0.376712	6.09212e-05	0.487752	9.5473e-06	0.000498637	DEs	down
Tuba1a	0.481669	0.647482	2.37539	2.19827	15037.2	14433.7	0.999842	0.999848	0.761103	0.461538	1.64906	0.72164	1.23124	0.774929	1.58884	0.667977	24.4068	1.3313e-10	0.0021084	6.69034e-10	0.0101629	9.88089e-06	0.000515138	DEg	up
Rhoa	0.32651	0.466324	2.72631	2.38095	13957.4	14030.4	0.999805	0.99983	1.20674	0.786325	1.53466	0.617915	1.83614	1.27066	1.44503	0.531104	24.3513	0	2.8489e-05	0	0.000211837	1.01472e-05	0.000528063	DEg	up
Mcee	0.573364	0.4386	2.00292	2.39024	15597.7	15063.3	0.999872	0.999841	0.485452	0.831909	0.58354	-0.777097	0.854518	1.34188	0.636806	-0.651074	24.294	7.42262e-06	7.08815e-05	1.5876e-05	0.000491611	1.04299e-05	0.000541801	DEg	down
Comtd1	0.856996	0.960669	1.68127	1.59362	15962.9	15800.1	0.999895	0.999899	0.124043	0.031339	3.9581	1.98481	0.240429	0.0626781	3.83593	1.93958	24.2882	1.40575e-06	0.566428	3.61653e-06	0.630191	1.04591e-05	0.0005423	DEs	up
Rps5	0.0599289	0.117756	4.73719	4.19482	42.8457	11354.2	0.900444	0.999631	3.51608	2.82336	1.24535	0.316554	4.45329	3.70085	1.20331	0.267014	24.2833	0	0	0	0	1.04836e-05	0.000542551	DEg	up
Mrpl52	0.253709	0.359126	2.88101	2.42279	14484.7	11311.6	0.999801	0.999786	1.44564	0.968661	1.49241	0.57764	2.15008	1.55271	1.38473	0.469603	24.118	1.19181e-06	1.6597e-05	3.12028e-06	0.000129928	1.13481e-05	0.00058634	DEg	up
mt-Atp8	0.0113733	0.0137558	9.57599	8.09714	6.93939	5.81114	0.420177	0.417819	8.17917	6.83761	1.1962	0.258464	9.46708	7.98575	1.1855	0.24549	24.0351	0	2.33147e-15	0	3.8673e-14	1.1808e-05	0.000609037	DEg	up
Rpl9	0.0205381	0.0439886	7.34691	6.26416	7.83597	7.44964	0.516106	0.543222	6.1317	4.99715	1.22704	0.295181	7.19602	5.9886	1.20162	0.264979	24.0298	0	7.16655e-05	0	0.000495599	1.1838e-05	0.000609445	DEg	up
Mob3b	0.834842	0.717088	1.79883	2.26581	18379.9	15354.8	0.999902	0.999852	0.159265	0.387464	0.411044	-1.28264	0.29709	0.641026	0.463461	-1.10948	23.9734	3.1407e-06	0.00919604	7.42005e-06	0.0344597	1.21626e-05	0.000625042	DEg	down
Kif19a	0.900715	0.982122	1.78921	1.59362	17176.2	10573.2	0.999896	0.999849	0.0949464	0.014245	6.66524	2.73666	0.177642	0.02849	6.23522	2.64044	23.9282	0.00130581	0.217724	0.00168469	0.352278	1.24286e-05	0.000637568	DEs	up
Hif1a	0.376243	0.333965	2.9044	3.47765	16556.1	12.8145	0.999825	0.786544	1.22205	1.68091	0.727017	-0.459938	1.81164	2.31624	0.782147	-0.354489	23.909	3.2333e-05	1.59792e-05	5.9545e-05	0.000126764	1.25437e-05	0.000642299	DEg	down
Dcxr	0.849657	0.949943	1.93534	1.59363	17433.8	13292.2	0.999889	0.99988	0.162328	0.039886	4.06979	2.02495	0.290965	0.0797721	3.64745	1.86689	23.8783	0.000211685	0.291264	0.000320228	0.422039	1.27294e-05	0.000650625	DEs	up
Ywhah	0.397309	0.492646	2.69592	2.13386	10678.1	12370.7	0.999748	0.999828	1.06279	0.635328	1.67282	0.74228	1.62481	1.08262	1.50081	0.585741	23.8724	5.32786e-05	1.68362e-05	9.32808e-05	0.000131367	1.27655e-05	0.000651271	DEg	up
Inadl	0.96925	0.879617	1.59362	1.63297	15697.7	16143.2	0.999898	0.999899	0.0245023	0.0997151	0.245723	-2.02489	0.0490046	0.196581	0.249284	-2.00414	23.8199	9.99791e-06	0.205995	2.06757e-05	0.340502	1.30902e-05	0.000666657	DEs	down
Tuba4a	0.854802	0.718842	1.7297	1.90502	14504.5	12968	0.999881	0.999853	0.1317	0.296296	0.444487	-1.16979	0.251149	0.535613	0.4689	-1.09265	23.8097	1.72747e-06	0.070514	4.32689e-06	0.171353	1.31548e-05	0.00066872	DEs	down
Anxa7	0.579214	0.720157	2.09627	1.7409	14039.7	10642.9	0.999851	0.999836	0.513017	0.25641	2.00077	1.00055	0.882083	0.487179	1.81059	0.856461	23.7497	8.02462e-06	0.0112051	1.70254e-05	0.0405778	1.35378e-05	0.000686987	DEg	up
Vwa8	0.984625	0.912855	1.59362	1.70003	16488.4	16603.1	0.999903	0.999898	0.0122511	0.0769231	0.159265	-2.6505	0.0245023	0.148148	0.165391	-2.59605	23.7344	8.75852e-05	0.377862	0.000144072	0.488707	1.36378e-05	0.000690807	DEs	down
Sil1	0.99039	0.927122	1.59362	1.72008	12097.9	18697.7	0.999868	0.999908	0.00765697	0.0655271	0.116852	-3.09725	0.0153139	0.125356	0.122163	-3.03312	23.6568	0.0181152	0.40934	0.0200603	0.513506	1.41537e-05	0.000715712	DEs	down
Folr1	0.950357	1	1.78921	0	13002.3	1	0.999862	1	0.0474732	0	#DIV/0!	#DIV/0!	0.0888208	0	#DIV/0!	#DIV/0!	23.6287	0.0225068	0.852471	0.0247158	0.906754	1.43456e-05	0.00072412	DEs	up
Pdpn	0.879176	0.755409	1.73642	1.98016	17839.6	14129.2	0.999903	0.99986	0.11026	0.273504	0.403139	-1.31065	0.209801	0.48433	0.433177	-1.20697	23.5384	9.18024e-07	0.130081	2.47731e-06	0.260653	1.49793e-05	0.000754834	DEs	down
Cox6c	1.87265e-09	0.00751472	12.3951	14.505	5.16822	5.10174	0.294262	0.260203	10.9464	12.7977	0.85534	-0.22543	12.3951	14.396	0.861009	-0.215899	23.5207	0	1.11022e-16	0	1.86769e-15	1.51073e-05	0.000759917	DEg	down
Got1	0.666241	0.513735	2.01886	2.26742	15373.3	16310.1	0.999869	0.999861	0.38438	0.666667	0.57657	-0.794433	0.673813	1.10256	0.611133	-0.710442	23.4762	4.51626e-08	0.000544705	1.58705e-07	0.00312087	1.5432e-05	0.000774059	DEg	down
Csde1	0.278084	0.209835	3.04617	3.63082	15351.6	12851.3	0.999802	0.999718	1.51149	2.09972	0.719853	-0.474226	2.19908	2.86895	0.766512	-0.38362	23.4745	2.24614e-09	1.32663e-06	9.59974e-09	1.22442e-05	1.54451e-05	0.000774059	DEg	down
Fam134b	0.557625	0.415859	2.41283	2.75565	13746.9	12921.3	0.999825	0.999787	0.664625	1.06268	0.625424	-0.677093	1.06738	1.60969	0.663099	-0.592704	23.4702	0	0.00959665	0	0.0355676	1.54765e-05	0.000774059	DEg	down
Ict1	0.594456	0.751847	2.05801	1.89434	18248.9	11371.4	0.999887	0.999833	0.480858	0.259259	1.85474	0.891214	0.834609	0.470085	1.77544	0.828178	23.4671	2.30423e-08	0.0669087	8.50022e-08	0.164977	1.54994e-05	0.000774059	DEs	up
Gabarapl1	0.256307	0.195907	3.06611	3.66359	10326.6	19418.1	0.999703	0.999811	1.57121	2.1567	0.728527	-0.456946	2.28025	2.94587	0.774048	-0.369504	23.4627	7.84029e-10	5.7121e-13	3.59019e-09	8.52144e-12	1.55327e-05	0.000774322	DEg	down
Cib1	0.755554	0.888901	1.8293	1.71813	16610.4	13375.7	0.99989	0.999872	0.24196	0.0997151	2.42651	1.27889	0.447167	0.190883	2.34262	1.22812	23.4453	2.74963e-07	0.324873	8.28734e-07	0.445636	1.56624e-05	0.000779401	DEs	up
Snrpb2	0.733312	0.871198	1.93514	1.83589	10508.7	17822.9	0.999816	0.999897	0.287902	0.128205	2.24564	1.16712	0.51608	0.236467	2.18246	1.12595	23.3573	5.91165e-07	0.193676	1.66537e-06	0.328377	1.63357e-05	0.000810387	DEs	up
Uqcrh	0.0383956	0.010661	6.22365	7.12438	10.0874	7.65255	0.61844	0.517871	5.00459	6.03419	0.829373	-0.269907	5.98469	7.04843	0.84908	-0.236027	23.3566	5.07834e-09	0	2.04861e-08	0	1.63415e-05	0.000810387	DEg	down
2810428I15Rik	0.38725	0.517691	2.46173	2.07336	17003.5	16552.2	0.999855	0.999875	0.947933	0.578348	1.63904	0.712848	1.50842	1	1.50842	0.593041	23.3451	2.33127e-08	1.40286e-05	8.57331e-08	0.000114744	1.64316e-05	0.000813406	DEg	up
Ptbp2	0.843835	0.952046	1.7357	1.78233	18997.2	11791.8	0.999909	0.999849	0.14242	0.045584	3.12433	1.64355	0.271057	0.0854701	3.17136	1.6651	23.2979	0.000149719	0.103462	0.000234102	0.22218	1.68069e-05	0.000830559	DEs	up
Timp3	0.548798	0.412189	2.70844	3.09711	12532.2	16124.4	0.999784	0.999808	0.800919	1.25926	0.636024	-0.652847	1.22205	1.82051	0.671268	-0.575039	23.2849	2.69178e-07	0.00330215	8.13363e-07	0.0148066	1.69121e-05	0.000832708	DEg	down
Col11a1	0.998078	0.951074	1.59362	1.68871	10107.8	10862.5	0.999842	0.999845	0.00153139	0.042735	0.0358346	-4.8025	0.00306279	0.0826211	0.0370703	-4.75359	23.2848	0.0186854	0.483627	0.0206724	0.564549	1.6913e-05	0.000832708	DEs	down
Me3	0.998078	0.949943	1.59362	1.59363	11410.8	13292.2	0.99986	0.99988	0.00153139	0.039886	0.0383942	-4.70297	0.00306279	0.0797721	0.0383942	-4.70297	23.2814	0.0377202	0.0723028	0.0403028	0.173761	1.69405e-05	0.000832708	DEs	down
Krt7	0.764573	0.890772	2.00347	1.79973	14237.9	15981.6	0.999859	0.999887	0.267994	0.105413	2.54232	1.34615	0.471669	0.196581	2.39936	1.26265	23.2148	6.90667e-07	0.0394299	1.92059e-06	0.110684	1.74893e-05	0.000858247	DEg	up
Mettl9	0.738291	0.581052	1.84908	1.99251	10458	10999.1	0.999823	0.999819	0.2634	0.472934	0.556948	-0.844387	0.48392	0.834758	0.579713	-0.786588	23.15	0	0.0865542	0	0.19894	1.80397e-05	0.00088378	DEs	down
Ankrd33b	0.937469	0.832715	1.78779	1.90745	19233.1	10834.1	0.999907	0.999824	0.0597243	0.176638	0.338117	-1.56441	0.111792	0.319088	0.350347	-1.51314	23.1433	1.86734e-06	0.134938	4.63804e-06	0.264675	1.80973e-05	0.000885041	DEs	down
Paqr8	0.917421	0.796588	1.79883	1.75076	11485.7	12308.5	0.999843	0.999858	0.0796325	0.188034	0.4235	-1.23957	0.148545	0.356125	0.417115	-1.26148	23.0017	7.54499e-07	0.403937	2.08101e-06	0.508297	1.93657e-05	0.000945616	DEs	down
Ddah1	0.916687	0.801969	1.65432	1.79833	17014.1	15761.7	0.999903	0.999886	0.0704441	0.190883	0.369043	-1.43814	0.137825	0.356125	0.387014	-1.36954	22.9815	2.86533e-07	0.381445	8.60323e-07	0.490665	1.95542e-05	0.000953166	DEs	down
Higd1a	0.242466	0.301713	3.08286	2.50104	17785	17105.2	0.999827	0.999854	1.61256	1.10541	1.45878	0.544765	2.33538	1.74644	1.33722	0.419238	22.9646	4.51314e-10	1.07964e-09	2.16266e-09	1.27409e-08	1.97128e-05	0.000959229	DEg	up
Spint2	0.302492	0.224427	3.58528	3.2473	3.65123	10.2236	0.504556	0.75894	1.85605	1.78917	1.03738	0.0529413	2.50077	2.51852	0.992951	-0.0102054	22.9344	1.08301e-06	0.000689955	2.87028e-06	0.00385076	1.99991e-05	0.000971499	DEg	down
Eef1d	0.400887	0.560422	2.22637	2.02862	11585.4	11159.6	0.999808	0.999818	0.799387	0.509972	1.56751	0.648478	1.33384	0.891738	1.49578	0.580898	22.9101	9.88098e-15	0.00743291	7.81257e-14	0.0290459	2.02326e-05	0.000980182	DEg	up
Cpq	0.979455	0.904961	1.71439	1.82861	10334.3	17664.2	0.999834	0.999896	0.0183767	0.0940171	0.195462	-2.35504	0.0352221	0.173789	0.202671	-2.30279	22.9085	0.00100062	0.724683	0.00132227	0.777101	2.0248e-05	0.000980182	DEs	down
C530008M17Rik	0.978859	0.902149	1.59363	1.68872	13316.3	14404.9	0.99988	0.999883	0.0168453	0.0854701	0.19709	-2.34307	0.0336907	0.165242	0.203887	-2.29416	22.8957	3.48232e-06	0.480803	8.122e-06	0.563698	2.03725e-05	0.000984502	DEs	down
Ireb2	0.678107	0.825944	1.90774	1.80052	16378.9	14392.7	0.999884	0.999875	0.339969	0.168091	2.02253	1.01616	0.614089	0.31339	1.9595	0.970487	22.8395	6.87243e-09	0.343851	2.73973e-08	0.45976	2.09276e-05	0.00100966	DEs	up
Nfib	0.572283	0.432855	2.12675	2.45645	12124.3	12650.7	0.999825	0.999806	0.532925	0.874644	0.609305	-0.714763	0.909648	1.39316	0.652937	-0.614983	22.8152	0	0.000553128	0	0.00316149	2.11719e-05	0.0010197	DEg	down
Aprt	0.797524	0.91893	1.73957	1.65169	13810.6	18142.2	0.999874	0.999909	0.185299	0.0683761	2.70999	1.43829	0.352221	0.133903	2.63041	1.39529	22.7487	2.64935e-09	0.449107	1.11423e-08	0.538293	2.18559e-05	0.00105093	DEs	up
2610524H06Rik	0.886553	0.974971	1.66035	1.59362	15280.6	11447.8	0.999891	0.999861	0.0964778	0.019943	4.83767	2.27431	0.188361	0.039886	4.72249	2.23955	22.7383	0.00240674	0.283151	0.00295028	0.415872	2.19645e-05	0.00105433	DEs	up
Brk1	0.49224	0.638724	2.20468	1.9084	19324.6	12986.3	0.999886	0.999853	0.667688	0.381766	1.74894	0.806483	1.11945	0.689459	1.62366	0.699252	22.7301	2.1333e-08	0.000505585	7.93133e-08	0.00293215	2.20513e-05	0.00105668	DEg	up
Plcb4	0.956423	0.859296	1.65169	1.66035	12123.9	10455.9	0.999864	0.999841	0.0367534	0.119658	0.307154	-1.70297	0.0719755	0.233618	0.30809	-1.69858	22.6941	2.67929e-06	0.208137	6.43899e-06	0.34261	2.24336e-05	0.0010732	DEs	down
Gca	0.830052	0.941374	1.76615	1.74945	10990.2	19110.8	0.999839	0.999908	0.159265	0.0541311	2.94221	1.5569	0.300153	0.102564	2.92649	1.54917	22.6785	6.34094e-06	0.249976	1.37988e-05	0.386786	2.2602e-05	0.00107942	DEs	up
Rsph1	0.916078	0.989273	1.62405	1.59362	11694.5	17188.2	0.999861	0.999907	0.0689127	0.00854701	8.06279	3.01128	0.136294	0.017094	7.9732	2.99516	22.6715	0.0128008	0.447456	0.0143089	0.5374	2.26775e-05	0.00108117	DEs	up
Ppp3ca	0.895463	0.769071	1.80186	1.8259	12877.9	10762	0.99986	0.99983	0.101072	0.22792	0.443453	-1.17315	0.188361	0.421652	0.446722	-1.16255	22.6501	6.75973e-07	0.229237	1.88193e-06	0.364002	2.29104e-05	0.00109043	DEs	down
Tmem176a	0.469989	0.407019	2.37794	3.02206	11345.5	10871.4	0.99979	0.999722	0.779479	1.22792	0.634796	-0.655634	1.26034	1.79202	0.703304	-0.50778	22.6262	1.81381e-08	7.06472e-06	6.82913e-08	5.98483e-05	2.31736e-05	0.0011011	DEg	down
Rpl35a	0.00452877	0.00796643	8.98095	7.62772	6.9409	6.56994	0.435936	0.462748	7.78407	6.49858	1.19781	0.260402	8.94028	7.56695	1.18149	0.240607	22.5997	0	3.49942e-13	0	5.28703e-12	2.34691e-05	0.00111327	DEg	up
Hsd17b10	0.676328	0.79855	2.08177	1.64053	16806.1	19410.7	0.999876	0.999915	0.390505	0.168091	2.32318	1.2161	0.673813	0.330484	2.03887	1.02777	22.5628	5.3464e-06	0.0234507	1.1841e-05	0.0732733	2.38873e-05	0.00113124	DEg	up
Stx6	0.917358	0.79855	1.59362	1.64053	17743.8	19410.7	0.99991	0.999915	0.0658499	0.168091	0.391751	-1.35199	0.1317	0.330484	0.398506	-1.32733	22.5575	7.33233e-09	0.24913	2.90355e-08	0.385729	2.39478e-05	0.00113217	DEs	down
Slc30a9	0.679203	0.525228	1.99541	2.19028	17386.9	10224.1	0.999885	0.999786	0.36294	0.618234	0.58706	-0.76842	0.640123	1.03989	0.61557	-0.700005	22.4801	6.70224e-11	0.0169359	3.46355e-10	0.0566599	2.48499e-05	0.00117298	DEg	down
Rps27a	0.012197	0.0180906	8.29722	7.02161	6.54528	7.02622	0.440982	0.500164	7.07198	5.85755	1.20733	0.271816	8.19602	6.89459	1.18876	0.249459	22.4544	0	2.05934e-05	0	0.000156562	2.51562e-05	0.00118546	DEg	up
Gsn	0.788744	0.83168	1.88473	2.14962	12653.1	2.74313	0.999851	0.560653	0.218989	0.225071	0.972978	-0.0395214	0.398162	0.361823	1.10043	0.138071	22.412	2.34945e-05	6.78722e-05	4.43349e-05	0.000473509	2.56709e-05	0.00120774	DEg	up
Tspan3	0.749776	0.593899	2.08083	2.15376	12787.6	10750.4	0.999837	0.9998	0.301685	0.51567	0.585035	-0.773406	0.520674	0.874644	0.595298	-0.748316	22.4048	5.8913e-07	0.0328313	1.66161e-06	0.0959063	2.57597e-05	0.00120988	DEg	down
Hn1	0.711001	0.848093	1.91822	1.74421	11975.3	16171.9	0.99984	0.999892	0.30781	0.139601	2.20493	1.14073	0.554364	0.264957	2.09228	1.06508	22.3819	4.06631e-11	0.0178724	2.15297e-10	0.0592913	2.60434e-05	0.00122117	DEg	up
Dtnbp1	0.82333	0.679521	1.83764	1.9202	14324.1	10179	0.999872	0.999811	0.17611	0.34188	0.515123	-0.957013	0.324655	0.615385	0.527565	-0.922579	22.3091	4.42276e-07	0.10065	1.28406e-06	0.218428	2.69648e-05	0.00126144	DEs	down
Adipor2	0.673832	0.509391	2.06585	2.14281	11236.5	13297.9	0.999816	0.999839	0.388974	0.618234	0.62917	-0.668479	0.673813	1.05128	0.640944	-0.641729	22.3071	3.78586e-14	0.0280793	2.7802e-13	0.0846303	2.699e-05	0.00126144	DEg	down
Herc2	0.875031	0.747791	1.65432	1.80739	12414.8	15736.6	0.999867	0.999885	0.105666	0.245014	0.431265	-1.21335	0.206738	0.45584	0.453532	-1.14072	22.3022	2.66472e-08	0.177694	9.71677e-08	0.312846	2.70539e-05	0.00126231	DEs	down
Stk24	0.833377	0.703989	1.75543	2.01155	11913.4	17933.9	0.999853	0.999888	0.154671	0.339031	0.456214	-1.13222	0.292496	0.595442	0.491226	-1.02554	22.2683	5.16975e-06	0.0250556	1.15034e-05	0.0772847	2.7495e-05	0.0012808	DEg	down
Msrb1	0.469857	0.634429	2.12893	2.00287	11907.4	11761.8	0.999821	0.99983	0.661562	0.415954	1.59047	0.669451	1.12864	0.732194	1.54145	0.624284	22.2488	6.24245e-08	0.0514647	2.12746e-07	0.136092	2.77529e-05	0.00129068	DEs	up
Wasf3	0.789017	0.661145	1.80008	2.14397	10852.6	12356.4	0.999834	0.999827	0.203675	0.42735	0.4766	-1.06915	0.379786	0.726496	0.522764	-0.935769	22.2144	3.19114e-07	0.111177	9.46174e-07	0.232756	2.82121e-05	0.00130992	DEs	down
Clta	0.429216	0.585424	2.26442	2.06162	19440.1	19297.1	0.999884	0.999893	0.781011	0.492877	1.58459	0.664113	1.2925	0.854701	1.51222	0.596669	22.2088	0	0.00183707	0	0.00911615	2.8287e-05	0.00131015	DEg	up
Cmtm4	0.715889	0.554361	1.9081	1.98824	15054.5	11503.1	0.999873	0.999827	0.300153	0.501425	0.598601	-0.740334	0.542113	0.88604	0.611839	-0.708777	22.207	1.64483e-09	0.19715	7.1326e-09	0.332077	2.83116e-05	0.00131015	DEs	down
Ndufs5	0.116282	0.13079	4.06365	3.4088	72.5521	14925.8	0.946961	0.999772	2.72282	2.12251	1.28283	0.359331	3.59112	2.96296	1.212	0.277392	22.1218	4.40889e-06	0	1.00267e-05	0	2.94871e-05	0.0013613	DEg	up
Nubpl	0.984625	0.916423	1.59362	1.70442	11036.1	12160.7	0.999856	0.99986	0.0122511	0.0740741	0.165391	-2.59605	0.0245023	0.14245	0.172006	-2.53947	22.1201	0.00010897	0.325021	0.000175358	0.445636	2.95109e-05	0.0013613	DEs	down
Pdia3	0.754812	0.613101	1.97992	2.21647	12659.5	13886.2	0.999844	0.99984	0.274119	0.512821	0.534533	-0.903649	0.485452	0.85755	0.566092	-0.820893	22.0924	5.26013e-12	0.0134249	3.08837e-11	0.0471063	2.99037e-05	0.00137719	DEg	down
Hnrnpk	0.326626	0.436553	2.92008	2.46751	14940.6	18250.1	0.999805	0.999865	1.32925	0.874644	1.51976	0.603844	1.96631	1.39031	1.41429	0.50008	22.0348	9.70055e-08	2.29729e-05	3.22717e-07	0.00017299	3.07377e-05	0.00141339	DEg	up
Epb41l4b	0.719338	0.577271	1.94247	2.20383	10286.5	10682.5	0.999811	0.999794	0.304747	0.555556	0.548545	-0.866318	0.545176	0.931624	0.585189	-0.773025	21.976	2.87342e-07	0.0832602	8.61661e-07	0.193242	3.1613e-05	0.00145138	DEs	down
Cd164	0.502982	0.345763	3.01338	2.68684	119.125	10359.7	0.975328	0.999741	1.02603	1.14815	0.893642	-0.162231	1.4977	1.75783	0.852016	-0.231048	21.9328	8.64966e-07	0.0101994	2.35827e-06	0.0375086	3.22701e-05	0.00147921	DEg	down
Arsb	0.955076	0.86718	1.70442	1.95196	13187.1	11553.8	0.999871	0.999831	0.0398162	0.145299	0.274029	-1.8676	0.0765697	0.259259	0.29534	-1.75955	21.8984	3.43298e-06	0.256744	8.01478e-06	0.394172	3.28047e-05	0.00149973	DEs	down
Gpx1	0.35612	0.484476	2.56152	2.20504	12793.6	16458.5	0.9998	0.999866	1.05513	0.678063	1.5561	0.63793	1.64931	1.13675	1.4509	0.536946	21.8972	0	0.00911174	0	0.034252	3.28242e-05	0.00149973	DEg	up
Cers6	0.825843	0.690814	1.91692	2.08248	17953.3	14102.8	0.999893	0.999852	0.185299	0.373219	0.496487	-1.01017	0.333844	0.643875	0.518492	-0.947607	21.7865	1.00191e-06	0.0335295	2.67627e-06	0.0972272	3.46036e-05	0.00157875	DEg	down
Ctsd	0.493644	0.36597	2.77333	3.1005	10807.9	19.3536	0.999743	0.861918	0.929556	1.36752	0.679738	-0.55695	1.40429	1.96581	0.714355	-0.485287	21.7605	2.32732e-05	0.00549597	4.39523e-05	0.0226327	3.5036e-05	0.00159592	DEg	down
Timm8b	0.215837	0.32521	3.01724	2.64301	14986.2	18846.3	0.999799	0.99986	1.62021	1.1567	1.40073	0.486176	2.366	1.78348	1.32662	0.40776	21.7304	0	1.24936e-11	0	1.69341e-10	3.5542e-05	0.0016164	DEg	up
Card19	0.680054	0.824091	1.94328	1.84633	11584.3	17872.2	0.999832	0.999897	0.347626	0.176638	1.96801	0.97674	0.621746	0.324786	1.91432	0.936834	21.7087	6.68705e-10	0.03334	3.08593e-09	0.0969148	3.59127e-05	0.00163064	DEg	up
Dcp2	0.92686	0.813948	1.69597	1.66911	17280.4	10176.8	0.999902	0.999836	0.0643185	0.159544	0.403139	-1.31065	0.124043	0.310541	0.399441	-1.32395	21.6768	1.64685e-08	0.345672	6.26013e-08	0.461414	3.64633e-05	0.00165303	DEs	down
Oxsr1	0.892314	0.767103	1.66384	1.71261	17227.1	12157.7	0.999903	0.999859	0.0918836	0.207977	0.441797	-1.17855	0.179173	0.39886	0.449212	-1.15453	21.6421	5.0677e-11	0.441405	2.64771e-10	0.532514	3.70705e-05	0.00167791	DEs	down
Col5a3	0.940801	0.852213	1.75906	2.17838	13127.6	16922.5	0.999866	0.999871	0.0551302	0.190883	0.288816	-1.79178	0.104135	0.321937	0.323463	-1.62833	21.6186	1.77541e-05	0.281625	3.48327e-05	0.415173	3.74891e-05	0.00169416	DEs	down
Plscr1	0.805181	0.920957	1.83938	1.76615	16119.7	14446.2	0.999886	0.999878	0.194487	0.0740741	2.62557	1.39263	0.358346	0.139601	2.56693	1.36004	21.6141	2.83914e-08	0.557282	1.02659e-07	0.622057	3.75693e-05	0.00169503	DEs	up
Srp14	0.188594	0.277075	3.10089	2.66013	11351.3	15024.9	0.999727	0.999823	1.73966	1.25071	1.39094	0.476058	2.51608	1.92308	1.30836	0.387761	21.6057	0	0	0	0	3.77202e-05	0.0016991	DEg	up
Atp6v0e	0.380489	0.495908	2.72408	2.28896	14657.2	19446.4	0.999814	0.999882	1.10873	0.700855	1.58197	0.661719	1.6876	1.15385	1.46258	0.548518	21.5914	1.33156e-07	0.000199216	4.27396e-07	0.00129109	3.79788e-05	0.00170801	DEg	up
Hipk3	0.507652	0.358482	2.42299	2.63353	17661.6	12974.4	0.999863	0.999797	0.744257	1.09402	0.680298	-0.555762	1.19296	1.68946	0.706117	-0.502021	21.5766	1.11022e-16	8.07808e-05	1.02072e-15	0.000557012	3.82478e-05	0.00171736	DEg	down
Bckdhb	0.980781	0.90821	1.59362	1.64502	11272.9	17310.6	0.999859	0.999905	0.0153139	0.0769231	0.199081	-2.32857	0.0306279	0.150997	0.202837	-2.3016	21.5443	3.16755e-05	0.543507	5.84248e-05	0.610127	3.88417e-05	0.00174131	DEs	down
Slc25a34	0.953874	0.85817	1.59362	1.62708	19246.3	13493.9	0.999917	0.999879	0.0367534	0.116809	0.314645	-1.6682	0.0735069	0.230769	0.31853	-1.6505	21.5203	9.98563e-07	0.512524	2.67034e-06	0.587298	3.92874e-05	0.00175852	DEs	down
Micu1	0.887875	0.767337	1.63894	1.78779	18944.9	13793.5	0.999913	0.99987	0.093415	0.222222	0.420368	-1.25028	0.183767	0.415954	0.441797	-1.17855	21.407	4.76512e-09	0.104211	1.93211e-08	0.222692	4.14687e-05	0.00185356	DEs	down
Tmem164	0.957718	0.865319	1.59362	1.62884	13693.1	12588.2	0.999884	0.999871	0.0336907	0.111111	0.303216	-1.72158	0.0673813	0.219373	0.307154	-1.70297	21.3122	5.69336e-06	0.0654525	1.24927e-05	0.16291	4.33849e-05	0.00193644	DEs	down
Cpeb1	0.996156	0.946367	1.59362	1.59362	17676	10219.9	0.99991	0.999844	0.00306279	0.042735	0.0716692	-3.8025	0.00612557	0.0854701	0.0716692	-3.8025	21.3007	0.0172726	0.0119944	0.0191362	0.0429768	4.36227e-05	0.00194396	DEg	down
Pdcd5	0.582226	0.721615	2.18103	1.8933	14203.6	18912.6	0.999846	0.9999	0.540582	0.290598	1.86024	0.895487	0.911179	0.527066	1.72878	0.789752	21.2858	8.73301e-13	0.0570433	5.49462e-12	0.147139	4.39349e-05	0.00195478	DEs	up
Rplp2	0.0263224	0.0581927	6.49249	5.70522	11.1553	15.4418	0.632108	0.730211	5.31547	4.42165	1.20214	0.265611	6.32159	5.37322	1.1765	0.234501	21.277	0	0	0	0	4.41193e-05	0.00195987	DEg	up
Msra	0.998078	0.953518	1.59363	1.59362	12709.1	15708.6	0.999875	0.999899	0.00153139	0.037037	0.0413476	-4.59605	0.00306279	0.0740741	0.0413476	-4.59605	21.2734	0.0460228	0.183859	0.0487348	0.31895	4.41942e-05	0.00196006	DEs	down
D17Wsu92e	0.657754	0.521254	1.92853	2.23161	10853.5	18437.1	0.999822	0.999879	0.367534	0.641026	0.573354	-0.802503	0.660031	1.06838	0.617789	-0.694815	21.258	0	0.00206752	0	0.0100365	4.45208e-05	0.00197048	DEg	down
Park7	0.358133	0.486801	2.47889	2.14286	12302.2	19495.9	0.999799	0.99989	1.00306	0.646724	1.55099	0.633191	1.59112	1.09972	1.44685	0.532911	21.2531	2.14269e-06	0.00108014	5.25195e-06	0.00569662	4.46231e-05	0.00197048	DEg	up
Mapkap1	0.921842	0.81529	1.62627	1.78921	12860.4	10674.1	0.999874	0.999832	0.0643185	0.176638	0.364126	-1.45749	0.127106	0.330484	0.384604	-1.37855	21.2519	3.566e-07	0.46845	1.04945e-06	0.552268	4.46498e-05	0.00197048	DEs	down
Rab1b	0.808789	0.661151	1.8901	1.89177	10993.3	17463.5	0.999828	0.999892	0.199081	0.353276	0.563528	-0.82744	0.361409	0.641026	0.563798	-0.82675	21.249	3.93637e-07	0.583161	1.15415e-06	0.64448	4.47118e-05	0.00197048	DEs	down
Rpl23a	0.026694	0.0591605	5.82785	5.10243	15.2438	14.1357	0.723427	0.734775	4.67841	3.84615	1.21639	0.282601	5.67228	4.80057	1.18159	0.240724	21.2408	0	0	0	0	4.4886e-05	0.00197504	DEg	up
Aebp1	0.846978	0.720907	1.90145	2.10286	11329	13928.7	0.999832	0.999849	0.160796	0.34188	0.470329	-1.08826	0.290965	0.586895	0.49577	-1.01226	21.2177	5.74374e-07	0.0183012	1.62386e-06	0.0604603	4.53837e-05	0.00199387	DEg	down
Srgap3	0.942977	0.844531	1.63819	1.7409	12641.6	14571.7	0.99987	0.999881	0.0474732	0.14245	0.333262	-1.58527	0.093415	0.270655	0.345144	-1.53473	21.2141	1.92683e-09	0.265625	8.29482e-09	0.402432	4.54605e-05	0.00199409	DEs	down
Perm1	1	0.964245	0	1.59363	1	17145.2	1	0.999907	0	0.02849	0	#NUM!	0	0.0569801	0	#NUM!	21.2072	0.200268	0.966992	0.206717	0.991425	4.56101e-05	0.00199751	DEg	down
Npnt	0.876363	0.778373	1.77123	2.30103	10608.9	10472.1	0.999833	0.99978	0.116386	0.310541	0.374784	-1.41587	0.218989	0.509972	0.429415	-1.21956	21.1915	5.68937e-05	0.0481793	9.87211e-05	0.129424	4.59528e-05	0.0020094	DEg	down
Psma2	0.478517	0.613267	2.20539	1.87855	14855.3	11479.6	0.999852	0.999836	0.686064	0.39886	1.72006	0.78246	1.15008	0.726496	1.58305	0.662704	21.1555	3.02374e-06	0.00213596	7.18672e-06	0.0102561	4.67488e-05	0.00204113	DEg	up
Lyrm2	0.696847	0.836414	1.82361	1.70676	13537.8	16324.6	0.999865	0.999895	0.298622	0.145299	2.05522	1.03929	0.552833	0.279202	1.98005	0.985533	21.1446	6.35336e-06	0.0271769	1.38132e-05	0.0826736	4.69912e-05	0.0020483	DEg	up
Ifi27	0.116954	0.185414	4.22629	3.54295	3.67239	5.32133	0.464937	0.600311	2.8928	2.11966	1.36475	0.448636	3.73201	2.88604	1.29312	0.37086	21.1415	0.0267383	0.000790739	0.0291601	0.00434175	4.70597e-05	0.0020483	DEg	up
Hist3h2ba	0.917651	0.985698	1.93403	1.59362	10831.7	10489.4	0.999821	0.999848	0.0888208	0.011396	7.79403	2.96237	0.159265	0.022792	6.98775	2.80483	21.1164	0.00209822	0.450414	0.00259623	0.539315	4.76267e-05	0.00206983	DEs	up
Snn	0.84192	0.712537	1.73405	1.91279	11694.4	12033.7	0.999852	0.999841	0.143951	0.304843	0.472213	-1.08249	0.274119	0.549858	0.498528	-1.00425	21.1034	1.95388e-06	0.172938	4.8227e-06	0.308428	4.79226e-05	0.00207948	DEs	down
Epn1	0.646792	0.500086	1.92504	2.14852	12409.4	10108.4	0.999845	0.999787	0.378254	0.632479	0.598051	-0.741661	0.679939	1.07407	0.633046	-0.659617	21.0853	0	0.0114455	0	0.0411345	4.8338e-05	0.00209429	DEg	down
Ccdc91	0.967328	0.885335	1.59362	1.71439	12798	16960.1	0.999875	0.999899	0.0260337	0.102564	0.253828	-1.97807	0.0520674	0.196581	0.264865	-1.91667	21.0803	1.34663e-05	0.548927	2.70238e-05	0.614756	4.84521e-05	0.00209598	DEs	down
Dennd5a	0.651212	0.521355	2.00212	2.35113	17790.6	12229.3	0.999887	0.999808	0.396631	0.692308	0.572911	-0.803616	0.698315	1.12536	0.620528	-0.688431	21.0742	4.5766e-10	0.00719216	2.18459e-09	0.028282	4.85944e-05	0.00209888	DEg	down
Traf3	0.851546	0.727175	1.80523	2.01542	18293.7	11133.2	0.999901	0.999819	0.143951	0.31339	0.459335	-1.12238	0.267994	0.549858	0.487388	-1.03686	21.0604	9.843e-07	0.156325	2.64113e-06	0.289239	4.89151e-05	0.0021095	DEs	down
Rnf145	0.936448	0.83976	1.71088	1.9202	14306.6	13162.6	0.99988	0.999854	0.0566616	0.17094	0.33147	-1.59305	0.108729	0.307692	0.353369	-1.50075	21.0372	1.49322e-05	0.171806	2.96892e-05	0.307101	4.94581e-05	0.0021297	DEs	down
Snrpd2	0.456039	0.598722	2.22969	1.95955	10605	16197.2	0.99979	0.999879	0.727412	0.441595	1.64724	0.720047	1.21286	0.786325	1.54245	0.62522	21.0269	3.99374e-09	0.000958247	1.63612e-08	0.00513668	4.97014e-05	0.00213689	DEg	up
Sep15	0.372462	0.240183	2.52573	2.77095	13686	16442.6	0.999815	0.999832	1.00766	1.39316	0.723288	-0.467359	1.58499	2.10541	0.752818	-0.409627	21.0183	6.74339e-09	0.000437075	2.69282e-08	0.00257256	4.99044e-05	0.00214233	DEg	down
Unc13b	0.969864	0.887869	1.67692	1.67692	11838.2	17147.6	0.999858	0.999902	0.0260337	0.0968661	0.26876	-1.89561	0.050536	0.188034	0.26876	-1.89561	20.9964	3.49487e-06	0.724048	8.14326e-06	0.776771	5.04282e-05	0.00216156	DEs	down
Fam212b	0.915026	0.985698	1.76615	1.59362	17424	10489.4	0.999899	0.999848	0.0796325	0.011396	6.98775	2.80483	0.150077	0.022792	6.58461	2.7191	20.9883	0.00116303	0.00208082	0.00151912	0.0100729	5.06219e-05	0.00216654	DEg	up
Enkur	0.955076	1	1.70442	0	13187.1	1	0.999871	1	0.0398162	0	#DIV/0!	#DIV/0!	0.0765697	0	#DIV/0!	#DIV/0!	20.9635	0.00130613	0.956765	0.00168469	0.991425	5.12243e-05	0.00218654	DEs	up
Lce6a	0.957661	1	2.0255	0	10950.7	1	0.999815	1	0.0490046	0	#DIV/0!	#DIV/0!	0.085758	0	#DIV/0!	#DIV/0!	20.9627	0.00119946	0.961571	0.00156239	0.991425	5.12444e-05	0.00218654	DEs	up
Ndufb7	0.161029	0.220823	3.54295	3.00924	17308.5	15189.2	0.999795	0.999802	2.15773	1.60399	1.34523	0.427853	2.97243	2.34473	1.26771	0.342224	20.9349	0	1.8421e-09	0	2.14189e-08	5.19272e-05	0.00221239	DEg	up
Nsmce1	0.836275	0.941374	1.78651	1.74945	17564.7	10942.3	0.999898	0.99984	0.156202	0.0541311	2.88563	1.52889	0.292496	0.102564	2.85184	1.51189	20.9205	1.36057e-07	0.155746	4.34942e-07	0.288616	5.22838e-05	0.00222345	DEs	up
Cd59b	0.682804	0.537957	1.86357	2.08414	10459.5	15978.2	0.999822	0.99987	0.323124	0.558405	0.578656	-0.789223	0.591118	0.962963	0.613853	-0.704034	20.918	1.09256e-07	0.0818261	3.56963e-07	0.190473	5.23456e-05	0.00222345	DEs	down
Lin37	0.930129	0.992849	1.66573	1.59362	12889.7	12149.6	0.999871	0.999869	0.0597243	0.00569801	10.4816	3.38979	0.116386	0.011396	10.2129	3.35232	20.8764	7.82776e-06	0.395962	1.66674e-05	0.501366	5.33922e-05	0.00226462	DEs	up
Rassf2	0.89097	0.768094	1.68547	1.73221	12103.8	10108.2	0.999861	0.999829	0.0949464	0.210826	0.450354	-1.15087	0.183767	0.401709	0.457463	-1.12827	20.8672	6.03422e-10	0.17806	2.8065e-09	0.312858	5.36287e-05	0.00227122	DEs	down
Abhd11os	0.89637	0.974971	1.8472	1.59362	13556.6	11447.8	0.999864	0.999861	0.104135	0.019943	5.22161	2.3845	0.191424	0.039886	4.79928	2.26282	20.8376	1.22545e-05	0.393721	2.48018e-05	0.500059	5.43893e-05	0.00230005	DEs	up
Rps27rt	0.310024	0.238144	2.56795	3.07018	12297.4	15749.8	0.999791	0.999805	1.13476	1.60969	0.704959	-0.504389	1.77182	2.33903	0.757503	-0.400677	20.8244	7.25356e-09	1.69887e-11	2.87717e-08	2.26389e-10	5.47305e-05	0.00231101	DEg	down
Rps27	0.0035293	1.24279e-09	11.7643	10.0028	4.80889	5.26142	0.29016	0.344689	10.3338	8.75783	1.17995	0.238731	11.7228	10.0028	1.17195	0.228908	20.7641	0	3.99943e-05	0	0.000292798	5.63248e-05	0.002375	DEg	up
Glrb	0.59822	0.512726	2.33646	2.94095	15671	11645.1	0.999851	0.999748	0.575804	0.97151	0.59269	-0.754651	0.938744	1.43305	0.655068	-0.610283	20.7496	1.13829e-07	0.0001708	3.6936e-07	0.00111917	5.67152e-05	0.0023879	DEg	down
Eif4g3	0.832845	0.691748	1.85063	1.83925	12306.1	11738.5	0.99985	0.999843	0.168453	0.307692	0.547473	-0.86914	0.309342	0.566952	0.545622	-0.874025	20.713	1.05534e-09	0.0418248	4.75003e-09	0.115493	5.77121e-05	0.00242637	DEg	down
Psmc2	0.794643	0.909287	1.84939	1.69597	16101	11755.7	0.999885	0.999856	0.206738	0.0797721	2.59161	1.37385	0.379786	0.153846	2.46861	1.3037	20.6811	4.34942e-07	0.41071	1.26432e-06	0.514908	5.85936e-05	0.00245986	DEs	up
C1qtnf4	0.739712	0.863931	1.918	1.69597	11842.7	16686.2	0.999838	0.999898	0.277182	0.119658	2.31645	1.21192	0.499234	0.230769	2.16335	1.11327	20.6729	4.08134e-06	0.0271861	9.34454e-06	0.0826736	5.88243e-05	0.00246585	DEg	up
Timm17b	0.792361	0.90821	1.79219	1.64502	13206.2	17310.6	0.999864	0.999905	0.199081	0.0769231	2.58806	1.37187	0.372129	0.150997	2.46447	1.30128	20.66	5.98377e-06	0.348829	1.30816e-05	0.463024	5.91856e-05	0.00247731	DEs	up
Car12	0.911572	0.808491	2.14743	2.38026	18355.8	11215.1	0.999883	0.999788	0.111792	0.282051	0.396352	-1.33514	0.189893	0.45584	0.416577	-1.26334	20.6499	9.28745e-10	0.225993	4.2365e-09	0.361754	5.94701e-05	0.00248067	DEs	down
Rgcc	0.772482	0.631926	2.32215	2.44594	17073.7	12272.5	0.999864	0.999801	0.323124	0.564103	0.572811	-0.803869	0.528331	0.900285	0.586848	-0.76894	20.6487	9.53095e-08	0.24337	3.17966e-07	0.380009	5.95053e-05	0.00248067	DEs	down
Mitf	0.738599	0.612884	1.93327	2.28146	14841.8	14871.5	0.99987	0.999847	0.281776	0.535613	0.526083	-0.926639	0.50536	0.883191	0.572198	-0.805414	20.6477	3.67206e-06	0.0215945	8.48113e-06	0.0684789	5.95328e-05	0.00248067	DEg	down
Ndufa11	0.193389	0.260407	3.32247	2.81205	145.836	10744.6	0.977725	0.999738	1.90352	1.38177	1.3776	0.462158	2.67994	2.07977	1.28857	0.365775	20.5867	0	4.75131e-07	0	4.65706e-06	6.12869e-05	0.00254765	DEg	up
Usp46	0.65089	0.503759	1.90377	2.10701	10019	10499.4	0.99981	0.999799	0.367534	0.609687	0.602825	-0.730188	0.664625	1.04558	0.635649	-0.653697	20.5856	0	0.0490547	0	0.131023	6.13163e-05	0.00254765	DEg	down
Mgea5	0.578581	0.721971	2.05679	1.83424	17982.9	12211.2	0.999886	0.99985	0.499234	0.276353	1.80651	0.853203	0.866769	0.509972	1.69964	0.765231	20.5736	5.34563e-08	0.0346192	1.83766e-07	0.0993342	6.16681e-05	0.00255849	DEg	up
Lmbr1	0.984625	0.91893	1.59362	1.65169	16488.4	18142.2	0.999903	0.999909	0.0122511	0.0683761	0.179173	-2.48057	0.0245023	0.133903	0.182985	-2.4502	20.5051	0.000152444	0.426195	0.000237857	0.522987	6.37111e-05	0.00263954	DEs	down
Padi1	0.884349	0.764573	1.88029	1.96043	14382.6	11895.8	0.999869	0.999835	0.119449	0.259259	0.460731	-1.118	0.217458	0.461538	0.471159	-1.08571	20.5021	6.35892e-07	0.102739	1.7829e-06	0.221543	6.38025e-05	0.00263954	DEs	down
Gna12	0.900705	0.784931	1.61938	1.7221	17833.3	12101.8	0.999909	0.999858	0.0811639	0.193732	0.418949	-1.25515	0.160796	0.37037	0.43415	-1.20373	20.4833	2.07503e-08	0.0740169	7.7268e-08	0.17645	6.43765e-05	0.00265897	DEs	down
Ctdspl	0.937808	0.835374	1.67441	1.67868	16294.3	10805.2	0.999897	0.999845	0.0535988	0.14245	0.376263	-1.41019	0.104135	0.276353	0.376818	-1.40806	20.4805	5.38578e-07	0.124314	1.53178e-06	0.252676	6.44612e-05	0.00265897	DEs	down
Commd3	0.702145	0.846799	1.78921	1.93403	11316.1	16771.6	0.999842	0.999885	0.284839	0.165242	1.72377	0.785566	0.532925	0.296296	1.79862	0.846892	20.4713	9.3364e-08	0.103877	3.11915e-07	0.22218	6.47437e-05	0.00266671	DEs	up
Pla2g16	0.586856	0.742724	2.02014	1.99327	11765.5	14675.4	0.999828	0.999864	0.476263	0.290598	1.63891	0.712733	0.834609	0.512821	1.62749	0.702647	20.4154	6.97932e-10	0.105451	3.20832e-09	0.224734	6.64882e-05	0.00273482	DEs	up
Hibadh	0.733647	0.580732	1.98357	2.03855	16489.1	17150.3	0.99988	0.999881	0.298622	0.490028	0.609397	-0.714546	0.528331	0.854701	0.618147	-0.693978	20.411	1.24941e-09	0.307595	5.57069e-09	0.434921	6.66259e-05	0.00273645	DEs	down
Apod	0.759411	0.798043	2.05595	2.15836	14385.9	2.52956	0.999857	0.539591	0.283308	0.276353	1.02517	0.0358567	0.49464	0.435897	1.13476	0.182391	20.3964	0.0268269	0.000248904	0.0292433	0.00156191	6.70909e-05	0.00275155	DEg	up
Ppp1r21	0.633286	0.495937	2.12975	2.40779	12408.5	14929.3	0.999828	0.999839	0.457887	0.754986	0.606484	-0.721459	0.781011	1.21368	0.643509	-0.635968	20.3881	8.88178e-16	0.00540273	7.63319e-15	0.0224761	6.73568e-05	0.00275843	DEg	down
Rps7	0.0570634	0.102275	5.39028	4.7445	16.8213	24.8143	0.757321	0.839489	4.13017	3.35897	1.22959	0.29818	5.0827	4.25926	1.19333	0.254991	20.3504	0	0	0	0	6.85748e-05	0.00280439	DEg	up
Tiam1	0.815712	0.697536	1.82816	2.16644	11257	18391.8	0.999838	0.999882	0.182236	0.387464	0.470329	-1.08826	0.336907	0.655271	0.514149	-0.959742	20.2959	3.65615e-11	0.0577669	1.94448e-10	0.148615	7.03752e-05	0.00287411	DEs	down
Pax3	0.964658	0.89618	1.73324	2.35999	11876	15240.5	0.999854	0.999845	0.0321593	0.150997	0.212979	-2.23121	0.0612557	0.245014	0.250009	-1.99995	20.2792	4.02437e-05	0.136158	7.25366e-05	0.264727	7.09338e-05	0.00289052	DEs	down
Eif4a1	0.518426	0.676312	2.12741	2.05079	10634.3	18816.8	0.9998	0.999891	0.600306	0.381766	1.57244	0.653009	1.0245	0.663818	1.54335	0.626064	20.2778	2.32965e-08	0.0468767	8.57331e-08	0.126354	7.09827e-05	0.00289052	DEg	up
Fam20c	0.915364	0.80813	1.89985	1.97487	16020.5	11898.6	0.999881	0.999834	0.0888208	0.213675	0.415681	-1.26645	0.160796	0.378917	0.424357	-1.23665	20.2434	5.86775e-12	0.396494	3.41135e-11	0.501591	7.21538e-05	0.00293411	DEs	down
Rbm8a	0.692723	0.824662	1.87888	1.67361	12437.9	15439.1	0.999849	0.999892	0.316998	0.150997	2.09937	1.06995	0.577335	0.293447	1.96742	0.976308	20.2308	5.20364e-06	0.0631101	1.15357e-05	0.158577	7.25859e-05	0.00294744	DEs	up
Fmnl2	0.743503	0.593447	1.96427	2.03224	15390.2	14938.1	0.999872	0.999864	0.283308	0.472934	0.599042	-0.73927	0.503828	0.826211	0.609806	-0.713577	20.2226	7.31847e-07	0.105753	2.02089e-06	0.225119	7.28696e-05	0.00295469	DEs	down
Postn	0.99039	0.93425	1.59362	1.73324	12097.9	10598.8	0.999868	0.999836	0.00765697	0.0598291	0.127981	-2.966	0.0153139	0.11396	0.13438	-2.89561	20.217	0.00477973	0.350268	0.00558498	0.464414	7.30628e-05	0.00295824	DEs	down
Myo5a	0.76036	0.634564	1.81487	2.12835	15600.3	14064.4	0.999884	0.999849	0.234303	0.45584	0.514003	-0.960152	0.434916	0.777778	0.559177	-0.838622	20.2123	4.25917e-05	0.0300856	7.61323e-05	0.0895397	7.32279e-05	0.00296063	DEg	down
Gpc1	0.865768	0.745548	1.72269	1.90343	13230.5	12990.9	0.99987	0.999854	0.12098	0.267806	0.451745	-1.14642	0.23124	0.48433	0.477443	-1.0666	20.2011	1.2624e-06	0.131921	3.29056e-06	0.26168	7.36167e-05	0.00297208	DEs	down
Wbp5	0.359594	0.4539	2.9365	2.44155	14822.5	16769	0.999802	0.999854	1.27412	0.834758	1.52633	0.610071	1.88055	1.33333	1.41041	0.496118	20.1956	1.15625e-06	2.21888e-06	3.04061e-06	2.00885e-05	7.38091e-05	0.00297555	DEg	up
Tesk2	0.897805	0.775738	1.73826	1.67692	18438.4	13225.9	0.999906	0.999873	0.093415	0.193732	0.482186	-1.05234	0.177642	0.376068	0.472365	-1.08203	20.1299	3.37566e-06	0.393765	7.91212e-06	0.500059	7.61525e-05	0.00306601	DEs	down
Chmp3	0.550146	0.396326	2.13443	2.27005	19271.7	13151.5	0.999889	0.999827	0.563553	0.82906	0.679749	-0.556925	0.960184	1.37037	0.700675	-0.513183	20.0486	1.37441e-08	0.00395233	5.30096e-08	0.0173289	7.91504e-05	0.00318265	DEg	down
Akt3	0.958344	0.871067	1.65432	1.70145	14304.4	14777	0.999884	0.999885	0.0352221	0.11396	0.309074	-1.69398	0.0689127	0.219373	0.314135	-1.67055	20.0348	1.53002e-05	0.201051	3.03699e-05	0.335604	7.96696e-05	0.00319899	DEs	down
Epha5	0.981371	0.91384	1.72634	1.75253	12885.4	12012.9	0.999866	0.999854	0.0168453	0.0797721	0.211168	-2.24354	0.0321593	0.150997	0.212979	-2.23121	20.018	4.82876e-05	0.35051	8.5349e-05	0.464474	8.03087e-05	0.00322011	DEs	down
Nedd8	0.214332	0.325461	3.10307	2.77492	16277	14860	0.999809	0.999813	1.6876	1.23932	1.36172	0.445425	2.43798	1.87179	1.30248	0.381263	20.0124	0	2.1011e-06	0	1.91685e-05	8.05236e-05	0.00322411	DEg	up
Bcas3	0.963484	0.883668	1.59362	1.78779	12564.7	13388	0.999873	0.999866	0.0290965	0.111111	0.261868	-1.93309	0.058193	0.207977	0.279804	-1.83751	19.9612	5.1392e-07	0.373708	1.47403e-06	0.485585	8.2506e-05	0.00329909	DEs	down
Tmem221	0.944898	0.852583	1.63973	1.77801	12114.7	11452.4	0.999865	0.999845	0.0459418	0.139601	0.329093	-1.60343	0.0903522	0.262108	0.344713	-1.53653	19.9166	4.21641e-07	0.289333	1.23018e-06	0.42043	8.42739e-05	0.00336526	DEs	down
Gpr176	0.978859	0.90821	1.59363	1.64502	13316.3	17310.6	0.99988	0.999905	0.0168453	0.0769231	0.218989	-2.19107	0.0336907	0.150997	0.223121	-2.1641	19.8711	0.000120101	0.624765	0.000191194	0.682609	8.61145e-05	0.00343048	DEs	down
Pop5	0.664432	0.803707	1.88932	1.7562	14652.7	14479.2	0.999871	0.999879	0.349158	0.182336	1.91491	0.937278	0.633997	0.344729	1.83912	0.879012	19.8703	1.8567e-07	0.326794	5.79486e-07	0.446483	8.61456e-05	0.00343048	DEs	up
2610305D13Rik	0.595904	0.458007	2.40266	2.66506	10445.7	13264.7	0.99977	0.999799	0.603369	0.940171	0.641765	-0.639882	0.970904	1.44444	0.672164	-0.573115	19.841	0	0.00546725	0	0.0225929	8.73515e-05	0.00347375	DEg	down
Trmt112	0.600347	0.741521	1.95422	1.75253	12014.6	15285.4	0.999837	0.999885	0.437979	0.239316	1.83012	0.871942	0.781011	0.452991	1.72412	0.785859	19.823	1.88176e-07	0.029877	5.86536e-07	0.0893132	8.81007e-05	0.00349867	DEg	up
Rps12	0.0359596	0.0715958	5.59158	4.90687	14.6618	13.9241	0.723918	0.739426	4.4196	3.63818	1.21478	0.280701	5.39051	4.55556	1.18328	0.242794	19.792	0	0	0	0	8.94073e-05	0.00354573	DEg	up
Rpl34	0.026684	0.0461318	6.06537	5.35531	9.9523	21.4714	0.621332	0.800374	4.90965	4.15385	1.18195	0.241172	5.90352	5.10826	1.15568	0.208743	19.7659	0	0	0	0	9.05245e-05	0.00358513	DEg	up
Pard3	0.975015	0.903157	1.59362	1.7357	10468.4	18393.1	0.999848	0.999906	0.0199081	0.0883191	0.225411	-2.14937	0.0398162	0.168091	0.236873	-2.07782	19.7567	6.76716e-06	0.00851512	1.46324e-05	0.0323707	9.09196e-05	0.00359571	DEg	down
Cox20	0.411175	0.518483	2.4109	1.99394	13795.1	11325.4	0.999825	0.999824	0.883614	0.54416	1.62381	0.699387	1.4196	0.960114	1.47858	0.564209	19.7503	1.34559e-13	1.49113e-05	9.1981e-13	0.000121129	9.11951e-05	0.00360153	DEg	up
Socs7	0.899993	0.78776	1.66911	1.78533	10564.6	16736.4	0.999842	0.999893	0.085758	0.202279	0.423959	-1.238	0.166922	0.378917	0.440523	-1.18271	19.7453	5.98206e-07	0.328727	1.68121e-06	0.44787	9.14113e-05	0.00360498	DEs	down
Gnb1	0.36322	0.238517	2.90272	3.16521	12865.4	13357.5	0.999774	0.999763	1.24655	1.68091	0.741594	-0.431298	1.84839	2.41026	0.766886	-0.382916	19.7328	0	7.49005e-06	0	6.32256e-05	9.19573e-05	0.00362147	DEg	down
Sorbs1	0.989021	0.929648	1.81323	1.66035	12183.8	18392.3	0.999851	0.99991	0.0107198	0.0598291	0.179173	-2.48057	0.0199081	0.116809	0.170433	-2.55272	19.6967	0.00656322	0.490471	0.0075536	0.569778	9.35473e-05	0.00367917	DEs	down
Fbxl17	0.975015	0.899886	1.59362	1.59362	10468.4	10591.4	0.999848	0.99985	0.0199081	0.0797721	0.249562	-2.00253	0.0398162	0.159544	0.249562	-2.00253	19.6755	3.18085e-06	0.395187	7.49253e-06	0.501116	9.44917e-05	0.00371123	DEs	down
Hs6st1	0.973702	0.897488	1.68872	1.63973	11102.7	15860.6	0.999848	0.999897	0.0229709	0.0854701	0.26876	-1.89561	0.0444104	0.168091	0.264204	-1.92027	19.6424	6.90087e-06	0.0813691	1.48673e-05	0.189723	9.59893e-05	0.00376501	DEs	down
Sox10	0.796398	0.6607	1.94807	2.06559	16587.4	14051.4	0.999883	0.999853	0.222052	0.404558	0.548875	-0.86545	0.396631	0.700855	0.565925	-0.821318	19.621	2.14329e-06	0.0549918	5.25195e-06	0.144133	9.6966e-05	0.00379814	DEs	down
Fry	0.847144	0.717439	2.13395	2.09722	10526.4	13802.3	0.999797	0.999848	0.191424	0.344729	0.555288	-0.848691	0.326187	0.592593	0.55044	-0.861342	19.5907	5.56577e-12	0.328212	3.25173e-11	0.447425	9.83729e-05	0.00384809	DEs	down
Ctnnb1	0.186287	0.141187	4.90256	5.72911	6.1934	4.06698	0.558167	0.415164	3.1807	4.07407	0.780718	-0.357126	3.98928	4.92023	0.810792	-0.302597	19.5349	1.97805e-05	0.000228091	3.81768e-05	0.00145439	0.00010101	0.00394333	DEg	down
Atp9b	0.94986	0.861396	1.7409	1.84995	15944.7	10832.8	0.999891	0.999829	0.0459418	0.139601	0.329093	-1.60343	0.0872894	0.25641	0.340429	-1.55458	19.5335	4.93193e-08	0.498377	1.71031e-07	0.574976	0.000101079	0.00394333	DEs	down
Ptma	0.0898116	0.121668	4.67231	4.07078	12.2485	43.4958	0.723871	0.914419	3.35528	2.7151	1.23579	0.305429	4.25268	3.5755	1.18939	0.250228	19.5133	0	0	0	0	0.000102051	0.00397587	DEg	up
Tlcd2	0.91782	0.985698	1.71439	1.59362	10657	10489.4	0.999839	0.999848	0.0735069	0.011396	6.45023	2.68935	0.140888	0.022792	6.18147	2.62795	19.4955	2.08499e-05	0.0904513	3.99484e-05	0.203173	0.000102917	0.00400415	DEs	up
Epcam	0.635016	0.644258	3.24754	2.45865	4.25612	27.1497	0.567206	0.916961	0.851455	0.552707	1.54052	0.623416	1.1853	0.874644	1.35518	0.438483	19.419	0.000270252	6.41744e-05	0.000400399	0.00045036	0.000106718	0.00414588	DEg	up
Large	0.996156	0.951074	1.59362	1.68871	12866.9	10862.5	0.999876	0.999845	0.00306279	0.042735	0.0716692	-3.8025	0.00612557	0.0826211	0.0741406	-3.75359	19.4137	0.011711	0.000639692	0.0131529	0.00359108	0.000106986	0.00414588	DEg	down
Maml3	0.996156	0.951074	1.59362	1.68871	11348.6	10862.5	0.99986	0.999845	0.00306279	0.042735	0.0716692	-3.8025	0.00612557	0.0826211	0.0741406	-3.75359	19.4137	0.0117112	0.0006397	0.0131529	0.00359108	0.000106987	0.00414588	DEg	down
Rai14	0.818137	0.694775	1.79358	2.0255	14916.2	14081.5	0.99988	0.999856	0.174579	0.353276	0.494171	-1.01692	0.326187	0.618234	0.527611	-0.922454	19.41	4.59427e-06	0.00514287	1.04084e-05	0.0216676	0.000107178	0.00414752	DEg	down
Ptprk	0.996156	0.949943	1.59362	1.59363	11348.6	13292.2	0.99986	0.99988	0.00306279	0.039886	0.0767884	-3.70297	0.00612557	0.0797721	0.0767884	-3.70297	19.4069	0.00807572	0.163933	0.00920943	0.296605	0.000107334	0.0041478	DEs	down
Txnl1	0.657387	0.797401	1.95328	1.85622	14833.7	14765	0.999868	0.999874	0.375191	0.205128	1.82906	0.871101	0.669219	0.376068	1.77951	0.831483	19.3972	3.17294e-06	0.202762	7.48134e-06	0.337038	0.000107826	0.00416112	DEs	up
Trappc9	0.986547	0.928069	1.59362	1.78233	17751.7	18244.6	0.99991	0.999902	0.0107198	0.0683761	0.156776	-2.67322	0.0214395	0.128205	0.167228	-2.58011	19.3253	0.00694665	0.599401	0.00796397	0.659452	0.000111569	0.00430033	DEs	down
Tmem45b	0.879872	0.761747	1.92495	1.97305	10862.7	15460.4	0.999823	0.999872	0.128637	0.264957	0.485501	-1.04245	0.23124	0.470085	0.491911	-1.02353	19.3157	1.70503e-06	0.415096	4.27972e-06	0.517028	0.000112074	0.00431391	DEs	down
Dap	0.405394	0.271337	2.51882	2.7252	12524.7	11611.2	0.999799	0.999765	0.950995	1.30484	0.72882	-0.456366	1.4977	1.98575	0.754223	-0.406936	19.3042	0	1.0145e-05	0	8.4732e-05	0.000112691	0.00433176	DEg	down
Bola2	0.363013	0.510767	2.42095	2.27113	13306.9	10504.4	0.999818	0.999784	0.961715	0.672365	1.43035	0.516366	1.54211	1.11111	1.3879	0.472906	19.2787	0	0.00130512	0	0.00672987	0.000114062	0.00437868	DEg	up
Cops5	0.772908	0.893914	1.69262	1.63819	16875.3	15508.9	0.9999	0.999894	0.199081	0.0883191	2.25411	1.17256	0.38438	0.173789	2.21176	1.14519	19.2739	9.8396e-10	0.307224	4.46263e-09	0.434807	0.000114319	0.00438253	DEs	up
Lamtor1	0.487999	0.632208	2.21932	2.02177	12359	10376.8	0.99982	0.999805	0.679939	0.424501	1.60173	0.679635	1.13629	0.74359	1.52812	0.611757	19.2651	2.55207e-06	0.00408423	6.17706e-06	0.0177758	0.000114796	0.00439484	DEg	up
1700088E04Rik	0.863961	0.953518	1.78986	1.59362	19061.3	15708.6	0.999906	0.999899	0.130168	0.037037	3.51455	1.81334	0.243492	0.0740741	3.28714	1.71683	19.2475	4.28081e-05	0.213219	7.64615e-05	0.348077	0.000115761	0.00442587	DEs	up
Gng5	0.126276	0.127506	4.07683	3.61475	14.8782	18663.5	0.784921	0.999806	2.70904	2.30484	1.17537	0.23311	3.56202	3.15385	1.12942	0.175584	19.2248	0	5.10498e-05	0	0.000364729	0.000117013	0.00446528	DEg	up
Cldn3	0.804997	0.905029	2.41878	2.03991	12936.7	13409.7	0.999813	0.999848	0.294028	0.111111	2.64625	1.40395	0.471669	0.193732	2.43465	1.28371	19.2231	1.06842e-06	0.113239	2.8441e-06	0.235823	0.000117106	0.00446528	DEs	up
Dctpp1	0.780288	0.89631	1.72856	1.59362	14009.6	13760.2	0.999877	0.999884	0.199081	0.0826211	2.40957	1.26877	0.379786	0.165242	2.29836	1.2006	19.2064	5.54199e-08	0.262132	1.9024e-07	0.399522	0.000118039	0.00449488	DEs	up
Gfra1	0.992312	0.941374	1.59362	1.74945	12999	10942.3	0.999877	0.99984	0.00612557	0.0541311	0.113162	-3.14354	0.0122511	0.102564	0.119449	-3.06554	19.1771	0.00206287	0.684676	0.00255516	0.738205	0.000119686	0.00455165	DEs	down
Pbx1	0.85754	0.737021	1.89193	2.01505	18234.4	14594	0.999896	0.999862	0.148545	0.301994	0.491881	-1.02362	0.269525	0.529915	0.50862	-0.975339	19.0978	1.36346e-12	0.295394	8.40036e-12	0.424521	0.000124271	0.00472048	DEs	down
Blvrb	0.771413	0.884298	1.90263	1.6744	19072.1	12588	0.9999	0.999867	0.240429	0.0997151	2.41116	1.26973	0.434916	0.193732	2.24493	1.16667	19.0568	1.62537e-05	0.0423259	3.21013e-05	0.116335	0.00012671	0.00480361	DEg	up
Gpd2	0.815257	0.719223	1.81536	2.33378	16035	17431.6	0.999887	0.999866	0.180704	0.401709	0.449839	-1.15252	0.335375	0.655271	0.511812	-0.966315	19.0543	4.98834e-12	0.00544084	2.94337e-11	0.022523	0.000126857	0.00480361	DEg	down
Serpinb6a	0.613655	0.75461	2.0255	1.88084	19633.9	15421.6	0.999897	0.999878	0.447167	0.253561	1.76355	0.818479	0.782542	0.461538	1.69551	0.761718	19.0525	5.1496e-07	0.0241948	1.47522e-06	0.0749218	0.000126964	0.00480361	DEg	up
Gtf2h5	0.533723	0.682307	2.04283	1.91014	13612.5	13399.2	0.99985	0.999857	0.546708	0.336182	1.62622	0.701525	0.952527	0.606838	1.56966	0.650449	19.0368	3.92319e-06	0.0357469	9.00853e-06	0.102036	0.000127912	0.00483308	DEg	up
Nid1	0.967328	0.897391	1.59362	1.97135	12798	13197.6	0.999875	0.999851	0.0260337	0.11396	0.228446	-2.13008	0.0520674	0.202279	0.257404	-1.9579	18.9902	2.6169e-06	0.0367438	6.31465e-06	0.104629	0.000130772	0.00493499	DEg	down
Tuba1b	0.506484	0.388225	2.21246	2.552	10400	13273.5	0.999787	0.999808	0.652374	0.997151	0.654238	-0.612113	1.09188	1.56125	0.699363	-0.515886	18.9777	1.30727e-07	4.9311e-06	4.20169e-07	4.2533e-05	0.000131548	0.00495769	DEg	down
Psmc4	0.764676	0.887221	1.78959	1.79358	10894.6	15018.3	0.999836	0.999881	0.225115	0.108262	2.07935	1.05613	0.421133	0.202279	2.08194	1.05793	18.9631	5.60664e-06	0.18997	1.23481e-05	0.323773	0.000132459	0.00498543	DEs	up
Rps17	0.0245891	0.0404454	6.93154	6.02131	8.60769	10.8363	0.553933	0.642813	5.73201	4.80912	1.1919	0.253268	6.7611	5.77778	1.17019	0.226744	18.9506	0	0	0	0	0.000133245	0.00500842	DEg	up
Snrpb	0.562151	0.688611	2.22443	1.90306	18090.1	10473.5	0.999877	0.999818	0.583461	0.327635	1.78082	0.832545	0.973966	0.592593	1.64357	0.716831	18.9421	9.16479e-08	0.000416922	3.06613e-07	0.00248477	0.000133784	0.005022	DEg	up
Kansl1	0.917421	0.805698	1.79883	1.64223	16585.3	17951.7	0.999892	0.999909	0.0796325	0.162393	0.490368	-1.02806	0.148545	0.319088	0.46553	-1.10305	18.9371	1.01851e-07	0.356319	3.36948e-07	0.46955	0.000134099	0.00502708	DEs	down
Tmem104	0.984625	0.921339	1.59362	1.59362	16488.4	15550.7	0.999903	0.999898	0.0122511	0.0626781	0.195462	-2.35504	0.0245023	0.125356	0.195462	-2.35504	18.9322	0.00104808	0.61593	0.00137884	0.674819	0.000134411	0.00503206	DEs	down
Taldo1	0.59955	0.728031	2.25244	1.95891	15455.1	18213.5	0.999854	0.999892	0.543645	0.299145	1.81733	0.861818	0.901991	0.532764	1.69304	0.759617	18.9212	4.66137e-07	0.0199456	1.34839e-06	0.0645442	0.000135116	0.0050518	DEg	up
Map1lc3b	0.202302	0.255327	3.29048	2.76991	210.239	16206.6	0.98459	0.999829	1.85758	1.36467	1.36119	0.44487	2.62481	2.06268	1.27252	0.347694	18.8249	4.44089e-15	1.19464e-11	3.64491e-14	1.63439e-10	0.000141416	0.00528149	DEg	up
Psme2	0.759363	0.877156	1.83281	1.66982	14642.9	12709.4	0.999875	0.999869	0.238897	0.105413	2.2663	1.18034	0.441041	0.205128	2.15008	1.10439	18.8155	2.29752e-05	0.099616	4.3563e-05	0.217186	0.000142045	0.00529799	DEs	up
Srsf2	0.571706	0.709325	2.42781	2.22491	10325.3	14836.9	0.999765	0.99985	0.649311	0.387464	1.67579	0.744846	1.03982	0.646724	1.60782	0.685107	18.8039	4.24708e-07	0.101858	1.23608e-06	0.220645	0.000142827	0.00532018	DEs	up
Zbtb4	0.724559	0.585422	1.90145	2.06162	12721.2	17622.4	0.999851	0.999883	0.289433	0.492877	0.587232	-0.767998	0.523737	0.854701	0.612772	-0.706578	18.7946	1.61007e-06	0.00278357	4.08022e-06	0.012771	0.000143459	0.0053367	DEg	down
Arid1b	0.95964	0.879187	1.59362	1.74506	16389.4	19394.2	0.999903	0.99991	0.0321593	0.111111	0.289433	-1.7887	0.0643185	0.210826	0.305078	-1.71275	18.7878	4.60553e-05	0.0402572	8.16466e-05	0.112606	0.00014392	0.00534312	DEg	down
Ercc6l2	0.95964	0.879187	1.59362	1.74506	16389.4	10294.7	0.999903	0.999831	0.0321593	0.111111	0.289433	-1.7887	0.0643185	0.210826	0.305078	-1.71275	18.7865	2.24508e-05	0.150262	4.27237e-05	0.281756	0.000144013	0.00534312	DEs	down
Sort1	0.870121	0.756844	1.74506	1.93327	13618.9	12139.8	0.999872	0.999841	0.119449	0.262108	0.455723	-1.13377	0.226646	0.470085	0.482138	-1.05248	18.7568	3.70005e-05	0.28422	6.73562e-05	0.416166	0.000146049	0.00541133	DEs	down
H1f0	0.482528	0.619593	2.32903	2.08953	17219.7	10081.3	0.999865	0.999793	0.738132	0.461538	1.59929	0.677427	1.20521	0.794872	1.51623	0.600487	18.7542	5.89271e-11	0.00167079	3.05186e-10	0.00836099	0.000146229	0.00541133	DEg	up
Hebp2	0.589351	0.723719	1.97647	1.74272	10526.9	10131.8	0.999812	0.999828	0.457887	0.253561	1.80582	0.852656	0.811639	0.481481	1.68571	0.753357	18.7466	9.69099e-11	0.0212435	4.94345e-10	0.0675464	0.000146755	0.0054237	DEg	up
Cd81	0.296381	0.176118	3.76091	3.89719	1.72442	2.24569	0.31437	0.365576	2.02757	2.45014	0.827529	-0.273117	2.64625	3.21083	0.824164	-0.278996	18.7299	0.00115554	0.520335	0.00151016	0.592243	0.000147924	0.00545985	DEs	down
Btg2	0.947009	0.996424	1.82066	1.59362	15020.2	12179.6	0.999879	0.999869	0.0520674	0.002849	18.2757	4.19185	0.0964778	0.00569801	16.9319	4.08167	18.7092	0.00048484	0.0886144	0.000682922	0.201335	0.000149375	0.00550639	DEs	up
Mybl1	0.945485	0.996424	1.68547	1.59362	15422.8	12179.6	0.999891	0.999869	0.0474732	0.002849	16.6631	4.05858	0.0918836	0.00569801	16.1256	4.01128	18.6922	0.00464388	0.667978	0.00543965	0.722501	0.000150588	0.00553999	DEs	up
Tmem79	0.944265	0.996424	1.59362	1.59362	17203.8	12172.8	0.999907	0.999869	0.0444104	0.002849	15.5881	3.96237	0.0888208	0.00569801	15.5881	3.96237	18.6885	0.0431798	0.494306	0.0458266	0.571948	0.000150845	0.00553999	DEs	up
Sfn	0.944898	0.996424	1.63973	1.59362	12114.7	12179.6	0.999865	0.999869	0.0459418	0.002849	16.1256	4.01128	0.0903522	0.00569801	15.8568	3.98703	18.6881	0.0590397	0.0193468	0.0620479	0.0631588	0.000150875	0.00553999	DEa	up
Paqr5	0.879227	0.770051	1.81323	2.01953	17358.5	15855.4	0.999896	0.999873	0.117917	0.264957	0.445043	-1.16798	0.218989	0.464387	0.471566	-1.08447	18.6748	1.96541e-05	0.000378502	3.79947e-05	0.0022845	0.000151828	0.00556781	DEg	down
Amdhd2	0.898074	0.974971	1.66772	1.59362	18442.7	11447.8	0.99991	0.999861	0.0872894	0.019943	4.37694	2.12992	0.169985	0.039886	4.26176	2.09145	18.666	5.12726e-08	0.349761	1.77028e-07	0.464	0.000152465	0.00558394	DEs	up
Plin2	0.871119	0.957094	1.78233	1.59362	13469.4	13584.6	0.999868	0.999883	0.122511	0.034188	3.58346	1.84135	0.229709	0.0683761	3.35949	1.74824	18.6484	1.75749e-05	0.238165	3.45096e-05	0.374123	0.000153742	0.00562354	DEs	up
Cbr1	0.795632	0.903157	1.92578	1.7357	11805.4	18393.1	0.999837	0.999906	0.218989	0.0883191	2.47952	1.31006	0.393568	0.168091	2.3414	1.22737	18.642	2.50873e-07	0.12837	7.65858e-07	0.258987	0.000154207	0.00563326	DEs	up
Eps8	0.980781	0.914188	1.59362	1.59362	11272.9	12776	0.999859	0.999875	0.0153139	0.0683761	0.223966	-2.15865	0.0306279	0.136752	0.223966	-2.15865	18.5236	0.000552351	0.761181	0.000769786	0.813664	0.000163089	0.00595168	DEs	down
Ank2	0.96925	0.89787	1.59362	1.81322	15697.7	12928.6	0.999898	0.99986	0.0245023	0.0997151	0.245723	-2.02489	0.0490046	0.185185	0.264625	-1.91798	18.4993	7.08236e-05	0.28137	0.000119229	0.415173	0.000164974	0.00601296	DEs	down
Ptrhd1	0.803267	0.675999	1.74365	1.91692	17814.3	14182.4	0.999902	0.999865	0.180704	0.344729	0.524192	-0.931832	0.343032	0.621083	0.552313	-0.856441	18.492	1.16431e-06	0.0946829	3.05502e-06	0.209308	0.000165547	0.00602531	DEs	down
Slc25a12	0.800918	0.665473	1.92307	1.96732	10563.7	17308.9	0.999818	0.999886	0.212864	0.37037	0.574732	-0.799039	0.382848	0.65812	0.581731	-0.781577	18.4895	1.57621e-06	0.0910866	4.02017e-06	0.20402	0.000165742	0.00602531	DEs	down
Ctf1	0.908809	0.978547	1.83046	1.59362	13780.2	12300.7	0.999867	0.99987	0.0903522	0.017094	5.2856	2.40207	0.166922	0.034188	4.88247	2.28761	18.4744	0.00196278	0.435761	0.00243627	0.529255	0.000166929	0.00606079	DEs	up
Mapt	0.858633	0.756799	1.73324	2.10863	15775.1	18135.5	0.99989	0.999884	0.128637	0.299145	0.430015	-1.21754	0.245023	0.512821	0.477795	-1.06554	18.4614	2.14345e-05	0.0384864	4.10353e-05	0.108549	0.000167954	0.00609026	DEg	down
Lhfpl2	0.874264	0.774762	1.69294	2.06176	14189.5	12284.6	0.999881	0.999832	0.11026	0.267806	0.411717	-1.28028	0.212864	0.464387	0.458375	-1.1254	18.4523	1.93679e-05	0.089396	3.76254e-05	0.201336	0.000168686	0.006109	DEs	down
Znrf2	0.432188	0.312233	2.83455	3.14408	10388.9	10402.6	0.999727	0.999698	1.07504	1.50427	0.714656	-0.484679	1.60949	2.16239	0.744312	-0.426021	18.4415	2.11896e-06	1.98721e-05	5.20846e-06	0.000152545	0.000169549	0.00613245	DEg	down
Ggcx	0.979455	0.914747	1.71439	1.80459	10334.3	16089	0.999834	0.999888	0.0183767	0.0826211	0.222422	-2.16863	0.0352221	0.153846	0.228943	-2.12694	18.4266	2.99757e-06	0.506865	7.14596e-06	0.582501	0.000170741	0.00616778	DEs	down
Slco3a1	0.976937	0.91028	1.59362	1.7465	17051.5	13183.7	0.999907	0.999868	0.0183767	0.0826211	0.222422	-2.16863	0.0367534	0.156695	0.234554	-2.09201	18.4032	6.80744e-06	0.0914896	1.46793e-05	0.204344	0.000172648	0.00622897	DEs	down
Fkbp2	0.552762	0.440812	2.06474	2.43027	13066.4	10648.3	0.999842	0.999772	0.532925	0.849003	0.627707	-0.671837	0.92343	1.35897	0.679505	-0.557443	18.3974	2.45327e-07	0.00242692	7.50858e-07	0.011332	0.00017312	0.006238	DEg	down
Khdrbs1	0.689549	0.818575	1.85473	1.69597	13948.2	12430.5	0.999867	0.999864	0.313936	0.159544	1.9677	0.976513	0.575804	0.307692	1.87136	0.904089	18.3661	9.18121e-06	0.132817	1.91875e-05	0.262288	0.000175701	0.00632334	DEs	up
Hsbp1	0.249676	0.335803	2.86349	2.44924	10783.9	16521.2	0.999735	0.999852	1.44104	1.01994	1.41286	0.498623	2.14855	1.62678	1.32073	0.40134	18.3611	9.92051e-08	7.07867e-12	3.29111e-07	9.87683e-11	0.000176115	0.00633012	DEg	up
Pck2	0.960264	1	1.65719	0	11092.5	1	0.999851	1	0.0336907	0	#DIV/0!	#DIV/0!	0.0658499	0	#DIV/0!	#DIV/0!	18.3067	0.000443388	0.951498	0.000628265	0.991425	0.000180706	0.00648768	DEs	up
Chp1	0.510577	0.417511	2.14022	2.58249	13278.2	12844.4	0.999839	0.999799	0.61562	0.965812	0.637412	-0.649702	1.04747	1.50427	0.696332	-0.522154	18.2928	0.00018516	2.28358e-05	0.000283721	0.00017299	0.000181891	0.00652206	DEg	down
Cacna1d	0.94986	0.863244	1.7409	1.79162	15944.7	15214.6	0.999891	0.999882	0.0459418	0.131054	0.350556	-1.51228	0.0872894	0.245014	0.356263	-1.48899	18.2805	1.38474e-06	0.0935449	3.56633e-06	0.207761	0.000182955	0.00655201	DEs	down
Atxn1	0.949322	0.859296	1.69222	1.66035	18109.6	10455.9	0.999907	0.999841	0.0444104	0.119658	0.371144	-1.42995	0.085758	0.233618	0.367086	-1.44581	18.2688	4.1982e-09	0.13919	1.71396e-08	0.268421	0.000183965	0.00657992	DEs	down
Cirbp	0.656661	0.787591	2.03835	1.86438	14978.8	11780.4	0.999864	0.999842	0.401225	0.216524	1.85303	0.889884	0.699847	0.396011	1.76724	0.821497	18.2337	2.788e-07	0.180787	8.3923e-07	0.315546	0.000187049	0.00668208	DEs	up
Tspan13	0.843589	0.938722	1.90921	1.81322	14823.9	10612.5	0.999871	0.999829	0.165391	0.0598291	2.76438	1.46696	0.298622	0.111111	2.6876	1.42632	18.2304	1.90402e-06	0.317444	4.71434e-06	0.441629	0.000187338	0.00668208	DEs	up
Map2	0.994234	0.946367	1.59362	1.59362	17745.5	10219.9	0.99991	0.999844	0.00459418	0.042735	0.107504	-3.21754	0.00918836	0.0854701	0.107504	-3.21754	18.2283	0.00544366	0.062836	0.0063327	0.158056	0.000187521	0.00668208	DEs	down
Ttc7	0.921237	0.817939	1.80821	1.76829	13146.2	11857.5	0.999862	0.999851	0.0765697	0.17094	0.447933	-1.15865	0.14242	0.321937	0.442383	-1.17663	18.2185	1.21856e-05	0.223841	2.47044e-05	0.359237	0.000188399	0.00670497	DEs	down
Polr2l	0.647951	0.506572	2.04012	2.19986	14520.1	15152.3	0.99986	0.999855	0.411945	0.646724	0.636972	-0.650698	0.718224	1.08547	0.661671	-0.595815	18.1996	6.77236e-15	2.03539e-05	5.42704e-14	0.00015524	0.000190089	0.00675681	DEg	down
Mylk	0.88492	0.774243	1.74325	1.86773	11704.5	19497.7	0.999851	0.999904	0.105666	0.230769	0.457887	-1.12694	0.200613	0.421652	0.475777	-1.07164	18.1864	2.39431e-10	0.443701	1.18073e-09	0.534786	0.000191273	0.00679045	DEs	down
Nsfl1c	0.812352	0.916423	1.83622	1.70442	11686.7	12160.7	0.999843	0.99986	0.18683	0.0740741	2.52221	1.33469	0.344564	0.14245	2.41884	1.27431	18.1495	4.46175e-10	0.202323	2.14236e-09	0.336543	0.000194635	0.0069017	DEs	up
Lrrc8d	0.739791	0.59467	2.04806	2.05242	13779.4	13696	0.999851	0.99985	0.306279	0.478632	0.639904	-0.644073	0.532925	0.831909	0.640605	-0.642493	18.1346	3.89688e-14	0.0148223	2.8529e-13	0.0508805	0.000196011	0.00693377	DEg	down
Steap2	0.913603	0.809923	1.79023	1.82861	14505	12805.3	0.999877	0.999857	0.0826953	0.188034	0.439788	-1.18512	0.154671	0.347578	0.444995	-1.16814	18.1314	1.2886e-05	0.119143	2.5947e-05	0.245354	0.000196314	0.00693377	DEs	down
Tbrg1	0.814068	0.9174	1.88611	1.75906	10050.3	12113.7	0.999812	0.999855	0.192956	0.0769231	2.50842	1.32678	0.350689	0.145299	2.41357	1.27117	18.1303	2.70387e-10	0.180241	1.32239e-09	0.315056	0.000196409	0.00693377	DEs	up
Cdr2	0.91343	0.813466	1.68051	1.83281	18565.1	11200.2	0.999909	0.999836	0.0750383	0.185185	0.405207	-1.30327	0.145482	0.34188	0.425536	-1.23265	18.1291	4.68837e-08	0.271686	1.64266e-07	0.406587	0.000196524	0.00693377	DEs	down
Pfdn6	0.690204	0.824121	1.80428	1.74945	12518.1	16444.8	0.999856	0.999894	0.300153	0.162393	1.84831	0.886208	0.558959	0.307692	1.81662	0.861253	18.1188	1.8204e-06	0.0657689	4.53095e-06	0.163526	0.000197478	0.00695033	DEs	up
Fam174b	0.912603	0.807266	1.73471	1.75906	10828.4	13087.9	0.99984	0.999866	0.0796325	0.179487	0.443667	-1.17245	0.151608	0.339031	0.44718	-1.16107	18.1187	1.24185e-07	0.207509	4.01865e-07	0.341814	0.000197487	0.00695033	DEs	down
Fars2	0.988469	0.935173	1.59362	1.80186	14887.3	19425.6	0.999893	0.999907	0.00918836	0.0626781	0.146596	-2.77008	0.0183767	0.116809	0.157323	-2.6682	18.1068	0.00018826	0.434713	0.000288284	0.529061	0.000198603	0.00698102	DEs	down
March8	0.739845	0.626319	1.80714	2.15763	11838.1	12126	0.999847	0.999822	0.25268	0.475783	0.531082	-0.912994	0.470138	0.806268	0.583104	-0.778175	18.0816	1.52756e-06	0.0273706	3.91294e-06	0.082997	0.000200982	0.00705621	DEg	down
Psmb7	0.641508	0.779702	1.92656	1.83641	12519.3	17032.7	0.999846	0.999892	0.38438	0.219373	1.75217	0.809145	0.690658	0.404558	1.70719	0.771625	18.0702	8.12506e-12	0.00916343	4.63284e-11	0.0343919	0.000202071	0.00708573	DEg	up
Abhd2	0.892575	0.784055	1.75343	1.86024	12608.5	14559.9	0.999861	0.999872	0.0995406	0.219373	0.45375	-1.14003	0.188361	0.401709	0.4689	-1.09265	18.0375	5.68117e-09	0.378696	2.27631e-08	0.489105	0.000205211	0.00718742	DEs	down
Hsp90aa1	0.209542	0.24258	3.76039	3.29504	21.3264	12732.7	0.850105	0.999741	2.20674	1.76638	1.2493	0.321118	2.97243	2.49573	1.19101	0.252185	18.0264	0.000360628	1.55639e-05	0.000521591	0.000124722	0.000206295	0.00721652	DEg	up
Prps1	0.900562	0.974971	1.69406	1.59362	10257.7	11447.8	0.999835	0.999861	0.0872894	0.019943	4.37694	2.12992	0.168453	0.039886	4.22336	2.07839	18.0131	1.30599e-07	0.510005	4.20169e-07	0.584694	0.000207588	0.00725294	DEs	up
Dstn	0.25377	0.335667	3.17882	2.73179	13694.9	13365	0.999768	0.999796	1.65697	1.19373	1.38806	0.473066	2.37213	1.81481	1.30709	0.38636	17.9827	1.16103e-05	0.000129975	2.36797e-05	0.000872127	0.000210588	0.0073439	DEg	up
Cluh	0.921105	0.81752	1.68872	1.67055	14593.3	11946.2	0.999884	0.99986	0.0689127	0.156695	0.439788	-1.18512	0.133231	0.304843	0.437048	-1.19414	17.9816	5.78708e-07	0.320404	1.63416e-06	0.443147	0.000210701	0.0073439	DEs	down
Glrx5	0.335949	0.225421	2.44451	2.72182	12901.6	16337.8	0.999811	0.999833	1.01685	1.38462	0.734388	-0.445385	1.62328	2.10826	0.76996	-0.377145	17.9592	0	1.11296e-10	0	1.3608e-09	0.000212945	0.0074133	DEg	down
Nubp1	0.864098	0.955598	1.66772	1.79661	11117.4	18964.4	0.99985	0.999905	0.116386	0.042735	2.72343	1.44542	0.226646	0.0797721	2.84117	1.50649	17.955	2.40963e-12	0.356878	1.4731e-11	0.469935	0.00021337	0.00741893	DEs	up
Rpl7	0.0633604	0.0935058	4.73656	4.16117	231.66	197.373	0.979963	0.979353	3.50077	2.87749	1.2166	0.282858	4.43645	3.77208	1.17613	0.234045	17.9523	0	0	0	0	0.000213642	0.00741917	DEg	up
Rpl8	0.0456369	0.0534005	5.94353	5.19478	11.4374	20.2941	0.658043	0.796194	4.69066	3.97151	1.18108	0.240103	5.67228	4.91738	1.15352	0.20604	17.8986	0	0	0	0	0.000219123	0.00760116	DEg	up
Sdha	0.334913	0.215252	2.73082	2.94794	10948.9	12051.4	0.999751	0.999755	1.19449	1.5698	0.760916	-0.39419	1.81623	2.31339	0.785096	-0.34906	17.8796	1.52184e-11	1.63491e-09	8.47371e-11	1.9198e-08	0.000221094	0.0076604	DEg	down
Eef1a1	0.00114732	0.0186023	10.6937	9.5654	4.89308	4.10325	0.313924	0.300194	9.30015	8.21368	1.13228	0.179227	10.6815	9.38746	1.13784	0.186303	17.8635	0	0.00760157	0	0.0295589	0.000222785	0.00770975	DEg	up
Ank	0.868702	0.749478	1.83118	1.84231	10806.3	19600.9	0.999831	0.999906	0.130168	0.250712	0.519195	-0.945653	0.240429	0.461538	0.520929	-0.940841	17.855	1.47385e-05	0.0406162	2.93287e-05	0.113477	0.000223679	0.00773124	DEg	down
Syne4	0.896402	0.971396	1.75906	1.59362	14402.1	17833.8	0.999878	0.999911	0.0964778	0.022792	4.23296	2.08167	0.182236	0.045584	3.9978	1.99921	17.8124	5.19485e-06	0.0731301	1.15357e-05	0.175217	0.000228222	0.00787942	DEs	up
Pea15a	0.722256	0.845472	1.8912	1.76993	13406.4	14327.3	0.999859	0.999876	0.289433	0.145299	1.99198	0.994205	0.525268	0.273504	1.92051	0.94149	17.7938	9.4827e-09	0.0684677	3.724e-08	0.167774	0.000230235	0.0079395	DEs	up
Sbds	0.790838	0.89858	1.84503	1.68547	16588.6	19233.8	0.999889	0.999912	0.209801	0.0883191	2.37549	1.24822	0.385911	0.17094	2.25758	1.17478	17.786	1.88971e-05	0.287715	3.68314e-05	0.41874	0.000231083	0.00795906	DEs	up
Tctex1d2	0.762697	0.883668	1.74885	1.78779	17512.9	13388	0.9999	0.999866	0.218989	0.111111	1.9709	0.978857	0.415008	0.207977	1.99545	0.996713	17.7833	1.99172e-05	0.0643706	3.84094e-05	0.160723	0.00023138	0.00795953	DEs	up
Spata24	0.937808	0.992849	1.67441	1.59362	16294.3	12149.6	0.999897	0.999869	0.0535988	0.00569801	9.40658	3.23367	0.104135	0.011396	9.13783	3.19185	17.7416	0.000102481	0.064623	0.000165686	0.161184	0.00023598	0.00810872	DEs	up
Ptpn11	0.557123	0.415087	2.1646	2.31363	10853.9	10310.6	0.999801	0.999776	0.566616	0.826211	0.6858	-0.54414	0.958652	1.35328	0.708394	-0.497377	17.714	2.57962e-07	0.0129596	7.8447e-07	0.0458126	0.00023907	0.00820538	DEg	down
Fam184b	0.987112	0.929648	1.78233	1.66035	18857.7	18392.3	0.999905	0.99991	0.0122511	0.0598291	0.204769	-2.28793	0.0229709	0.116809	0.196653	-2.34627	17.6972	0.00689475	0.579125	0.00792169	0.641268	0.000240974	0.00826096	DEs	down
Ubc	0.404249	0.390934	3.07178	2.54465	17.2585	10412.6	0.848906	0.999756	1.26953	0.988604	1.28416	0.360824	1.83002	1.54986	1.18076	0.23972	17.6866	0.00276987	7.03951e-05	0.00336585	0.000489669	0.000242177	0.00829227	DEg	up
Mrps33	0.44637	0.569877	2.26543	1.97386	18534.4	10056.5	0.999878	0.999804	0.75804	0.478632	1.58376	0.663355	1.25421	0.849003	1.47728	0.562939	17.6768	5.02134e-07	0.0015067	1.44196e-06	0.00760401	0.000243302	0.00832081	DEg	up
Cast	0.825672	0.921339	1.85355	1.59362	12520.9	15550.7	0.999852	0.999898	0.17611	0.0626781	2.80976	1.49045	0.323124	0.125356	2.57765	1.36606	17.6589	0.000151795	0.218706	0.000237192	0.352905	0.000245366	0.00838154	DEs	up
Spr	0.628078	0.746009	2.09581	1.77228	11233.3	14860.4	0.999813	0.999881	0.453292	0.239316	1.89412	0.921524	0.779479	0.450142	1.73163	0.792129	17.6473	1.92909e-05	0.0273971	3.75374e-05	0.082997	0.000246713	0.00841752	DEg	up
Fam49a	0.934531	0.843684	1.70756	1.8226	12125.2	15786	0.999859	0.999885	0.058193	0.153846	0.378254	-1.40257	0.111792	0.2849	0.392389	-1.34964	17.624	1.94873e-05	0.516432	3.77954e-05	0.58955	0.000249434	0.00850051	DEs	down
Dpy30	0.621094	0.746709	1.97231	1.72094	17884.5	13268.1	0.99989	0.99987	0.421133	0.22792	1.84772	0.885748	0.74732	0.435897	1.71444	0.777738	17.6101	3.9673e-05	0.0837541	7.17806e-05	0.193882	0.000251081	0.00854653	DEs	up
Plekhj1	0.664144	0.783923	1.9789	1.70088	11591.3	11467.6	0.999829	0.999852	0.375191	0.190883	1.96556	0.974937	0.664625	0.367521	1.8084	0.854712	17.5993	8.92003e-05	0.0137163	0.000146222	0.0479162	0.000252356	0.00857973	DEg	up
Cystm1	0.136539	0.159726	3.90004	3.39056	26.3928	10480.3	0.871255	0.999677	2.52527	2.03419	1.24141	0.311983	3.36753	2.849	1.182	0.241236	17.576	0.000103323	1.88535e-07	0.000166836	1.89493e-06	0.000255141	0.00866444	DEg	up
Gphn	0.996156	0.953518	1.59362	1.59362	11348.6	15708.6	0.99986	0.999899	0.00306279	0.037037	0.0826953	-3.59605	0.00612557	0.0740741	0.0826953	-3.59605	17.5338	0.00555467	0.679229	0.00645866	0.733666	0.000260276	0.00882911	DEs	down
Pin4	0.624403	0.754016	1.99784	1.79522	15059.9	16961.6	0.999867	0.999894	0.425727	0.236467	1.80037	0.84829	0.750383	0.441595	1.69925	0.764902	17.5294	2.76604e-09	0.0463437	1.15641e-08	0.125202	0.000260812	0.00883664	DEg	up
Nrcam	0.840589	0.730454	1.93092	2.18792	16752.7	15385.9	0.999885	0.999858	0.171516	0.350427	0.489448	-1.03077	0.30781	0.589744	0.521939	-0.938047	17.5254	8.1855e-07	0.113064	2.23945e-06	0.235667	0.000261312	0.00884296	DEs	down
Sri	0.660949	0.784207	2.01897	1.78233	16454.2	13849.3	0.999877	0.999871	0.390505	0.205128	1.90371	0.928816	0.684533	0.384615	1.77979	0.831703	17.511	0	0.0500036	0	0.13282	0.000263085	0.00889254	DEs	up
Specc1	0.772688	0.644273	1.84593	2.00224	12531.2	13939.6	0.999853	0.999856	0.228178	0.404558	0.564017	-0.826191	0.419602	0.712251	0.589121	-0.763364	17.4495	7.12122e-10	0.11916	3.26722e-09	0.245354	0.000270826	0.00914473	DEs	down
Abca1	0.815629	0.734132	1.72766	2.30391	17187	12518.8	0.999899	0.999816	0.166922	0.373219	0.447249	-1.16085	0.31853	0.612536	0.520019	-0.943365	17.4424	4.31433e-05	0.00396774	7.69444e-05	0.0173643	0.00027173	0.00916433	DEg	down
Coq10b	0.794742	0.902149	1.80551	1.68872	10135.2	14404.9	0.999822	0.999883	0.199081	0.0854701	2.32925	1.21987	0.370597	0.165242	2.24275	1.16527	17.4353	2.41551e-07	0.284946	7.41215e-07	0.416445	0.00027264	0.00918414	DEs	up
Itm2c	0.768813	0.635069	1.9276	2.01419	16158.1	18888.1	0.999881	0.999893	0.248086	0.418803	0.592368	-0.755434	0.445636	0.735043	0.606272	-0.721964	17.4248	4.66797e-06	0.178309	1.05251e-05	0.31288	0.000273992	0.00920863	DEs	down
Gdf15	0.966236	1	2.58527	0	14.2962	1	0.846858	1	0.0566616	0	#DIV/0!	#DIV/0!	0.0872894	0	#DIV/0!	#DIV/0!	17.4246	0.0402577	0.999997	0.042956	0.999997	0.000274019	0.00920863	DEs	up
Swi5	0.307967	0.395596	2.62006	2.21546	12868.9	12283.8	0.999796	0.99982	1.17152	0.80057	1.46335	0.549278	1.81317	1.33903	1.35409	0.437324	17.4097	1.09886e-06	3.35836e-07	2.90902e-06	3.33307e-06	0.000275957	0.00926303	DEg	up
Tmx4	0.937213	0.84992	1.63416	1.80341	12147.4	18040.6	0.999865	0.9999	0.0520674	0.145299	0.358346	-1.48057	0.102603	0.270655	0.379092	-1.39938	17.3412	4.92976e-06	0.157962	1.10628e-05	0.291251	0.000285002	0.009557	DEs	down
Fktn	0.806052	0.686754	1.86343	2.06459	17140.2	18906.6	0.999891	0.999891	0.19755	0.373219	0.529313	-0.917808	0.361409	0.646724	0.55883	-0.839517	17.3356	3.42744e-11	0.117186	1.83105e-10	0.242129	0.000285761	0.00957111	DEs	down
Pmepa1	0.904941	0.804475	1.72376	1.86509	13906.3	14588.6	0.999876	0.999872	0.085758	0.19943	0.430015	-1.21754	0.163859	0.364672	0.449332	-1.15414	17.3289	2.4467e-08	0.343127	8.98387e-08	0.459051	0.000286668	0.00959017	DEs	down
Cfl2	0.574528	0.703964	2.10558	1.87665	10577.8	17858	0.999801	0.999895	0.522205	0.304843	1.71303	0.776549	0.895865	0.555556	1.61256	0.689351	17.3204	3.55554e-07	0.000944399	1.04767e-06	0.00509117	0.000287814	0.00961723	DEg	up
Sat1	0.312805	0.394071	2.93935	2.48729	11806.6	15075.1	0.999751	0.999835	1.36907	0.951567	1.43875	0.524815	2.01991	1.50712	1.34024	0.422493	17.3086	2.05787e-06	0.000234013	5.06881e-06	0.00148417	0.000289414	0.00965948	DEg	up
Gtdc1	0.998078	0.960669	1.59362	1.59362	10107.8	15800.1	0.999842	0.999899	0.00153139	0.031339	0.0488654	-4.35504	0.00306279	0.0626781	0.0488654	-4.35504	17.3034	0.114501	0.0202664	0.119174	0.0654931	0.000290124	0.00967175	DEa	down
Mat2b	0.599408	0.728669	2.11402	1.90052	18262.6	16180.5	0.999884	0.999883	0.49464	0.2849	1.73619	0.795922	0.846861	0.51567	1.64225	0.715678	17.2719	3.41283e-07	0.016816	1.00938e-06	0.0563385	0.000294465	0.00980567	DEg	up
Psmg4	0.745567	0.865891	1.81167	1.76324	17110	13803.9	0.999894	0.999872	0.248086	0.125356	1.97905	0.984806	0.460949	0.236467	1.94932	0.962968	17.2631	7.74755e-05	0.242012	0.000129599	0.378662	0.000295688	0.00983491	DEs	up
Echs1	0.791274	0.65838	1.85622	1.90145	18111.2	18727.3	0.999898	0.999898	0.211332	0.358974	0.588711	-0.764367	0.387443	0.649573	0.596458	-0.745508	17.2124	1.67317e-06	0.0799622	4.21312e-06	0.186867	0.000302828	0.0100619	DEs	down
Tbcd	0.966025	0.889159	1.66772	1.59362	11637	14189.4	0.999857	0.999888	0.0290965	0.0883191	0.329447	-1.60188	0.0566616	0.176638	0.320778	-1.64035	17.1275	1.09942e-05	0.470131	2.25786e-05	0.553425	0.000315185	0.0104626	DEs	down
Cgrrf1	0.819522	0.699183	1.83281	1.97941	18950.2	10645.8	0.999903	0.999814	0.179173	0.336182	0.532964	-0.90789	0.330781	0.595442	0.555522	-0.848084	17.1158	1.42388e-07	0.0317523	4.52135e-07	0.0934448	0.000316929	0.0105084	DEg	down
Myrip	0.96925	0.900537	1.59362	1.77592	15697.7	17394.6	0.999898	0.999898	0.0245023	0.0940171	0.260615	-1.94001	0.0490046	0.176638	0.277429	-1.84981	17.113	0.000166246	0.569174	0.0002574	0.632703	0.000317339	0.0105096	DEs	down
Pofut1	0.980781	0.91999	1.59362	1.70919	11272.9	14751.9	0.999859	0.999884	0.0153139	0.0712251	0.215008	-2.21754	0.0306279	0.136752	0.223966	-2.15865	17.1035	0.000641039	0.438454	0.000885067	0.530854	0.000318766	0.0105447	DEs	down
Meis1	0.830766	0.923557	1.96363	1.7144	10547.7	14192.9	0.999814	0.999879	0.18683	0.0683761	2.73239	1.45016	0.332312	0.131054	2.53569	1.34238	17.0803	1.95066e-05	0.356005	3.7802e-05	0.469397	0.000322275	0.0106489	DEs	up
Ugcg	0.915978	0.820797	1.8226	1.95548	10872.9	12560.1	0.999832	0.999844	0.0826953	0.196581	0.420667	-1.24925	0.153139	0.350427	0.437007	-1.19427	17.0518	3.5406e-05	0.26115	6.46521e-05	0.398872	0.000326619	0.0107806	DEs	down
Jam2	0.852352	0.743491	1.71137	1.93259	15550.5	12949.1	0.99989	0.999851	0.1317	0.276353	0.476563	-1.06926	0.25268	0.495726	0.509716	-0.972233	17.0356	2.61071e-09	0.00911016	1.09993e-08	0.034252	0.000329121	0.0108509	DEg	down
Atp6v1d	0.504039	0.625853	2.31888	2.0255	14798.9	17102.7	0.999843	0.999882	0.70291	0.433048	1.62317	0.698811	1.15008	0.757835	1.51758	0.601775	17.0041	5.02631e-06	0.00206907	1.12335e-05	0.0100365	0.00033403	0.0110008	DEg	up
Ccdc59	0.812323	0.916423	1.73802	1.70442	11535.8	12160.7	0.999849	0.99986	0.171516	0.0740741	2.31547	1.2113	0.326187	0.14245	2.28983	1.19524	16.9919	2.01428e-08	0.392006	7.52419e-08	0.499377	0.000335953	0.0110515	DEs	up
Ssb	0.650304	0.784207	1.86555	1.78233	16961.3	13849.3	0.99989	0.999871	0.356815	0.205128	1.73947	0.798649	0.652374	0.384615	1.69617	0.762282	16.9783	6.69222e-08	0.108501	2.27747e-07	0.22891	0.000338124	0.0111103	DEs	up
Ocel1	0.741053	0.859691	1.8688	1.78686	15639.2	17051	0.999881	0.999895	0.264931	0.133903	1.97853	0.984427	0.48392	0.250712	1.93018	0.948737	16.9739	9.91066e-07	0.102416	2.65328e-06	0.221249	0.000338819	0.0111202	DEs	up
Shank2	1	0.971396	0	1.59362	1	17833.8	1	0.999911	0	0.022792	0	#NUM!	0	0.045584	0	#NUM!	16.9354	0.0510228	0.974475	0.0538095	0.991425	0.000345005	0.0112585	DEg	down
Cmss1	1	0.971396	0	1.59362	1	17833.8	1	0.999911	0	0.022792	0	#NUM!	0	0.045584	0	#NUM!	16.9354	0.0510228	0.974475	0.0538095	0.991425	0.000345005	0.0112585	DEg	down
Dock10	1	0.971396	0	1.59362	1	17833.8	1	0.999911	0	0.022792	0	#NUM!	0	0.045584	0	#NUM!	16.9354	0.0510228	0.974475	0.0538095	0.991425	0.000345006	0.0112585	DEg	down
Thrb	1	0.971396	0	1.59362	1	17833.8	1	0.999911	0	0.022792	0	#NUM!	0	0.045584	0	#NUM!	16.9354	0.0510228	0.974475	0.0538095	0.991425	0.000345006	0.0112585	DEg	down
Gypa	1	0.971396	0	1.59362	1	17833.8	1	0.999911	0	0.022792	0	#NUM!	0	0.045584	0	#NUM!	16.9354	0.0510228	0.974475	0.0538095	0.991425	0.000345006	0.0112585	DEg	down
Fam149b	0.973093	0.905719	1.59362	1.69221	18455.4	11404.9	0.999914	0.999852	0.0214395	0.0826211	0.259492	-1.94624	0.042879	0.159544	0.26876	-1.89561	16.9299	6.18387e-05	0.480389	0.000106137	0.563542	0.000345906	0.0112749	DEs	down
Insc	0.953874	0.877444	1.59362	1.81322	19246.3	16832.4	0.999917	0.999892	0.0367534	0.119658	0.307154	-1.70297	0.0735069	0.222222	0.330781	-1.59605	16.925	2.27608e-08	0.212351	8.40944e-08	0.347617	0.000346696	0.0112876	DEs	down
Ldhd	0.920645	0.982122	1.8912	1.59362	15143	17258.4	0.999875	0.999908	0.0826953	0.014245	5.80521	2.53735	0.150077	0.02849	5.26769	2.39717	16.9128	0.00234931	0.388985	0.00288849	0.497821	0.000348704	0.0113402	DEs	up
Clec16a	0.975015	0.907037	1.59362	1.59362	10468.4	15311.1	0.999848	0.999896	0.0199081	0.0740741	0.26876	-1.89561	0.0398162	0.148148	0.26876	-1.89561	16.888	0.000387777	0.463926	0.000557193	0.548844	0.00035279	0.0114606	DEs	down
Ldlr	0.99039	0.941374	1.59362	1.74945	12097.9	10942.3	0.999868	0.99984	0.00765697	0.0541311	0.141452	-2.82161	0.0153139	0.102564	0.149311	-2.74361	16.884	0.0106302	0.00984811	0.0120128	0.0363858	0.000353459	0.0114692	DEg	down
Sh3pxd2a	0.862525	0.74336	1.80459	1.78728	13030.7	18163.7	0.999862	0.999902	0.133231	0.245014	0.543769	-0.878933	0.248086	0.458689	0.540858	-0.886679	16.8814	1.20015e-06	0.374277	3.13865e-06	0.485585	0.000353889	0.0114699	DEs	down
Bphl	0.848819	0.942792	1.61059	1.59362	11299.9	18773.8	0.999857	0.999915	0.122511	0.045584	2.6876	1.42632	0.243492	0.0911681	2.6708	1.41727	16.8782	0.00012649	0.230732	0.000200424	0.364865	0.000354428	0.0114742	DEs	up
Psma6	0.66381	0.783923	1.94049	1.70088	16265.6	13442.4	0.999881	0.999873	0.364472	0.190883	1.9094	0.933117	0.652374	0.367521	1.77506	0.82787	16.835	3.91612e-06	0.132894	9.00101e-06	0.262288	0.000361702	0.0116977	DEs	up
Hist1h4i	0.72988	0.848838	1.9786	1.88473	10802.5	12625.2	0.999817	0.999851	0.301685	0.156695	1.9253	0.94508	0.534456	0.2849	1.87594	0.907615	16.8213	7.73562e-06	0.052257	1.65008e-05	0.138033	0.000364029	0.0117598	DEs	up
Aldh1a2	0.808543	0.691908	1.83169	2.03439	10173.3	18009.2	0.99982	0.999887	0.189893	0.358974	0.528987	-0.918696	0.350689	0.626781	0.559509	-0.837768	16.7836	6.68685e-05	0.186197	0.000113538	0.321353	0.000370549	0.011958	DEs	down
Cox19	0.723066	0.845472	1.83589	1.76993	17620.7	18988	0.999896	0.999907	0.275651	0.145299	1.89713	0.923816	0.508423	0.273504	1.85892	0.894465	16.7751	4.80664e-10	0.130908	2.28943e-09	0.261375	0.000372034	0.0119924	DEs	up
Camta1	0.931449	0.851672	1.63079	1.99758	16052.8	19052.8	0.999898	0.999895	0.0566616	0.168091	0.337088	-1.5688	0.111792	0.296296	0.377297	-1.40623	16.7484	0.000105197	0.245072	0.000169747	0.380938	0.000376728	0.0121307	DEs	down
Abhd6	0.932614	0.841915	1.70442	1.76615	13202	11047.2	0.999871	0.99984	0.0597243	0.148148	0.403139	-1.31065	0.114855	0.279202	0.411367	-1.2815	16.6834	2.70417e-05	0.310612	5.05062e-05	0.438554	0.000388422	0.0124954	DEs	down
Myo6	0.505865	0.366211	2.32126	2.4364	10709.6	13522.4	0.999783	0.99982	0.701378	0.965812	0.726206	-0.46155	1.14701	1.54416	0.742808	-0.428939	16.6756	1.19214e-08	0.00811461	4.60546e-08	0.0313483	0.000389851	0.0125273	DEg	down
Atp6v1g1	0.106506	0.12407	4.37569	3.86403	18.6546	18889.6	0.810003	0.999795	3.03369	2.52707	1.20048	0.263611	3.90965	3.38462	1.15512	0.208047	16.6634	0	0	0	0	0.000392078	0.0125849	DEg	up
Plxna1	0.887132	0.780652	1.68243	1.77943	10242.7	17506.5	0.999836	0.999898	0.0980092	0.207977	0.47125	-1.08544	0.189893	0.390313	0.486514	-1.03945	16.6515	3.63561e-06	0.109918	8.42739e-06	0.230936	0.000394278	0.0126414	DEs	down
Nedd4	0.548455	0.471162	2.19427	2.68826	10648.4	11994.8	0.999794	0.999776	0.589587	0.928775	0.6348	-0.655625	0.990812	1.42165	0.696944	-0.520886	16.6122	9.48818e-06	0.000390652	1.97768e-05	0.00234589	0.000401636	0.0128642	DEg	down
Pbld2	0.887132	0.779732	1.68243	1.75906	10242.7	11196.8	0.999836	0.999843	0.0980092	0.205128	0.477795	-1.06554	0.189893	0.387464	0.490091	-1.02888	16.6049	3.18479e-08	0.542561	1.14286e-07	0.60971	0.000403005	0.0128936	DEs	down
Snapc5	0.718047	0.839267	1.87926	1.79023	14862.1	12912	0.999874	0.999861	0.290965	0.153846	1.89127	0.919356	0.529862	0.287749	1.8414	0.880805	16.5468	1.02442e-09	0.282775	4.61963e-09	0.415836	0.000414158	0.0132377	DEs	up
Krtcap2	0.622699	0.749478	2.02941	1.84231	17696.1	14299.8	0.999885	0.999871	0.437979	0.250712	1.74694	0.804828	0.765697	0.461538	1.65901	0.730322	16.5247	1.64369e-06	0.142394	4.15654e-06	0.272809	0.000418498	0.0133621	DEs	up
Dock5	0.988469	0.938722	1.59362	1.81322	14887.3	16280.8	0.999893	0.999889	0.00918836	0.0598291	0.153577	-2.70297	0.0183767	0.111111	0.165391	-2.59605	16.5169	0.00112426	0.586265	0.0014709	0.647402	0.000420018	0.0133956	DEs	down
Cisd3	0.756441	0.86644	1.84854	1.66384	10502.9	13940.2	0.999824	0.999881	0.245023	0.11396	2.15008	1.10439	0.45023	0.222222	2.02603	1.01866	16.4889	0.000109454	0.0604134	0.000175767	0.153591	0.000425593	0.0135459	DEs	up
Hint3	0.698828	0.821495	1.89154	1.7716	17180.9	12498.8	0.99989	0.999858	0.313936	0.168091	1.86765	0.901225	0.569678	0.316239	1.80142	0.849131	16.4885	1.63022e-05	0.150193	3.21704e-05	0.281756	0.000425659	0.0135459	DEs	up
Bace2	0.854498	0.755409	1.66294	1.98016	11183.4	11447.3	0.999851	0.999827	0.124043	0.273504	0.453532	-1.14072	0.24196	0.48433	0.499577	-1.00122	16.478	6.79514e-05	0.0843792	0.000114965	0.19498	0.000427772	0.0135981	DEs	down
Celf2	0.763469	0.645651	2.0718	2.30751	10640.3	13019.8	0.999805	0.999823	0.283308	0.498575	0.568235	-0.815442	0.490046	0.817664	0.599324	-0.738591	16.4461	9.91279e-06	0.0611825	2.05534e-05	0.154766	0.000434224	0.013789	DEs	down
Zbtb20	0.390348	0.365731	3.20772	3.51707	15712.9	7.28256	0.999796	0.674334	1.3706	1.63248	0.839581	-0.252259	1.95559	2.23077	0.876644	-0.189938	16.4034	1.09735e-07	0.000298043	3.58034e-07	0.00183625	0.000443031	0.0140546	DEg	down
Scn2b	0.95964	0.886307	1.59362	1.75411	16389.4	14454.4	0.999903	0.999879	0.0321593	0.105413	0.305078	-1.71275	0.0643185	0.19943	0.322511	-1.63258	16.3368	8.191e-05	0.244342	0.000135963	0.380801	0.000457086	0.0144871	DEs	down
Man2a2	0.699314	0.573707	1.93535	2.13863	13366	15278.2	0.999855	0.99986	0.324655	0.535613	0.606139	-0.72228	0.58193	0.911681	0.638304	-0.647684	16.3182	3.38452e-06	0.00516957	7.92504e-06	0.0217031	0.000461104	0.0145989	DEg	down
Atp10a	0.907775	0.812291	1.87636	2.00347	10827.7	10968.6	0.999827	0.999817	0.0949464	0.213675	0.444349	-1.17023	0.173047	0.376068	0.460149	-1.11983	16.3119	1.07468e-06	0.0556783	2.85457e-06	0.14529	0.000462457	0.0146255	DEs	down
Nktr	0.813807	0.745048	1.8259	2.48077	12270.5	12989.4	0.999851	0.999809	0.183767	0.39886	0.460731	-1.118	0.339969	0.632479	0.537519	-0.895612	16.3047	0.00301712	0.00548823	0.0036328	0.0226327	0.000464025	0.014629	DEg	down
Sub1	0.381278	0.472915	2.7424	2.32964	16713.4	17418.6	0.999836	0.999866	1.11792	0.752137	1.48632	0.571747	1.69678	1.22792	1.38184	0.466586	16.3046	4.44089e-16	0.00032667	3.94524e-15	0.00200741	0.000464045	0.014629	DEg	up
Mcur1	0.782628	0.652814	1.86693	1.9202	12808.5	19155.2	0.999854	0.9999	0.222052	0.37037	0.599541	-0.738071	0.405819	0.666667	0.608729	-0.716128	16.3043	6.32882e-06	0.0269003	1.37851e-05	0.0820147	0.000464125	0.014629	DEg	down
Aldoa	0.102504	0.139747	4.38688	3.82184	11.794	21.5814	0.728885	0.849553	3.05819	2.45299	1.24672	0.318137	3.93721	3.28775	1.19754	0.260074	16.2863	0	2.23839e-06	0	2.01881e-05	0.000468049	0.014737	DEg	up
Ndufa2	0.0570031	0.091483	5.39806	4.81672	12.8987	25.1194	0.704972	0.8391	4.14855	3.47578	1.19356	0.255267	5.09035	4.37607	1.16323	0.21813	16.267	0	0	0	0	0.000472309	0.0148553	DEg	up
Rapgef3	0.884396	0.7956	1.7221	2.10469	17509.7	11311	0.999902	0.999814	0.104135	0.250712	0.415356	-1.26758	0.199081	0.430199	0.462765	-1.11165	16.244	2.51576e-06	0.160404	6.09538e-06	0.292833	0.000477448	0.0150013	DEs	down
1700016K19Rik	0.950031	0.996424	1.59362	1.59362	13859.1	12179.6	0.999885	0.999869	0.0398162	0.002849	13.9755	3.80483	0.0796325	0.00569801	13.9755	3.80483	16.2361	0.0104818	0.244768	0.0118533	0.380938	0.000479213	0.0150402	DEs	up
Osbpl1a	0.715302	0.58584	1.86114	2.01554	11961.7	11726.8	0.999844	0.999828	0.289433	0.475783	0.60833	-0.717074	0.529862	0.834758	0.63475	-0.655741	16.2288	2.31466e-05	0.0112565	4.3783e-05	0.04064	0.00048086	0.0150754	DEg	down
D8Ertd738e	0.17891	0.257638	3.33102	2.95507	10482.4	19094.6	0.999682	0.999845	1.94334	1.49003	1.30423	0.383197	2.73507	2.19373	1.24677	0.31819	16.216	0	1.04731e-06	0	9.70398e-06	0.000483751	0.0151497	DEg	up
Urah	0.922126	0.982122	1.86817	1.59362	15972.8	17258.4	0.999883	0.999908	0.0796325	0.014245	5.5902	2.4829	0.145482	0.02849	5.10643	2.35232	16.2063	0.0114538	0.433102	0.012876	0.527912	0.000485962	0.0152025	DEs	up
Snrpe	0.542004	0.678573	2.1433	2.02977	10130.5	14333.8	0.999788	0.999858	0.577335	0.373219	1.54691	0.629386	0.981623	0.652422	1.50458	0.589365	16.1496	8.99592e-06	0.00542005	1.88335e-05	0.0224761	0.000499052	0.0155974	DEg	up
Six1	0.873966	0.955599	1.8226	1.79661	12137.4	13584	0.99985	0.999868	0.124043	0.042735	2.9026	1.53735	0.229709	0.0797721	2.87957	1.52585	16.1467	0.000612657	0.398541	0.00084913	0.502573	0.000499738	0.0156016	DEs	up
Slc4a8	0.986547	0.93322	1.59362	1.66384	14475	11282.5	0.99989	0.999853	0.0107198	0.0569801	0.188132	-2.41019	0.0214395	0.111111	0.192956	-2.37366	16.1242	0.000743289	0.507164	0.0010121	0.582562	0.000505033	0.0157506	DEs	down
Trim44	0.732534	0.605699	1.91807	2.07371	17073.5	13650.4	0.999888	0.999848	0.284839	0.472934	0.60228	-0.731493	0.513017	0.817664	0.627418	-0.672502	16.0976	6.45587e-06	0.0352427	1.3972e-05	0.100718	0.000511374	0.015932	DEg	down
Psmd7	0.691361	0.809876	1.9202	1.73826	11082.6	19051.4	0.999827	0.999909	0.32925	0.173789	1.89453	0.921844	0.592649	0.330484	1.79328	0.842597	16.0931	8.50827e-06	0.0192973	1.7938e-05	0.0631588	0.000512462	0.0159484	DEg	up
Polr1a	0.962743	0.8889	1.72633	1.71813	16206.6	12227.2	0.999893	0.99986	0.0336907	0.0997151	0.337869	-1.56546	0.0643185	0.190883	0.336952	-1.56938	16.0636	9.09287e-06	0.184464	1.90197e-05	0.319146	0.000519588	0.0161538	DEs	down
Cutal	0.892575	0.788643	1.75343	1.80626	12608.5	13618.7	0.999861	0.999867	0.0995406	0.205128	0.48526	-1.04317	0.188361	0.381766	0.493394	-1.01919	16.0567	1.50596e-10	0.245026	7.50448e-10	0.380938	0.000521288	0.0161891	DEs	down
Zfp180	0.938365	0.848578	1.71439	1.65572	17717.5	12368.4	0.999903	0.999866	0.0551302	0.128205	0.430015	-1.21754	0.105666	0.250712	0.421464	-1.24652	16.0527	2.13554e-06	0.419714	5.2438e-06	0.519062	0.000522245	0.0162009	DEs	down
Ifi27l2a	6.80297e-09	0.0025272	12.343	15.1265	1.93357	1.81031	0.135436	0.106886	10.853	13.4103	0.809305	-0.305245	12.343	15.0883	0.818052	-0.289735	16.0504	0	0	0	0	0.000522812	0.0162009	DEg	down
Atp9a	0.811428	0.688206	1.76226	1.83663	18241.1	15873.6	0.999903	0.999884	0.17611	0.310541	0.567107	-0.818306	0.332312	0.57265	0.580307	-0.785112	16.0433	7.72937e-06	0.204038	1.65008e-05	0.338446	0.000524563	0.0162376	DEs	down
Hipk2	0.837013	0.730138	1.70064	1.93198	10544	14293.6	0.999839	0.999865	0.143951	0.290598	0.495361	-1.01345	0.277182	0.521368	0.531645	-0.911466	16.0174	1.4209e-05	0.0632185	2.83941e-05	0.158597	0.000530983	0.0164196	DEs	down
Ndufaf3	0.673998	0.794866	1.96355	1.79161	11845	10342.7	0.999834	0.999827	0.359877	0.196581	1.83068	0.872381	0.640123	0.367521	1.74173	0.80052	16.0132	1.88488e-05	0.00194486	3.67676e-05	0.00949222	0.000532029	0.016434	DEg	up
Acsl1	0.791391	0.673154	1.81322	1.9874	13088.3	16553.9	0.999861	0.99988	0.203675	0.367521	0.554186	-0.851557	0.378254	0.649573	0.582312	-0.780135	16.0017	8.15142e-08	0.202087	2.73869e-07	0.33644	0.000534886	0.0165047	DEs	down
Agpat3	0.811923	0.699183	1.77504	1.97941	15633	16485.1	0.999886	0.99988	0.177642	0.336182	0.528409	-0.920274	0.333844	0.595442	0.560666	-0.834787	15.9881	6.57741e-05	0.135568	0.00011192	0.264727	0.000538313	0.016593	DEs	down
Srp19	0.760268	0.875625	1.73752	1.7409	11993.4	17971.9	0.999855	0.999903	0.218989	0.11396	1.92163	0.942331	0.416539	0.216524	1.92375	0.943923	15.9776	5.87524e-06	0.239293	1.28562e-05	0.375151	0.000540962	0.0166569	DEs	up
Nav2	0.971171	0.909303	1.59362	1.88473	13048.2	11926	0.999878	0.999842	0.0229709	0.0940171	0.244327	-2.03312	0.0459418	0.17094	0.26876	-1.89561	15.9627	2.37824e-05	0.395273	4.48426e-05	0.501116	0.000544772	0.0167494	DEs	down
Ppt1	0.790838	0.66898	1.84503	1.97095	10882.8	13376.7	0.99983	0.999853	0.209801	0.367521	0.570854	-0.808807	0.385911	0.652422	0.591506	-0.757536	15.9599	2.5765e-05	0.0443456	4.83501e-05	0.120767	0.000545488	0.0167494	DEg	down
Rab11fip4	0.885772	0.780652	1.70262	1.77943	15982.1	17506.5	0.999893	0.999898	0.101072	0.207977	0.485976	-1.04104	0.194487	0.390313	0.498284	-1.00496	15.9589	3.99976e-10	0.381375	1.92834e-09	0.490665	0.000545723	0.0167494	DEs	down
2510002D24Rik	0.815257	0.911783	1.81536	1.64707	16035	18132.7	0.999887	0.999909	0.180704	0.0740741	2.43951	1.28659	0.335375	0.145299	2.30817	1.20675	15.9512	0.000109459	0.132809	0.000175767	0.262288	0.000547711	0.0167925	DEs	up
Fbln2	0.980781	0.926184	1.59362	1.8912	11272.9	13116.4	0.999859	0.999856	0.0153139	0.0769231	0.199081	-2.32857	0.0306279	0.139601	0.219396	-2.18839	15.8917	0.00349569	0.394826	0.00415211	0.501085	0.000563199	0.0172484	DEs	down
Fgf13	0.984625	0.92849	1.59362	1.59362	11036.1	15776.9	0.999856	0.999899	0.0122511	0.0569801	0.215008	-2.21754	0.0245023	0.11396	0.215008	-2.21754	15.8898	0.00026922	0.752274	0.000399119	0.804506	0.000563695	0.0172484	DEs	down
Chmp4c	0.863475	0.946367	1.77228	1.59362	13445.5	10219.9	0.999868	0.999844	0.128637	0.042735	3.01011	1.58981	0.24196	0.0854701	2.83093	1.50128	15.8761	8.1329e-06	0.254801	1.72243e-05	0.391824	0.000567326	0.0173414	DEs	up
PISD	0.971171	0.908504	1.59362	1.83715	13048.2	10908.6	0.999878	0.999832	0.0229709	0.0911681	0.251962	-1.98872	0.0459418	0.168091	0.273315	-1.87136	15.8583	6.33667e-05	0.359445	0.000108368	0.472357	0.000572078	0.0174687	DEs	down
Rap1gap2	0.929528	0.838945	1.62979	1.68051	10501.9	13148.3	0.999845	0.999872	0.058193	0.139601	0.416852	-1.26239	0.114855	0.270655	0.424357	-1.23665	15.8483	1.50387e-05	0.162289	2.98759e-05	0.294663	0.000574762	0.0175321	DEs	down
Otos	0.782673	0.884536	2.0153	1.8259	14279.3	16771.5	0.999859	0.999891	0.248086	0.11396	2.17695	1.12231	0.437979	0.210826	2.07744	1.05481	15.8445	5.83258e-06	0.135016	1.27746e-05	0.264675	0.000575778	0.0175443	DEs	up
Fbxo6	0.85774	0.943935	1.76542	1.67692	16360	16134.7	0.999892	0.999896	0.133231	0.048433	2.75083	1.45987	0.251149	0.0940171	2.67131	1.41755	15.8373	0.000225085	0.420813	0.000338985	0.52015	0.000577728	0.017585	DEs	up
Irak1	0.75855	0.630275	1.8964	1.98808	10457.3	13220.5	0.999819	0.99985	0.25268	0.415954	0.60747	-0.719114	0.457887	0.735043	0.622939	-0.682838	15.8305	9.70371e-06	0.116848	2.01728e-05	0.242022	0.000579585	0.0176228	DEs	down
Rpl27	0.0645821	0.0815038	4.43496	3.92069	46.7185	10919.1	0.913301	0.999641	3.22205	2.70085	1.19297	0.254564	4.14855	3.60114	1.15201	0.204152	15.8058	0	0	0	0	0.000586304	0.0178093	DEg	up
2210016L21Rik	0.759424	0.873895	1.79508	1.80739	16348.4	17162.7	0.99989	0.999895	0.23124	0.122507	1.88757	0.916528	0.431853	0.22792	1.89475	0.922011	15.7955	2.07137e-05	0.120232	3.97515e-05	0.246491	0.000589138	0.0178679	DEs	up
Epn3	0.872511	0.768082	1.83783	1.96553	10733.6	19322.6	0.999829	0.999898	0.127106	0.25641	0.495712	-1.01243	0.234303	0.45584	0.514003	-0.960152	15.7943	7.58981e-06	0.213799	1.6219e-05	0.348621	0.000589482	0.0178679	DEs	down
Klf7	0.982703	0.927122	1.59363	1.72008	10996.1	18697.7	0.999855	0.999908	0.0137825	0.0655271	0.210334	-2.24925	0.0275651	0.125356	0.219894	-2.18512	15.7791	0.00331183	0.611817	0.00395154	0.671244	0.000593704	0.0179774	DEs	down
Zswim8	0.942714	0.854595	1.76432	1.62627	15592.3	14919.1	0.999887	0.999891	0.0535988	0.119658	0.447933	-1.15865	0.101072	0.236467	0.427425	-1.22626	15.7716	6.74155e-05	0.228992	0.000114303	0.364002	0.000595784	0.0180214	DEs	down
Tmem238	0.661455	0.790325	1.89985	1.84792	12721.1	10847.1	0.999851	0.99983	0.355283	0.210826	1.6852	0.752916	0.643185	0.387464	1.65999	0.731171	15.7611	1.02089e-09	0.151325	4.61249e-09	0.282633	0.000598706	0.0180909	DEs	up
Slitrk5	0.982703	0.926075	1.59363	1.65719	10996	12086.7	0.999855	0.999863	0.0137825	0.0626781	0.219894	-2.18512	0.0275651	0.122507	0.225008	-2.15195	15.7438	0.000181181	0.492635	0.000278524	0.570571	0.000603577	0.0182196	DEs	down
Tbx3os1	0.996156	0.957094	1.59362	1.59362	11348.6	13584.6	0.99986	0.999883	0.00306279	0.034188	0.0895865	-3.48057	0.00612557	0.0683761	0.0895865	-3.48057	15.6854	0.0254601	0.542622	0.0278557	0.60971	0.000620324	0.0187088	DEs	down
Rad51d	0.969864	0.901062	1.67692	1.64136	11838.5	11016.6	0.999858	0.999851	0.0260337	0.0826211	0.315097	-1.66613	0.050536	0.162393	0.311195	-1.68411	15.6749	1.99819e-05	0.589526	3.8503e-05	0.650424	0.000623386	0.0187816	DEs	down
Gm42609	0.965406	1	1.59362	0	14255.9	1	0.999888	1	0.0275651	0	#DIV/0!	#DIV/0!	0.0551302	0	#DIV/0!	#DIV/0!	15.6619	0.00254675	0.961736	0.00311226	0.991425	0.000627185	0.0188767	DEs	up
Pebp1	0.087245	0.0795011	4.26154	4.92425	17.9204	18.5828	0.807883	0.790521	2.99081	3.60969	0.828552	-0.271337	3.88974	4.53276	0.858139	-0.220717	15.6526	0	0	0	0	0.000629915	0.0189391	DEg	down
Vps13d	0.942343	0.862333	1.59362	1.75906	17594	17182.2	0.999909	0.999898	0.0459418	0.128205	0.358346	-1.48057	0.0918836	0.242165	0.379425	-1.39811	15.6344	1.05503e-08	0.186307	4.11601e-08	0.321353	0.000635321	0.0190825	DEs	down
Ppp1r35	0.799438	0.899886	1.7409	1.59362	14304.2	10591.4	0.999878	0.99985	0.183767	0.0797721	2.30365	1.20392	0.349158	0.159544	2.18847	1.12992	15.6047	1.69481e-11	0.260104	9.34905e-11	0.397992	0.0006442	0.0193304	DEs	up
Golga4	0.590395	0.466124	2.10863	2.32135	11746.6	17055.3	0.999821	0.999864	0.503828	0.757835	0.664826	-0.588951	0.863706	1.23932	0.696921	-0.520932	15.5882	3.00734e-08	0.00401529	1.08246e-07	0.0175401	0.000649196	0.0194386	DEg	down
Nebl	0.910313	0.819712	1.62211	1.81729	15892.8	15887.3	0.999898	0.999886	0.0735069	0.176638	0.416144	-1.26485	0.145482	0.327635	0.444038	-1.17125	15.5864	4.90867e-10	0.324751	2.32867e-09	0.445636	0.000649727	0.0194386	DEs	down
Fam219b	0.885917	0.961778	1.78533	1.71439	13226.1	13770.1	0.999865	0.999876	0.108729	0.034188	3.18032	1.66917	0.203675	0.0655271	3.10826	1.63611	15.5828	0.000664166	0.138076	0.000913276	0.267068	0.00065083	0.0194386	DEs	up
St5	0.758946	0.626932	1.78517	1.83281	11221.6	10483.5	0.999841	0.999825	0.229709	0.37037	0.620214	-0.689161	0.430322	0.683761	0.629345	-0.668076	15.5827	1.12583e-08	0.0861578	4.36349e-08	0.198222	0.000650862	0.0194386	DEs	down
Ttc7b	0.975015	0.912855	1.59362	1.70003	10468.4	16603.1	0.999848	0.999898	0.0199081	0.0769231	0.258806	-1.95006	0.0398162	0.148148	0.26876	-1.89561	15.5816	1.80884e-05	0.00504191	3.54593e-05	0.0213733	0.000651212	0.0194386	DEg	down
Aurkaip1	0.436702	0.544835	2.35704	2.04052	12321.7	17635.1	0.999809	0.999884	0.817764	0.532764	1.53495	0.61819	1.32772	0.928775	1.42954	0.515548	15.5768	1.11022e-15	0.000635278	9.47284e-15	0.00359108	0.000652654	0.0194612	DEg	up
S100a6	0.947076	0.992849	2.0255	1.59362	11038.7	12149.6	0.999817	0.999869	0.0612557	0.00569801	10.7504	3.42632	0.107198	0.011396	9.40658	3.23367	15.5746	0.0567459	0.816737	0.0596902	0.869524	0.000653339	0.0194612	DEg	up
Aldh1l1	0.978859	0.917763	1.59363	1.59362	13316.3	13334	0.99988	0.99988	0.0168453	0.0655271	0.257074	-1.95974	0.0336907	0.131054	0.257074	-1.95974	15.5642	0.00109647	0.654473	0.0014401	0.71016	0.000656512	0.0195357	DEs	down
Foxn3	0.973702	0.909287	1.68872	1.69597	11102.7	10492	0.999848	0.999838	0.0229709	0.0797721	0.287957	-1.79608	0.0444104	0.153846	0.288668	-1.79252	15.561	0.000109263	0.604791	0.000175709	0.664765	0.000657502	0.0195447	DEs	down
Dym	0.976937	0.915357	1.59362	1.64928	17038.2	12307.4	0.999906	0.999866	0.0183767	0.0712251	0.258009	-1.95451	0.0367534	0.139601	0.263275	-1.92536	15.5474	0.00116946	0.103734	0.00152584	0.22218	0.000661698	0.0196495	DEs	down
Lsm3	0.815912	0.9174	1.68872	1.75906	12798.8	12073.2	0.999868	0.999854	0.160796	0.0769231	2.09035	1.06375	0.310873	0.145299	2.13954	1.0973	15.5367	5.36522e-10	0.439079	2.51012e-09	0.530854	0.000665011	0.0197278	DEs	up
Cds1	0.710794	0.586601	2.02805	2.19844	10130.3	14340.8	0.9998	0.999847	0.335375	0.541311	0.619562	-0.690681	0.586524	0.908832	0.64536	-0.631824	15.4863	7.23309e-08	0.0607131	2.444e-07	0.154161	0.000680887	0.0201811	DEs	down
Rps23	0.0155024	0.0223419	8.2613	7.22408	6.80738	7.55268	0.451757	0.511119	7.01838	6.02564	1.16475	0.220023	8.13323	7.06268	1.15158	0.203613	15.4428	0	0.000637965	0	0.00359108	0.000694894	0.0205777	DEg	up
Smtn	0.951952	0.996424	1.59362	1.59362	13080.5	12172.8	0.999878	0.999869	0.0382848	0.002849	13.438	3.74824	0.0765697	0.00569801	13.438	3.74824	15.4268	0.0260991	0.0701146	0.0285069	0.170927	0.000700113	0.0207116	DEs	up
Tspan4	0.911151	0.976023	1.86147	1.78233	18142.5	14846.1	0.999897	0.99988	0.0903522	0.022792	3.9642	1.98703	0.165391	0.042735	3.87014	1.95238	15.4178	0.000567234	0.700227	0.000789137	0.753602	0.000703046	0.0207771	DEs	up
Lrrk2	0.91343	0.825663	1.68051	1.89567	10370.3	12820.2	0.999838	0.999852	0.0750383	0.182336	0.411538	-1.2809	0.145482	0.330484	0.44021	-1.18374	15.4099	2.25964e-07	0.364958	6.96992e-07	0.477749	0.000705641	0.0208325	DEs	down
Snca	0.812549	0.902149	2.00971	1.68872	12423	14404.9	0.999838	0.999883	0.214395	0.0854701	2.50842	1.32678	0.376723	0.165242	2.27982	1.18892	15.3969	3.08209e-06	0.14869	7.31072e-06	0.280582	0.000709969	0.0209393	DEs	up
Slmo2	0.827206	0.708631	1.79023	1.83826	16594.2	10115.7	0.999892	0.999818	0.165391	0.290598	0.569138	-0.81315	0.309342	0.535613	0.577547	-0.791989	15.3774	3.38373e-05	0.0184355	6.19011e-05	0.0607346	0.00071647	0.0211103	DEg	down
Gnb2l1	0.317162	0.403158	2.70244	2.32468	13007.8	10770.9	0.999792	0.999784	1.20827	0.849003	1.42316	0.509101	1.84533	1.38746	1.33	0.411428	15.3705	7.14305e-09	1.21716e-05	2.83807e-08	9.98996e-05	0.000718775	0.0211566	DEg	up
D7Ertd443e	0.998078	0.964245	1.59362	1.59363	10107.8	17145.2	0.999842	0.999907	0.00153139	0.02849	0.0537519	-4.21754	0.00306279	0.0569801	0.0537519	-4.21754	15.3457	0.0236672	0.574605	0.0259301	0.638091	0.000727155	0.0213827	DEs	down
Tpm1	0.666242	0.781543	2.01886	1.79972	11382.8	15341.9	0.999823	0.999883	0.38438	0.210826	1.82321	0.866478	0.673813	0.393162	1.71383	0.777223	15.3269	1.80744e-12	0.0874002	1.10782e-11	0.199595	0.000733562	0.0215501	DEs	up
Sin3b	0.768942	0.878202	1.76298	1.70756	16455.6	18839.5	0.999893	0.999909	0.215926	0.108262	1.99448	0.996012	0.407351	0.207977	1.95863	0.969846	15.3075	2.52001e-05	0.0814243	4.7365e-05	0.189723	0.000740242	0.0217251	DEs	up
Abhd12	0.825206	0.716785	1.73471	1.93143	15533.1	15591.1	0.999888	0.999876	0.159265	0.304843	0.522449	-0.936639	0.303216	0.547009	0.554317	-0.851218	15.2902	6.19737e-05	0.022431	0.000106292	0.0706593	0.000746256	0.0218801	DEg	down
Rps2	0.0543858	0.0795447	5.08028	4.46329	16.0181	12.5981	0.75921	0.738398	3.85758	3.20228	1.20464	0.268597	4.80398	4.10826	1.16935	0.225702	15.2834	0	0	0	0	0.000748649	0.021928	DEg	up
Sptb	0.990925	0.943935	1.85622	1.67692	11249	16134.7	0.999835	0.999896	0.00918836	0.048433	0.189713	-2.39811	0.0168453	0.0940171	0.179173	-2.48057	15.2699	0.0153021	0.204869	0.0170007	0.339217	0.000753376	0.0220446	DEs	down
Nudt2	0.858102	0.943935	1.71597	1.67692	10295	16134.7	0.999833	0.999896	0.127106	0.048433	2.62436	1.39196	0.243492	0.0940171	2.58986	1.37288	15.2612	1.76219e-06	0.140088	4.39529e-06	0.269496	0.000756453	0.0221123	DEs	up
Psma4	0.718823	0.823152	2.00971	1.72376	15968.3	10933.7	0.999874	0.999842	0.321593	0.159544	2.0157	1.01128	0.565084	0.304843	1.85369	0.890398	15.2142	1.00253e-13	0.011148	6.99413e-13	0.0404328	0.000773234	0.0225832	DEg	up
Nt5c	0.850587	0.935641	1.77315	1.59362	12653.5	14317.5	0.99986	0.999889	0.140888	0.0512821	2.74732	1.45802	0.264931	0.102564	2.58308	1.36909	15.1802	1.3894e-07	0.172797	4.42966e-07	0.308409	0.000785619	0.022924	DEs	up
Sppl2a	0.776335	0.87656	1.98558	1.77717	12581	11064.6	0.999842	0.999839	0.251149	0.116809	2.15008	1.10439	0.444104	0.219373	2.02442	1.01751	15.1468	1.74252e-06	0.0600514	4.35539e-06	0.152999	0.000797985	0.0232635	DEs	up
2310040G24Rik	0.882096	0.957094	1.77943	1.59362	12470.4	13584.6	0.999857	0.999883	0.111792	0.034188	3.26991	1.70925	0.209801	0.0683761	3.06834	1.61746	15.1426	5.21662e-08	0.382724	1.79852e-07	0.492044	0.00079952	0.0232845	DEs	up
Gtf3c1	0.823387	0.705089	1.7862	1.8355	18152.6	11101	0.999902	0.999835	0.168453	0.293447	0.57405	-0.800753	0.315467	0.541311	0.582784	-0.778967	15.1332	2.46669e-06	0.305673	5.98874e-06	0.43292	0.000803052	0.023364	DEs	down
Cript	0.471569	0.593807	2.15321	1.93584	13775.7	18123.8	0.999844	0.999893	0.67075	0.438746	1.52879	0.612389	1.13783	0.786325	1.44702	0.533082	15.0913	3.9988e-05	0.00508307	7.21751e-05	0.0214921	0.000818901	0.0238042	DEg	up
Gpr180	0.921653	0.833043	1.72008	1.80882	10658.7	11480.1	0.999839	0.999842	0.0704441	0.162393	0.433787	-1.20494	0.134763	0.301994	0.446242	-1.1641	15.0263	4.97352e-05	0.128798	8.75162e-05	0.259125	0.000844133	0.0245182	DEs	down
Ndufs6	0.0979504	0.0761436	4.13725	4.60722	50.7006	13.0375	0.924555	0.73889	2.84686	3.34473	0.851148	-0.232518	3.73201	4.25641	0.876797	-0.189686	15.0107	0	0	0	0	0.000850298	0.0246733	DEg	down
Pam16	0.618477	0.749073	1.95877	1.90745	14927	17772.9	0.999869	0.999893	0.419602	0.264957	1.58366	0.663261	0.74732	0.478632	1.56137	0.642808	14.9867	2.6952e-05	0.000795344	5.03784e-05	0.00435694	0.000859901	0.0249285	DEg	up
Rnf10	0.593911	0.493362	1.96473	2.29995	12853.7	14494.2	0.999847	0.999841	0.448698	0.709402	0.632502	-0.660857	0.797856	1.16524	0.684713	-0.546429	14.9102	3.01537e-13	0.0219273	1.99233e-12	0.0693489	0.000891122	0.0258144	DEg	down
Mpped2	0.988469	0.939217	1.59362	1.59363	14887.3	15414.5	0.999893	0.999897	0.00918836	0.048433	0.189713	-2.39811	0.0183767	0.0968661	0.189713	-2.39811	14.8536	0.00190366	0.431654	0.00237034	0.526578	0.000914955	0.0264662	DEs	down
Asph	0.876348	0.779702	1.63478	1.83641	15634.3	14813.3	0.999895	0.999876	0.102603	0.219373	0.467711	-1.09631	0.202144	0.404558	0.499666	-1.00096	14.8528	9.26642e-05	0.298197	0.000151377	0.426979	0.000915301	0.0264662	DEs	down
Nf2	0.820846	0.711027	1.71813	1.88308	15104.5	13277.4	0.999886	0.999858	0.160796	0.299145	0.537519	-0.895612	0.30781	0.54416	0.565662	-0.821989	14.8412	1.56608e-12	0.0131135	9.62369e-12	0.0462187	0.000920265	0.0265836	DEg	down
Nol7	0.607895	0.729143	1.9606	1.77763	17154.3	12021.2	0.999886	0.999852	0.431853	0.25641	1.68423	0.752086	0.76876	0.481481	1.59665	0.675052	14.8357	1.74868e-08	0.0428818	6.61542e-08	0.117319	0.00092263	0.0265983	DEg	up
Pmm1	0.767708	0.877156	1.70088	1.66982	15794.8	12709.4	0.999892	0.999869	0.205207	0.105413	1.94669	0.961024	0.3951	0.205128	1.92611	0.94569	14.8357	2.72676e-05	0.162314	5.08881e-05	0.294663	0.000922644	0.0265983	DEs	up
Gclc	0.782673	0.88099	2.0153	1.81938	14460	17559.8	0.999861	0.999896	0.249617	0.116809	2.13697	1.09556	0.437979	0.216524	2.02277	1.01633	14.8093	9.48711e-07	0.0229056	2.5543e-06	0.071868	0.000934069	0.0269029	DEg	up
Camk1d	1	0.974971	0	1.59362	1	11447.8	1	0.999861	0	0.019943	0	#NUM!	0	0.039886	0	#NUM!	14.8048	0.461682	0.979689	0.464423	0.991425	0.000936025	0.0269321	DEg	down
Tspo	0.385796	0.434842	2.89971	2.37938	15722.2	14126.5	0.999816	0.999832	1.20061	0.831909	1.4432	0.529273	1.78101	1.34473	1.32444	0.40538	14.7996	3.19422e-05	5.70413e-05	5.88709e-05	0.000405096	0.000938287	0.0269702	DEg	up
Rasl11b	0.967944	1	1.67205	0	15095.8	1	0.999889	1	0.0275651	0	#DIV/0!	#DIV/0!	0.0535988	0	#DIV/0!	#DIV/0!	14.7826	0.00195457	0.971622	0.0024299	0.991425	0.000945768	0.0271593	DEs	up
Zdhhc3	0.789338	0.672945	1.72285	1.86417	11350.1	18216.9	0.999848	0.999898	0.189893	0.333333	0.569678	-0.81178	0.36294	0.609687	0.59529	-0.748336	14.7792	0	0.0167088	0	0.0560584	0.000947255	0.0271746	DEg	down
Rps15	0.0342291	0.0383712	6.71373	5.91944	10.1445	13.2382	0.601754	0.691013	5.49005	4.71225	1.16506	0.220402	6.48392	5.69231	1.13907	0.187853	14.7609	0	0	0	0	0.000955374	0.0273748	DEg	up
D3Ertd751e	0.964105	0.892735	1.66384	1.59362	16898.2	11947.7	0.999902	0.999867	0.0306279	0.0854701	0.358346	-1.48057	0.0597243	0.17094	0.349387	-1.5171	14.7593	9.26018e-05	0.665061	0.000151377	0.720331	0.000956102	0.0273748	DEs	down
Igsf11	0.964658	0.89501	1.73324	1.68243	10930.9	11157.4	0.999841	0.999849	0.0321593	0.0911681	0.352747	-1.50329	0.0612557	0.176638	0.346787	-1.52788	14.7461	7.79761e-06	0.265687	1.66181e-05	0.402432	0.000962005	0.0275172	DEs	down
Gpm6a	0.891936	0.793386	1.89894	1.93046	16929.6	17533.6	0.999888	0.99989	0.113323	0.222222	0.509954	-0.971561	0.205207	0.39886	0.514483	-0.958806	14.7422	1.11244e-07	0.527927	3.62461e-07	0.598301	0.000963731	0.0275391	DEs	down
Ppp1r37	0.770875	0.656966	1.80459	1.99327	10714.9	13245.8	0.999832	0.99985	0.222052	0.387464	0.57309	-0.803166	0.413476	0.683761	0.604709	-0.725687	14.7392	2.59295e-09	0.15012	1.09526e-08	0.281756	0.000965103	0.0275507	DEs	down
Cox7c	0.00682368	0.00286801	7.93932	8.41159	8.13831	4.54572	0.506188	0.350823	6.80704	7.2849	0.934405	-0.0978807	7.88515	8.38746	0.940111	-0.0890974	14.712	0	0	0	0	0.000977428	0.0278733	DEg	down
Adam9	0.733452	0.611239	1.86147	2.00066	11054.3	18066.7	0.999832	0.999889	0.271057	0.441595	0.613812	-0.704131	0.496172	0.777778	0.637935	-0.648519	14.7101	3.85651e-08	0.0149366	1.36736e-07	0.0511989	0.000978274	0.0278733	DEg	down
Mrpl35	0.823387	0.915357	1.7862	1.64928	11985.9	12307.4	0.999851	0.999866	0.168453	0.0712251	2.36508	1.24189	0.315467	0.139601	2.25977	1.17618	14.6864	0.000304888	0.231105	0.000447522	0.365095	0.000989125	0.0281566	DEs	up
Ptprf	0.82381	0.705521	2.03386	1.97364	17919.6	14848.3	0.999887	0.999867	0.205207	0.327635	0.626327	-0.675013	0.358346	0.581197	0.616566	-0.697673	14.6813	6.31801e-06	0.303224	1.37742e-05	0.430711	0.000991473	0.0281955	DEs	down
Vti1b	0.526754	0.395017	2.23603	2.34519	16893	15369	0.999868	0.999847	0.635528	0.871795	0.728988	-0.456032	1.05819	1.4188	0.745835	-0.423072	14.6788	1.52602e-07	0.0188183	4.83275e-07	0.0618242	0.00099265	0.0282008	DEg	down
E030030I06Rik	0.944265	0.992849	1.59362	1.59362	17203.8	12149.6	0.999907	0.999869	0.0444104	0.00569801	7.79403	2.96237	0.0888208	0.011396	7.79403	2.96237	14.6751	0.00241268	0.622701	0.00295603	0.680666	0.000994378	0.0282219	DEs	up
Mrps11	0.815712	0.909287	1.82816	1.69597	11257	11755.7	0.999838	0.999856	0.182236	0.0797721	2.28446	1.19185	0.336907	0.153846	2.18989	1.13086	14.6309	1.93895e-05	0.0496899	3.76366e-05	0.132135	0.00101504	0.0287842	DEg	up
Snip1	0.953874	0.996424	1.59362	1.59362	15629.8	12172.8	0.999898	0.999869	0.0367534	0.002849	12.9005	3.68935	0.0735069	0.00569801	12.9005	3.68935	14.6213	0.0017179	0.00460352	0.00216632	0.0198537	0.00101959	0.0288853	DEg	up
Hnrnpu	0.404348	0.536785	2.49897	2.411	14652	16828.1	0.999829	0.999857	0.941807	0.695157	1.35481	0.438093	1.48851	1.11681	1.33283	0.414491	14.6156	0	0.0207178	0	0.0665076	0.00102229	0.0289334	DEg	up
Hmox1	0.906904	0.972467	1.8259	1.75906	13046.3	14415.2	0.99986	0.999878	0.0918836	0.025641	3.58346	1.84135	0.169985	0.048433	3.50968	1.81134	14.6111	4.11804e-06	0.316722	9.41946e-06	0.441629	0.00102447	0.0289665	DEs	up
Adprhl2	0.903243	0.971396	1.64602	1.59362	17656.8	17833.8	0.999907	0.999911	0.0811639	0.022792	3.56106	1.83231	0.159265	0.045584	3.49387	1.80483	14.6066	0.00159681	0.276805	0.00202764	0.410499	0.00102659	0.0289979	DEs	up
Naca	0.132501	0.131651	3.42291	3.96337	13507.1	11229.6	0.999747	0.999647	2.12864	2.58974	0.821949	-0.282879	2.96937	3.4416	0.862789	-0.21292	14.6037	0	0	0	0	0.00102797	0.0290081	DEg	down
Pgd	0.7993	0.896981	1.87704	1.76993	15280.4	17470.7	0.999877	0.999899	0.206738	0.0968661	2.13427	1.09374	0.376723	0.182336	2.06609	1.0469	14.585	1.33802e-06	0.0563337	3.45791e-06	0.145877	0.001037	0.0292359	DEs	up
Myo5c	0.883854	0.785952	1.70088	1.82349	15817.6	11977.1	0.999892	0.999848	0.102603	0.210826	0.486673	-1.03898	0.19755	0.390313	0.506131	-0.982417	14.5711	8.38096e-07	0.374204	2.28764e-06	0.485585	0.00104369	0.0293968	DEs	down
Pgs1	0.951952	0.877156	1.59362	1.66982	13080.5	12709.4	0.999878	0.999869	0.0382848	0.105413	0.363189	-1.46121	0.0765697	0.205128	0.373277	-1.42168	14.5335	5.78952e-08	0.506275	1.9845e-07	0.582106	0.00106213	0.0298908	DEs	down
Capza2	0.455786	0.589919	2.22584	2.1398	18529.2	10149.1	0.99988	0.999789	0.725881	0.51567	1.40765	0.493285	1.21133	0.877493	1.38045	0.465135	14.5286	3.80256e-09	0.0254351	1.5632e-08	0.0782516	0.0010646	0.0299309	DEg	up
Mrpl17	0.585986	0.698056	2.03439	1.77388	10742.9	12892	0.999811	0.999862	0.482389	0.2849	1.69319	0.75974	0.842266	0.535613	1.57253	0.653087	14.5179	7.67546e-05	0.00358179	0.000128592	0.0158508	0.00106989	0.030051	DEg	up
Nek7	0.732951	0.597323	2.05295	1.93859	11412.8	18965	0.99982	0.999898	0.315467	0.435897	0.723719	-0.466499	0.548239	0.780627	0.702306	-0.509828	14.5132	5.20369e-06	0.0089251	1.15357e-05	0.0337107	0.00107223	0.0300873	DEg	down
Ccni	0.362855	0.244961	2.80972	2.93942	17284.6	14524.9	0.999837	0.999798	1.19142	1.50427	0.792026	-0.33638	1.7902	2.21937	0.806624	-0.310032	14.4533	0	0.000959338	0	0.00513668	0.00110256	0.030915	DEg	down
Esd	0.519702	0.632107	2.1203	1.85858	16516.1	11991.6	0.999872	0.999845	0.595712	0.373219	1.59614	0.674591	1.01838	0.683761	1.48938	0.574708	14.4368	0	0.01329	0	0.0467368	0.00111103	0.0311235	DEg	up
Mgat3	0.96925	0.904636	1.59362	1.64313	15697.6	17160.4	0.999898	0.999904	0.0245023	0.0797721	0.307154	-1.70297	0.0490046	0.156695	0.312738	-1.67697	14.4235	4.04511e-05	0.667756	7.27629e-05	0.722501	0.00111793	0.0312778	DEs	down
Sema4b	0.9852	0.935173	1.75906	1.80186	10326.5	19425.6	0.99983	0.999907	0.0137825	0.0626781	0.219894	-2.18512	0.0260337	0.116809	0.222874	-2.1657	14.4221	0.000439791	0.167099	0.000624287	0.301184	0.00111869	0.0312778	DEs	down
Vwa5a	0.836212	0.922503	1.84192	1.65432	15593.4	10049	0.999882	0.999835	0.163859	0.0655271	2.50063	1.32229	0.301685	0.128205	2.35314	1.23459	14.4086	3.81717e-05	0.276896	6.93288e-05	0.410499	0.00112574	0.0314455	DEs	up
Pdrg1	0.675788	0.799287	1.83742	1.81688	11722	15708.5	0.999843	0.999884	0.323124	0.196581	1.64372	0.716963	0.595712	0.364672	1.63355	0.708014	14.3817	3.27975e-05	0.0146139	6.03536e-05	0.0503838	0.00113993	0.0318138	DEg	up
Taf1d	0.903548	0.848092	1.7465	2.51315	17527.4	10114.1	0.9999	0.999752	0.0888208	0.242165	0.366778	-1.44702	0.168453	0.381766	0.441247	-1.18034	14.3734	8.67762e-07	0.00720165	2.36047e-06	0.028282	0.0011443	0.0318833	DEg	down
Tmf1	0.737253	0.607742	1.86509	1.89567	10440	13507.8	0.999821	0.99986	0.267994	0.410256	0.653235	-0.614326	0.490046	0.74359	0.659027	-0.60159	14.3728	1.07062e-05	0.0312342	2.20061e-05	0.0924937	0.00114464	0.0318833	DEg	down
Morf4l2	0.520715	0.65722	2.08325	2.06125	11261.1	12331.7	0.999815	0.999833	0.578867	0.407407	1.42085	0.506759	0.998469	0.706553	1.41316	0.49892	14.3411	3.76814e-08	0.0128265	1.33803e-07	0.0454096	0.00116162	0.0323176	DEg	up
Psmd8	0.66667	0.769055	2.06281	1.75175	13222.7	11698	0.999844	0.99985	0.396631	0.213675	1.85623	0.892378	0.687596	0.404558	1.69962	0.765213	14.3398	3.19427e-09	0.182503	1.3223e-08	0.317147	0.00116236	0.0323176	DEs	up
Gm7694	0.983287	0.929648	1.7409	1.66035	15349	18392.3	0.999887	0.99991	0.0153139	0.0598291	0.255961	-1.966	0.0290965	0.116809	0.249094	-2.00524	14.3174	0.001705	0.348587	0.00215234	0.462961	0.00117453	0.0326268	DEs	down
B4gat1	0.982703	0.929648	1.59363	1.66035	10996.1	18392.3	0.999855	0.99991	0.0137825	0.0598291	0.230365	-2.118	0.0275651	0.116809	0.235984	-2.08324	14.3108	2.68721e-05	0.77446	5.02687e-05	0.825627	0.00117815	0.032696	DEs	down
Kpna4	0.723742	0.836591	1.88473	1.81322	10883.4	12632.6	0.999827	0.999856	0.286371	0.159544	1.79493	0.843928	0.520674	0.296296	1.75727	0.813339	14.302	1.20331e-05	0.154315	2.44163e-05	0.286862	0.00118297	0.0327986	DEs	up
Eif3g	0.749838	0.860564	1.82424	1.81848	16186.1	17714.4	0.999887	0.999897	0.246554	0.136752	1.80293	0.850342	0.456355	0.253561	1.79978	0.847823	14.2994	2.53796e-05	0.0812927	4.76646e-05	0.189723	0.00118438	0.0328059	DEs	up
Mprip	0.694484	0.586595	1.81452	2.08124	17070.1	17333	0.999894	0.99988	0.298622	0.498575	0.59895	-0.739493	0.554364	0.860399	0.644311	-0.634171	14.2876	6.51751e-05	0.0115465	0.00011114	0.0414345	0.00119089	0.0329556	DEg	down
Ndufaf4	0.880186	0.776174	1.77661	1.75655	17038.7	12513.1	0.999896	0.99986	0.113323	0.207977	0.544882	-0.875983	0.212864	0.393162	0.541414	-0.885195	14.2824	1.35829e-09	0.342134	5.99976e-09	0.458239	0.00119377	0.0330036	DEs	down
0610010F05Rik	0.609037	0.511645	1.95066	2.28688	10895.7	12456.3	0.999821	0.999816	0.427259	0.678063	0.630117	-0.666308	0.762634	1.11681	0.682869	-0.55032	14.2725	9.59686e-05	0.00231231	0.00015613	0.0109042	0.00119928	0.0331246	DEg	down
Ifi35	0.745567	0.854244	1.81167	1.72008	10410.8	12357.5	0.999826	0.999861	0.248086	0.131054	1.893	0.920676	0.460949	0.250712	1.83856	0.878576	14.2645	2.16683e-05	0.0579931	4.14159e-05	0.148713	0.00120378	0.0332177	DEs	up
Nhp2l1	0.587826	0.712985	1.98031	1.85622	18313.5	11001.9	0.999892	0.999831	0.460949	0.290598	1.58621	0.665582	0.816233	0.532764	1.53207	0.615485	14.2611	9.07052e-13	0.128783	5.67685e-12	0.259125	0.00120569	0.0332384	DEs	up
Hdac4	0.976937	0.91999	1.59362	1.70919	17051.5	14751.9	0.999907	0.999884	0.0183767	0.0712251	0.258009	-1.95451	0.0367534	0.136752	0.26876	-1.89561	14.2404	0.000673297	0.279696	0.000924224	0.413357	0.00121734	0.0335171	DEs	down
Aen	0.809515	0.906719	1.76064	1.7409	12324.3	11929.7	0.999857	0.999854	0.177642	0.0854701	2.07841	1.05548	0.335375	0.162393	2.06521	1.04629	14.2391	9.86899e-07	0.128404	2.64511e-06	0.258987	0.00121807	0.0335171	DEs	up
Enho	0.631576	0.512955	1.99933	2.19944	12056	10763.8	0.999834	0.999796	0.41807	0.638177	0.655101	-0.61021	0.7366	1.07123	0.687624	-0.540308	14.2307	0.000101124	0.000893971	0.000163731	0.0048524	0.00122284	0.0335738	DEg	down
Med21	0.731627	0.830281	2.02	1.72901	11807.6	13520.2	0.999829	0.999872	0.309342	0.153846	2.01072	1.00771	0.542113	0.293447	1.8474	0.885493	14.2304	7.0269e-06	0.0285437	1.51113e-05	0.0859208	0.001223	0.0335738	DEg	up
Slirp	0.441036	0.563911	2.21094	2.03179	13437	15140	0.999835	0.999866	0.738132	0.507123	1.45553	0.541544	1.23583	0.88604	1.39478	0.480042	14.2293	2.53133e-10	0.00356979	1.24313e-09	0.0158272	0.00122365	0.0335738	DEg	up
Ak3	0.574868	0.452875	2.08205	2.25994	17164.3	18325	0.999879	0.999877	0.513017	0.746439	0.687286	-0.541018	0.885145	1.23647	0.715867	-0.482238	14.2253	0	0.033663	0	0.0974671	0.00122588	0.0336031	DEg	down
AA467197	0.861709	0.771393	1.99327	2.30556	15783.2	88.1339	0.999874	0.974507	0.156202	0.321937	0.485194	-1.04337	0.275651	0.527066	0.522992	-0.93514	14.2141	0.000132259	0.417307	0.000208589	0.517765	0.00123231	0.0337159	DEs	down
Tmem135	0.89748	0.802751	1.64313	1.73324	10458.8	11181.8	0.999843	0.999845	0.085758	0.179487	0.477795	-1.06554	0.168453	0.34188	0.492726	-1.02114	14.214	5.0295e-06	0.108568	1.12335e-05	0.22891	0.00123233	0.0337159	DEs	down
Pde4d	0.979947	0.924514	1.83281	1.77388	14528.7	19289.4	0.999874	0.999908	0.0199081	0.0712251	0.27951	-1.83903	0.0367534	0.133903	0.274478	-1.86524	14.2068	0.000732286	0.499928	0.000998839	0.576204	0.00123651	0.0337985	DEs	down
Usp14	0.767525	0.871067	1.81152	1.70145	17944.7	14777	0.999899	0.999885	0.226646	0.11396	1.98882	0.991913	0.421133	0.219373	1.91971	0.940889	14.204	0.000276056	0.111849	0.000408486	0.23375	0.00123808	0.0338092	DEs	up
Sptbn1	0.373162	0.285606	2.57008	2.90326	17807.4	14557	0.999856	0.999801	1.03216	1.39886	0.737857	-0.438586	1.61103	2.07407	0.776745	-0.364488	14.1958	0	6.6836e-06	0	5.68226e-05	0.00124281	0.0339023	DEg	down
Ralgapa2	0.979455	0.923557	1.71439	1.7144	10334.3	14192.9	0.999834	0.999879	0.0183767	0.0683761	0.26876	-1.89561	0.0352221	0.131054	0.26876	-1.89561	14.194	0.000331406	0.218323	0.000483157	0.352527	0.00124384	0.0339023	DEs	down
C1galt1	0.86007	0.74864	1.84954	1.75683	10337.7	11274	0.999821	0.999844	0.140888	0.233618	0.60307	-0.729602	0.258806	0.441595	0.586069	-0.770857	14.1894	3.43648e-07	0.262812	1.01511e-06	0.399865	0.00124654	0.0339221	DEs	down
Lta4h	0.862753	0.76282	1.68484	1.83783	11971.2	11871.4	0.999859	0.999845	0.119449	0.236467	0.505138	-0.985249	0.23124	0.435897	0.530493	-0.914595	14.1887	0.000265674	0.25112	0.000394316	0.387797	0.00124694	0.0339221	DEs	down
Llph	0.570504	0.697156	1.9361	1.81565	18846.5	17394.5	0.999897	0.999896	0.464012	0.296296	1.56604	0.647122	0.831547	0.549858	1.51229	0.596739	14.17	5.70009e-07	0.0059121	1.61344e-06	0.0240482	0.00125783	0.0341879	DEg	up
Rab6a	0.432966	0.501633	2.68451	2.22379	11952.9	12638.4	0.999775	0.999824	0.993874	0.663818	1.49721	0.582277	1.52221	1.10826	1.37351	0.457864	14.1452	6.43737e-07	0.000141814	1.80064e-06	0.000944897	0.00127242	0.0345547	DEg	up
Rtkn	0.847665	0.935173	1.73913	1.80186	11712.9	18315.8	0.999852	0.999902	0.139357	0.0626781	2.22337	1.15275	0.264931	0.116809	2.26807	1.18146	14.1337	0.000115742	0.2648	0.000184627	0.402117	0.00127923	0.0347081	DEs	up
Zfhx3	0.834112	0.734211	1.89246	2.11165	18854.9	13276	0.9999	0.999841	0.173047	0.327635	0.528171	-0.920923	0.313936	0.561254	0.559347	-0.838184	14.106	5.66017e-06	0.0873015	1.24429e-05	0.199595	0.0012958	0.035128	DEs	down
Hsf4	0.992312	0.951074	1.59362	1.68871	12999	10862.5	0.999877	0.999845	0.00612557	0.042735	0.143338	-2.8025	0.0122511	0.0826211	0.148281	-2.75359	14.0769	0.00312052	0.168627	0.00374209	0.303018	0.00131341	0.0355756	DEs	down
St6gal1	0.923024	0.841774	1.69102	1.87262	11177.1	18871.2	0.999849	0.999901	0.0673813	0.162393	0.414927	-1.26907	0.130168	0.296296	0.439319	-1.18666	14.0692	8.99389e-07	0.441591	2.43812e-06	0.532514	0.00131816	0.0356652	DEs	down
Gm10709	0.992312	0.949943	1.59362	1.59363	12684.3	13292.2	0.999874	0.99988	0.00612557	0.039886	0.153577	-2.70297	0.0122511	0.0797721	0.153577	-2.70297	14.0642	0.00119779	0.477341	0.00156107	0.561355	0.00132117	0.0356652	DEs	down
Zak	0.537057	0.409125	2.36849	2.47834	11996.5	13084.4	0.999803	0.999811	0.676876	0.923077	0.733282	-0.447559	1.09648	1.46439	0.748762	-0.417421	14.0639	1.2295e-10	0.0083556	6.1919e-10	0.0321745	0.00132138	0.0356652	DEg	down
Tomm70a	0.773246	0.873584	1.8167	1.66772	16964.8	13858.1	0.999893	0.99988	0.222052	0.108262	2.05106	1.03637	0.411945	0.210826	1.95395	0.966397	14.0623	4.40263e-05	0.0616961	7.82836e-05	0.155684	0.00132235	0.0356652	DEs	up
Hist1h1c	0.522333	0.604516	2.48784	2.05309	18045.7	13185.9	0.999862	0.999844	0.750383	0.467236	1.606	0.683474	1.18836	0.811966	1.46356	0.549483	14.0613	6.92264e-06	0.00135657	1.49006e-05	0.0069649	0.00132294	0.0356652	DEg	up
Nop10	0.248572	0.356671	2.98972	2.7944	15983.1	13693.2	0.999813	0.999796	1.53292	1.19373	1.28414	0.360808	2.24655	1.79772	1.24967	0.321545	14.0327	4.83578e-08	1.18594e-05	1.68436e-07	9.76755e-05	0.00134068	0.0361132	DEg	up
Gns	0.828421	0.726711	1.88323	2.08498	12159.3	13598.3	0.999845	0.999847	0.177642	0.330484	0.537519	-0.895612	0.323124	0.569801	0.567083	-0.818369	14.029	3.87377e-05	0.194202	7.01418e-05	0.328899	0.00134297	0.0361215	DEs	down
Tecpr1	0.706653	0.614045	1.86891	2.23665	10982.1	18057.3	0.99983	0.999876	0.300153	0.518519	0.578867	-0.788697	0.548239	0.863248	0.635089	-0.65497	14.0281	0.000835493	0.0165114	0.00112474	0.0556321	0.00134352	0.0361215	DEg	down
Acacb	0.923764	0.844513	1.62708	1.85063	13513.8	12805.1	0.99988	0.999855	0.0627871	0.156695	0.400696	-1.31942	0.124043	0.287749	0.43108	-1.21397	13.9926	2.63467e-11	0.131824	1.42033e-10	0.26168	0.00136586	0.0366929	DEs	down
Marc2	0.749878	0.857809	1.78779	1.72313	16117.5	10475.5	0.999889	0.999836	0.238897	0.128205	1.8634	0.897937	0.447167	0.245014	1.82506	0.867948	13.9316	1.10346e-05	0.00554951	2.26223e-05	0.0228136	0.00140505	0.0377197	DEg	up
Rbm8a2	0.96925	1	1.59362	0	15697.7	1	0.999898	1	0.0245023	0	#DIV/0!	#DIV/0!	0.0490046	0	#DIV/0!	#DIV/0!	13.9048	0.0221027	0.9392	0.0242833	0.991425	0.00142266	0.0381019	DEs	up
Dkkl1	0.9704	1	1.75906	0	11062.7	1	0.999841	1	0.0275651	0	#DIV/0!	#DIV/0!	0.0520674	0	#DIV/0!	#DIV/0!	13.904	0.00234559	0.96388	0.00288576	0.991425	0.00142317	0.0381019	DEs	up
Timp1	0.9704	1	1.75906	0	11062.7	1	0.999841	1	0.0275651	0	#DIV/0!	#DIV/0!	0.0520674	0	#DIV/0!	#DIV/0!	13.904	0.00234559	0.96388	0.00288576	0.991425	0.00142317	0.0381019	DEs	up
Ift20	0.459254	0.578851	2.20047	2.00915	13085.3	12489.3	0.999832	0.999839	0.709035	0.481481	1.47261	0.558377	1.18989	0.846154	1.40624	0.49184	13.8907	6.60982e-05	0.00509847	0.000112391	0.0215188	0.00143199	0.0382799	DEg	up
Lcorl	0.932216	0.847113	1.80739	1.71439	10498.7	13124	0.999828	0.999869	0.0658499	0.136752	0.481528	-1.05431	0.122511	0.262108	0.467408	-1.09725	13.8901	0.000127765	0.0622257	0.00020204	0.156854	0.00143244	0.0382799	DEs	down
Trp53	0.893638	0.965343	1.64137	1.72634	14523.2	18447	0.999887	0.999906	0.0888208	0.031339	2.83419	1.50294	0.174579	0.0598291	2.91796	1.54496	13.8814	0.0016006	0.160439	0.00203137	0.292833	0.00143817	0.0383984	DEs	up
Dbp	0.747275	0.84992	1.96934	1.80341	18351.7	12494.2	0.999893	0.999856	0.280245	0.145299	1.92875	0.947663	0.497703	0.270655	1.83888	0.878828	13.8695	0.00012737	0.214208	0.000201573	0.348621	0.00144619	0.0385779	DEs	up
Bmyc	0.783666	0.675703	1.84758	2.03816	15415.5	15679.2	0.99988	0.99987	0.217458	0.378917	0.573893	-0.801147	0.399694	0.660969	0.604709	-0.725687	13.8422	8.51486e-06	0.177409	1.7938e-05	0.312785	0.0014646	0.0390369	DEs	down
Twsg1	0.628269	0.510953	1.9733	2.16713	11741.5	16335.4	0.999832	0.999867	0.413476	0.626781	0.659683	-0.600156	0.733538	1.05983	0.692128	-0.530889	13.8123	3.11071e-07	0.000486072	9.25797e-07	0.00283283	0.00148505	0.0395498	DEg	down
Slc12a7	0.894981	0.804876	1.96858	2.08794	18244.9	16703.4	0.999892	0.999875	0.116386	0.236467	0.492186	-1.02272	0.206738	0.407407	0.507448	-0.978668	13.7815	2.79038e-05	0.0909242	5.19936e-05	0.203849	0.0015064	0.0400678	DEs	down
Bcas2	0.616089	0.744789	1.89474	1.8866	11066.4	12784.3	0.999829	0.999852	0.401225	0.264957	1.5143	0.598652	0.727412	0.481481	1.51078	0.595292	13.7805	4.57732e-10	0.0659519	2.18459e-09	0.163809	0.00150712	0.0400678	DEs	up
Irf7	0.925569	0.980308	2.16035	2.0255	10784.4	10802.2	0.9998	0.999813	0.0949464	0.022792	4.16577	2.05858	0.160796	0.039886	4.03139	2.01128	13.7758	3.7562e-05	0.401276	6.8326e-05	0.505485	0.0015104	0.0401181	DEs	up
Rassf3	0.696672	0.579004	1.95382	2.11816	13651.2	13765.2	0.999857	0.999846	0.332312	0.521368	0.637386	-0.649761	0.592649	0.891738	0.6646	-0.589441	13.7565	7.58658e-08	0.00534018	2.55616e-07	0.0223523	0.00152398	0.0404443	DEg	down
Bag1	0.21655	0.201293	3.26236	3.78817	12295.1	12024.8	0.999735	0.999685	1.80092	2.24501	0.802186	-0.317991	2.5559	3.02564	0.844745	-0.243412	13.7485	1.01696e-12	0	6.348e-12	0	0.00152961	0.040557	DEg	down
Gpx4	0	0.00407048	12.8775	11.6028	4.5123	5.90211	0.25948	0.337169	11.4426	10.1909	1.12282	0.167132	12.8775	11.5556	1.1144	0.156265	13.7459	0	0.00158571	0	0.00796885	0.00153152	0.04057	DEg	up
Btf3l4	0.436571	0.532476	2.3266	2.00486	10033.7	18001.1	0.999768	0.999889	0.80245	0.532764	1.5062	0.590917	1.31087	0.937322	1.39853	0.483911	13.7243	3.22361e-08	0.00811003	1.15505e-07	0.0313483	0.00154693	0.0409438	DEg	up
Pik3r1	0.901913	0.810824	1.67055	1.76203	13235.4	10490.3	0.999874	0.999832	0.0842266	0.176638	0.476831	-1.06845	0.163859	0.333333	0.491577	-1.02451	13.7206	2.98282e-10	0.539474	1.45282e-09	0.607325	0.00154959	0.0409578	DEs	down
Lrrc1	0.931449	0.861517	1.63079	1.99558	16052.8	11806.2	0.999898	0.999831	0.0566616	0.156695	0.361604	-1.46752	0.111792	0.276353	0.404525	-1.3057	13.7195	8.48926e-05	0.276044	0.000140324	0.410261	0.00155032	0.0409578	DEs	down
Fam234b	0.882145	0.782826	1.94908	1.9153	12913.3	12793.6	0.999849	0.99985	0.128637	0.230769	0.557427	-0.843145	0.229709	0.415954	0.552246	-0.856618	13.7018	1.93236e-05	0.0415108	3.75702e-05	0.114759	0.00156314	0.0412613	DEg	down
Chmp2a	0.554452	0.6681	2.24099	2.01722	12617.1	12004.2	0.999822	0.999832	0.600306	0.381766	1.57244	0.653009	0.998469	0.669516	1.49133	0.576599	13.6719	9.83908e-10	0.00626211	4.46263e-09	0.0251758	0.00158493	0.041803	DEg	up
Ndufb6	0.339238	0.452407	2.55633	2.35686	14369.2	15633.6	0.999822	0.999849	1.07963	0.794872	1.35825	0.441746	1.68913	1.2906	1.30879	0.388238	13.6633	0	4.09453e-06	0	3.58385e-05	0.00159124	0.041932	DEg	up
Amn1	0.889559	0.952046	2.31564	1.78233	18810.3	11791.8	0.999877	0.999849	0.156202	0.045584	3.42668	1.77681	0.255743	0.0854701	2.99219	1.5812	13.6525	0.000912054	0.180617	0.00121266	0.31548	0.00159921	0.0421047	DEs	up
Ubald2	0.73268	0.837859	1.81027	1.65169	13476.9	12930.7	0.999866	0.999872	0.260337	0.136752	1.90371	0.928816	0.48392	0.267806	1.80698	0.85358	13.6399	3.38473e-05	0.00149909	6.19011e-05	0.00758176	0.00160857	0.0423142	DEg	up
Ptger3	0.893001	0.798959	1.86058	1.89894	13839.1	12961.6	0.999866	0.999854	0.108729	0.210826	0.515728	-0.955318	0.199081	0.381766	0.521474	-0.939333	13.634	5.5422e-06	0.055527	1.22289e-05	0.145215	0.001613	0.0423925	DEs	down
Ddr1	0.871119	0.947505	1.78233	1.68243	13469.4	19402.6	0.999868	0.999913	0.122511	0.045584	2.6876	1.42632	0.229709	0.0883191	2.6009	1.37901	13.6156	0.000176529	0.332906	0.000272078	0.451231	0.00162678	0.0427185	DEs	up
Dusp28	0.909591	0.820561	1.67692	1.7465	16946.8	15233	0.999901	0.999885	0.0781011	0.165242	0.472646	-1.08117	0.151608	0.31339	0.483767	-1.04762	13.6058	8.53314e-05	0.371362	0.000140951	0.483198	0.00163425	0.0428768	DEs	down
Ccdc181	0.867349	0.946367	1.65087	1.59362	12094.4	10219.9	0.999864	0.999844	0.111792	0.042735	2.61593	1.38732	0.218989	0.0854701	2.56217	1.35737	13.5789	5.93738e-05	0.0730175	0.000102202	0.175124	0.0016547	0.0433507	DEs	up
Insig2	0.799469	0.678534	1.83281	1.79023	18277.1	16851.4	0.9999	0.999894	0.199081	0.307692	0.647014	-0.628132	0.367534	0.575499	0.638637	-0.646933	13.5783	2.75973e-05	0.0796726	5.1463e-05	0.186742	0.00165518	0.0433507	DEs	down
Eif2s2	0.506747	0.605531	2.33783	2.01504	11445.8	10816	0.999796	0.999814	0.707504	0.452991	1.56185	0.643254	1.15314	0.794872	1.45072	0.536773	13.5375	6.44547e-06	1.01925e-05	1.39622e-05	8.48301e-05	0.00168675	0.0441451	DEg	up
E330009J07Rik	0.8568	0.750464	1.79661	1.7925	10612	17937.3	0.999831	0.9999	0.137825	0.239316	0.575913	-0.796076	0.257274	0.447293	0.57518	-0.797915	13.5138	6.62299e-07	0.346482	1.84798e-06	0.461717	0.00170533	0.0445948	DEs	down
Gm525	0.875346	0.951074	1.73221	1.68871	10762.9	10862.5	0.999839	0.999845	0.113323	0.042735	2.65176	1.40695	0.215926	0.0826211	2.61346	1.38596	13.4719	1.116e-07	0.226661	3.6312e-07	0.362047	0.00173874	0.0454353	DEs	up
Ier3ip1	0.373485	0.496186	2.37343	2.23933	14190.1	10714.5	0.999833	0.999791	0.918836	0.678063	1.35509	0.438389	1.48698	1.12821	1.31801	0.398359	13.4611	0	0.00310032	0	0.0140343	0.00174745	0.045623	DEg	up
Ptprs	0.951952	0.880727	1.59362	1.67205	13080.5	13341.9	0.999878	0.999875	0.0382848	0.102564	0.373277	-1.42168	0.0765697	0.19943	0.383942	-1.38104	13.4373	5.68125e-06	0.0454511	1.24777e-05	0.123352	0.00176679	0.0460906	DEg	down
Setd8	0.842003	0.738495	1.79312	1.89567	14932.2	14420.3	0.99988	0.999869	0.151608	0.273504	0.554317	-0.851218	0.283308	0.495726	0.5715	-0.807174	13.4253	4.88234e-08	0.197656	1.69768e-07	0.332077	0.00177664	0.0463074	DEs	down
Tnk2	0.966025	0.902149	1.66772	1.68872	11637	14404.9	0.999857	0.999883	0.0290965	0.0854701	0.340429	-1.55458	0.0566616	0.165242	0.3429	-1.54414	13.42	5.48234e-05	0.225237	9.57592e-05	0.360988	0.00178102	0.0463798	DEs	down
Zfp534	0.998078	0.96782	1.59363	1.59362	12490.7	12009.8	0.999872	0.999867	0.00153139	0.025641	0.0597243	-4.06554	0.00306279	0.0512821	0.0597243	-4.06554	13.4103	0.0407957	0.576822	0.0434714	0.639655	0.001789	0.0464408	DEs	down
Magi1	0.998078	0.96782	1.59363	1.59362	12709.1	12009.8	0.999875	0.999867	0.00153139	0.025641	0.0597243	-4.06554	0.00306279	0.0512821	0.0597243	-4.06554	13.41	0.0407957	0.576822	0.0434714	0.639655	0.00178928	0.0464408	DEs	down
Kcns3	0.998078	0.96782	1.59363	1.59362	12709.1	12009.8	0.999875	0.999867	0.00153139	0.025641	0.0597243	-4.06554	0.00306279	0.0512821	0.0597243	-4.06554	13.41	0.0407957	0.576822	0.0434714	0.639655	0.00178928	0.0464408	DEs	down
Cda	0.749838	0.855214	1.82424	1.75129	16186.1	16371.2	0.999887	0.999893	0.246554	0.133903	1.84129	0.880716	0.456355	0.253561	1.79978	0.847823	13.4077	0.00011447	0.0126273	0.000182844	0.0447714	0.00179122	0.0464408	DEg	up
Dynlt1f	0.926289	0.982122	1.66206	1.59362	16704.5	17258.4	0.999901	0.999908	0.0627871	0.014245	4.40766	2.14001	0.122511	0.02849	4.30015	2.10439	13.4074	9.90429e-05	0.448467	0.000160581	0.537797	0.00179145	0.0464408	DEs	up
Gm2415	0.967328	0.906719	1.59362	1.7409	12798	11929.7	0.999875	0.999854	0.0260337	0.0854701	0.304594	-1.71504	0.0520674	0.162393	0.320625	-1.64104	13.3959	6.79586e-06	0.313568	1.46793e-05	0.440368	0.00180097	0.0466475	DEs	down
1810037I17Rik	0.380435	0.486843	2.48903	2.24297	14813.7	13496.7	0.999832	0.999834	0.973966	0.692308	1.40684	0.492458	1.54211	1.151	1.33981	0.422025	13.3626	0	6.07034e-05	0	0.000429817	0.00182893	0.0473357	DEg	up
Cep63	0.926289	0.844531	1.66206	1.7409	16704.5	14571.7	0.999901	0.999881	0.0627871	0.14245	0.440766	-1.18192	0.122511	0.270655	0.452648	-1.14354	13.3589	0.000125808	0.270225	0.00019961	0.40522	0.00183211	0.0473433	DEs	down
Btrc	0.944114	0.870346	1.72634	1.80186	11007.9	17989.5	0.999843	0.9999	0.050536	0.125356	0.403139	-1.31065	0.0964778	0.233618	0.412972	-1.27588	13.3584	8.79194e-05	0.0682162	0.000144522	0.167504	0.00183253	0.0473433	DEs	down
Gm2115	0.732138	0.630783	1.90951	2.18372	15052.3	10402.7	0.999873	0.99979	0.283308	0.478632	0.591911	-0.756548	0.511485	0.806268	0.634387	-0.656566	13.348	3.83811e-06	0.0758508	8.84743e-06	0.179738	0.00184135	0.0475301	DEs	down
Tbc1d22a	0.988469	0.943935	1.59362	1.67692	14887.3	16134.7	0.999893	0.999896	0.00918836	0.048433	0.189713	-2.39811	0.0183767	0.0940171	0.195462	-2.35504	13.3348	0.00213496	0.00222824	0.00264032	0.0106346	0.0018526	0.0477798	DEg	down
Tab3	0.884633	0.958212	1.65926	1.70442	11135.3	19679.9	0.999851	0.999913	0.0980092	0.037037	2.64625	1.40395	0.191424	0.0712251	2.6876	1.42632	13.3293	9.98945e-06	0.0328939	2.06757e-05	0.095971	0.00185733	0.0478596	DEg	up
Sdsl	0.901322	0.96782	1.64502	1.59362	17047.7	12009.8	0.999904	0.999867	0.0826953	0.025641	3.22511	1.68935	0.162328	0.0512821	3.16539	1.66238	13.3226	0.000196173	0.182393	0.000298859	0.317147	0.0018631	0.047966	DEs	up
Alg5	0.896119	0.962693	1.93117	1.83281	13630	16451.5	0.999858	0.999889	0.111792	0.037037	3.01838	1.59377	0.200613	0.0683761	2.93396	1.55285	13.3201	9.20811e-06	0.569219	1.92268e-05	0.632703	0.00186526	0.0479786	DEs	up
Pigk	0.942343	0.864131	1.59362	1.59363	17594	11328.1	0.999909	0.999859	0.0459418	0.108262	0.424357	-1.23665	0.0918836	0.216524	0.424357	-1.23665	13.3175	8.46501e-05	0.438681	0.000140049	0.530854	0.00186753	0.047994	DEs	down
Xpo1	0.857135	0.939217	1.62931	1.59363	11693.2	15414.5	0.999861	0.999897	0.117917	0.048433	2.43465	1.28371	0.232772	0.0968661	2.40303	1.26485	13.3098	0.000357313	0.0025727	0.000518377	0.0119188	0.0018742	0.0481236	DEg	up
2210016F16Rik	0.835095	0.921339	1.69943	1.59362	13836.9	15550.7	0.999877	0.999898	0.145482	0.0626781	2.32111	1.21481	0.280245	0.125356	2.23559	1.16066	13.2778	1.29204e-06	0.102318	3.35675e-06	0.221239	0.00190212	0.0488037	DEs	up
Psmc1	0.661455	0.780518	1.89985	1.85622	12721.1	10850.7	0.999851	0.999829	0.355283	0.222222	1.59877	0.676967	0.643185	0.407407	1.57873	0.658762	13.2621	1.60629e-07	0.0261155	5.07553e-07	0.0800337	0.00191593	0.0491172	DEg	up
Mrps14	0.477397	0.598722	2.11276	1.95955	14661.1	19174.9	0.999856	0.999898	0.644717	0.441595	1.45997	0.54594	1.10413	0.786325	1.40417	0.489719	13.251	2.16261e-05	0.0142124	4.13686e-05	0.0493585	0.00192584	0.0493292	DEg	up
Acot13	0.539591	0.618435	2.50127	2.06825	14841.9	10547.9	0.999832	0.999804	0.728943	0.45584	1.59912	0.677278	1.15161	0.789174	1.45926	0.545235	13.2035	6.80678e-13	0.000330104	4.3286e-12	0.00202327	0.00196854	0.0503888	#N/A	#N/A
Mall	0.731277	0.605597	2.25102	2.13095	17014.4	12461.5	0.999868	0.999829	0.364472	0.492877	0.739477	-0.435422	0.6049	0.840456	0.719729	-0.474474	13.1963	2.39655e-09	0.0344703	1.01875e-08	0.0991072	0.00197513	0.0505135	#N/A	#N/A
Smim5	0.94986	0.992849	1.7409	1.59362	15944.7	12149.6	0.999891	0.999869	0.0459418	0.00569801	8.06279	3.01128	0.0872894	0.011396	7.65965	2.93728	13.1939	0.000199899	0.441315	0.000304339	0.532514	0.00197735	0.0505254	#N/A	#N/A
Cox4i1	0.0113403	0.0112822	8.12119	9.2583	5.36485	4.74847	0.397808	0.339013	6.93721	7.97721	0.869629	-0.201528	8.0291	9.15385	0.877128	-0.18914	13.177	0	0.00139089	0	0.00711033	0.00199278	0.0508403	#N/A	#N/A
1700007L15Rik	0.94874	0.992849	1.64313	1.59362	13117.9	12149.6	0.999875	0.999869	0.042879	0.00569801	7.52527	2.91174	0.0842266	0.011396	7.39089	2.88575	13.1767	0.000120262	0.505193	0.000191322	0.581425	0.0019931	0.0508403	#N/A	#N/A
Mpp7	0.986547	0.941374	1.59362	1.74945	15088.5	10942.3	0.999894	0.99984	0.0107198	0.0541311	0.198033	-2.33618	0.0214395	0.102564	0.209035	-2.25818	13.1687	0.0103457	0.428185	0.011708	0.524474	0.00200049	0.0509171	#N/A	#N/A
Armcx1	0.819566	0.909287	1.78233	1.69597	16350.2	10492	0.999891	0.999838	0.171516	0.0797721	2.15008	1.10439	0.321593	0.153846	2.09035	1.06375	13.1686	0.000384698	0.329897	0.000553368	0.448433	0.00200062	0.0509171	#N/A	#N/A
Kdelr2	0.936974	0.859691	1.74945	1.78686	17430.8	17301.9	0.9999	0.999897	0.058193	0.133903	0.43459	-1.20227	0.11026	0.250712	0.439788	-1.18512	13.1677	5.27166e-05	0.446567	9.24879e-05	0.537319	0.00200141	0.0509171	#N/A	#N/A
Plekha6	0.876363	0.774235	1.77123	1.71623	10711.6	14400	0.999835	0.999881	0.116386	0.202279	0.575373	-0.797432	0.218989	0.387464	0.565186	-0.823203	13.1605	1.024e-11	0.0912159	5.80785e-11	0.204117	0.00200807	0.0510426	#N/A	#N/A
Rpn2	0.899993	0.811737	1.66911	1.78571	10564.6	18557	0.999842	0.999904	0.085758	0.179487	0.477795	-1.06554	0.166922	0.336182	0.496522	-1.01007	13.154	5.93286e-05	0.0256891	0.000102199	0.0789308	0.00201414	0.0511526	#N/A	#N/A
Cenpb	0.656087	0.543983	2.09729	2.29911	18167.2	17772.6	0.999885	0.999871	0.419602	0.638177	0.657501	-0.604935	0.721286	1.04843	0.687966	-0.539591	13.1171	1.83297e-05	0.0514194	3.58435e-05	0.136092	0.00204875	0.0519942	#N/A	#N/A
Rnf115	0.820515	0.912045	1.80882	1.84633	18948.4	15326.1	0.999905	0.99988	0.174579	0.0883191	1.97668	0.983082	0.324655	0.162393	1.99919	0.999418	13.1131	1.63692e-05	0.389592	3.22758e-05	0.497821	0.00205257	0.0520456	#N/A	#N/A
Atox1	0.152222	0.230075	3.29119	3.0158	15527.5	16437.5	0.999788	0.999817	1.97397	1.58974	1.24169	0.312303	2.7902	2.32194	1.20167	0.265039	13.1089	0	0	0	0	0.00205651	0.0521001	#N/A	#N/A
Ndufa3	0.14636	0.153542	3.72605	4.2308	12374.1	50.6929	0.999699	0.922969	2.34763	2.74644	0.854789	-0.226359	3.1807	3.5812	0.888168	-0.171095	13.0638	0	6.21308e-10	0	7.36871e-09	0.00209976	0.0531596	#N/A	#N/A
Dync1i2	0.632905	0.737171	2.19429	1.94032	14704.5	13887	0.999851	0.99986	0.479326	0.2849	1.68243	0.750551	0.805513	0.509972	1.57953	0.659491	13.0445	0	0.0294899	0	0.0884325	0.00211862	0.0535943	#N/A	#N/A
Camk2d	0.875872	0.78625	1.8259	2.01263	10147.7	12968.3	0.99982	0.999845	0.122511	0.245014	0.500018	-0.999949	0.226646	0.430199	0.52684	-0.924563	13.0337	0.000289835	0.178337	0.000427277	0.31288	0.00212919	0.0538166	#N/A	#N/A
Vdac1	0.216116	0.202512	3.06519	3.56533	17973.6	10546.6	0.999829	0.999662	1.65544	2.06838	0.800356	-0.321287	2.40276	2.8433	0.845058	-0.242878	13.031	0	5.28791e-09	0	5.91647e-08	0.00213179	0.0538351	#N/A	#N/A
Nudt17	0.972313	1	1.76993	0	13961.5	1	0.999873	1	0.0260337	0	#DIV/0!	#DIV/0!	0.0490046	0	#DIV/0!	#DIV/0!	13.0274	0.00447942	0.957274	0.0052652	0.991425	0.00213534	0.0538447	#N/A	#N/A
Gm9958	0.971171	1	1.59362	0	13048.2	1	0.999878	1	0.0229709	0	#DIV/0!	#DIV/0!	0.0459418	0	#DIV/0!	#DIV/0!	13.0269	0.0596741	0.946798	0.0626314	0.991425	0.00213592	0.0538447	#N/A	#N/A
Cnp	0.84139	0.926075	1.71861	1.65719	11934.4	12086.7	0.999856	0.999863	0.14242	0.0626781	2.27224	1.18412	0.272588	0.122507	2.22508	1.15386	13.0207	4.66505e-05	0.0451344	8.26401e-05	0.122633	0.00214199	0.0539515	#N/A	#N/A
Lrrc4b	0.976937	0.924514	1.59362	1.77388	17051.5	19289.4	0.999907	0.999908	0.0183767	0.0712251	0.258009	-1.95451	0.0367534	0.133903	0.274478	-1.86524	12.9962	0.000359334	0.160919	0.000520088	0.293216	0.0021664	0.0544943	#N/A	#N/A
Enox2	0.994234	0.957094	1.59362	1.59362	16204.1	13584.6	0.999902	0.999883	0.00459418	0.034188	0.13438	-2.89561	0.00918836	0.0683761	0.13438	-2.89561	12.9954	0.00940167	0.379404	0.0106702	0.489634	0.00216712	0.0544943	#N/A	#N/A
Gjc3	0.908773	0.822394	1.72901	1.79661	10217.2	11373.2	0.999831	0.999842	0.0826953	0.17094	0.483767	-1.04762	0.157734	0.319088	0.494326	-1.01647	12.9447	1.0497e-05	0.140983	2.16137e-05	0.270778	0.00221844	0.0557495	#N/A	#N/A
Snrpc	0.788935	0.879617	1.84291	1.63297	13258.9	16143.2	0.999861	0.999899	0.211332	0.0997151	2.11936	1.08363	0.388974	0.196581	1.97869	0.984548	12.9365	4.07091e-05	0.370949	7.30976e-05	0.483059	0.00222683	0.0559131	#N/A	#N/A
Adig	0.97562	0.91999	1.69598	1.70919	12830.8	14751.9	0.999868	0.999884	0.0214395	0.0712251	0.301011	-1.73211	0.0413476	0.136752	0.302355	-1.72569	12.9328	0.000530177	0.433616	0.000741936	0.528268	0.00223069	0.0559615	#N/A	#N/A
Tmco4	0.960264	0.8987	1.65719	1.85622	11092.5	16849	0.999851	0.99989	0.0336907	0.102564	0.328484	-1.60611	0.0658499	0.188034	0.350202	-1.51374	12.9194	3.99629e-05	0.202119	7.21751e-05	0.33644	0.00224449	0.0562616	#N/A	#N/A
Frmd6	0.982703	0.93322	1.59363	1.66384	10996.1	11282.5	0.999855	0.999853	0.0137825	0.0569801	0.241884	-2.04762	0.0275651	0.111111	0.248086	-2.01109	12.9123	0.00310966	0.197818	0.00373285	0.332077	0.00225188	0.0563991	#N/A	#N/A
Map2k5	0.982703	0.932066	1.59363	1.59363	10996.1	19067.5	0.999855	0.999916	0.0137825	0.0541311	0.254614	-1.97361	0.0275651	0.108262	0.254614	-1.97361	12.8987	0.00163041	0.448054	0.00206698	0.537635	0.00226605	0.0566915	#N/A	#N/A
Metap2	0.591976	0.716523	1.91038	1.85929	10349.7	18204.1	0.999815	0.999898	0.431853	0.287749	1.5008	0.585728	0.779479	0.527066	1.4789	0.564528	12.8974	4.95681e-07	0.0488424	1.43036e-06	0.130761	0.00226738	0.0566915	#N/A	#N/A
Apip	0.888748	0.957094	1.74817	1.59362	15396.3	13584.6	0.999886	0.999883	0.102603	0.034188	3.00115	1.58551	0.194487	0.0683761	2.84437	1.50811	12.8848	4.99994e-07	0.361622	1.44094e-06	0.474429	0.00228066	0.0569769	#N/A	#N/A
Ctxn1	0.911201	0.971396	1.75906	1.59362	12685.1	17833.8	0.999861	0.999911	0.0826953	0.022792	3.62825	1.85928	0.156202	0.045584	3.42668	1.77681	12.8791	0.00130328	0.135655	0.00168284	0.264727	0.00228666	0.0570782	#N/A	#N/A
Vps13b	0.978859	0.926075	1.59363	1.65719	13316.3	12086.7	0.99988	0.999863	0.0168453	0.0626781	0.26876	-1.89561	0.0336907	0.122507	0.27501	-1.86245	12.8724	0.000648516	0.0479372	0.000893829	0.128919	0.00229366	0.0572046	#N/A	#N/A
Sh3glb1	0.602194	0.719581	2.04029	1.9202	17892.3	18660.9	0.999886	0.999897	0.465544	0.299145	1.55625	0.63807	0.811639	0.538462	1.50733	0.591994	12.8514	3.96435e-08	0.0679215	1.39932e-07	0.166953	0.00231602	0.0577177	#N/A	#N/A
Usp22	0.829036	0.914188	1.73774	1.59362	11489.3	12776	0.999849	0.999875	0.156202	0.0683761	2.28446	1.19185	0.29709	0.136752	2.17247	1.11934	12.8413	1.58199e-06	0.228865	4.03058e-06	0.364002	0.00232679	0.0579381	#N/A	#N/A
Tpm3	0.65776	0.768217	1.95988	1.80687	13205.4	16127.7	0.999852	0.999888	0.376723	0.225071	1.67379	0.743122	0.67075	0.418803	1.60159	0.679503	12.8383	4.34166e-05	0.174569	7.73734e-05	0.310074	0.00233002	0.0579685	#N/A	#N/A
Mea1	0.699203	0.811737	1.83281	1.78571	10658.5	10750.9	0.999828	0.999834	0.298622	0.179487	1.66375	0.734438	0.551302	0.336182	1.63989	0.713598	12.8277	7.0735e-05	0.06621	0.000119164	0.163866	0.0023414	0.0582037	#N/A	#N/A
Xbp1	0.867298	0.769072	1.77717	1.8259	16219.3	14334.2	0.99989	0.999873	0.125574	0.22792	0.550957	-0.859988	0.235835	0.421652	0.55931	-0.838279	12.8148	0.000152201	0.234006	0.000237669	0.368568	0.00235538	0.058504	#N/A	#N/A
Tax1bp3	0.709598	0.816999	1.85622	1.74365	15393.1	10837.6	0.999879	0.999839	0.294028	0.168091	1.74921	0.806707	0.539051	0.319088	1.68935	0.756465	12.8058	4.30326e-06	0.27412	9.7959e-06	0.408938	0.00236522	0.0586997	#N/A	#N/A
Hspb2	0.908391	0.971396	1.62152	1.59362	13040.4	17833.8	0.999876	0.999911	0.0750383	0.022792	3.2923	1.7191	0.148545	0.045584	3.25871	1.7043	12.8003	0.00100776	0.33488	0.00133022	0.451584	0.00237124	0.0587995	#N/A	#N/A
Eif5a	0.393252	0.50754	2.39269	2.21575	12180.7	10094.7	0.999804	0.999781	0.900459	0.652422	1.38018	0.464857	1.45176	1.09117	1.33047	0.411931	12.7949	0	9.17888e-06	0	7.69339e-05	0.00237717	0.0588967	#N/A	#N/A
Ddrgk1	0.652098	0.767961	1.9544	1.87855	13486	15627.9	0.999855	0.99988	0.381317	0.239316	1.59336	0.672073	0.679939	0.435897	1.55986	0.641416	12.7775	1.52434e-13	0.0141825	1.03012e-12	0.049327	0.00239622	0.059322	#N/A	#N/A
Aff3	0.91782	0.837433	1.71439	1.84014	10657	13322.7	0.999839	0.999862	0.0735069	0.162393	0.452648	-1.14354	0.140888	0.299145	0.470969	-1.0863	12.7596	2.45726e-12	0.210152	1.49452e-11	0.345687	0.00241615	0.0597398	#N/A	#N/A
Lhfpl1	0.894984	0.811635	1.77907	1.98136	13365.4	12143.1	0.999867	0.999837	0.0995406	0.210826	0.472145	-1.0827	0.18683	0.373219	0.50059	-0.998298	12.7587	0.000404466	0.182507	0.000579344	0.317147	0.00241707	0.0597398	#N/A	#N/A
Cfl1	0.273705	0.380075	2.75159	2.5736	13104.1	14636.5	0.99979	0.999824	1.31853	1.02279	1.28915	0.366417	1.99847	1.59544	1.25261	0.324939	12.7366	0	1.63724e-05	0	0.000128594	0.00244185	0.0602766	#N/A	#N/A
Sbf2	0.949322	0.879187	1.69222	1.74506	18114.9	19394.2	0.999907	0.99991	0.0444104	0.111111	0.399694	-1.32303	0.085758	0.210826	0.406771	-1.29771	12.7358	1.23192e-05	0.174829	2.49115e-05	0.310074	0.00244275	0.0602766	#N/A	#N/A
Hk1	0.643736	0.578865	1.84835	2.30012	17588.9	12750.6	0.999895	0.99982	0.358346	0.589744	0.60763	-0.718734	0.658499	0.968661	0.679804	-0.55681	12.6898	0.000716869	0.000375159	0.000981197	0.0022759	0.00249512	0.0614224	#N/A	#N/A
Lmx1a	0.886391	0.792191	1.80626	1.80969	10451.4	10656.3	0.999827	0.99983	0.11026	0.202279	0.54509	-0.875434	0.205207	0.376068	0.545663	-0.873917	12.6839	3.56329e-09	0.229095	1.46994e-08	0.364002	0.00250185	0.0614224	#N/A	#N/A
Add2	0.932049	0.855214	1.66772	1.75129	12695.6	16371.2	0.999869	0.999893	0.058193	0.133903	0.43459	-1.20227	0.113323	0.253561	0.446926	-1.16189	12.6816	3.27417e-10	0.389736	1.58821e-09	0.497821	0.00250457	0.0614224	#N/A	#N/A
Alas2	1	0.981038	0	2.40393	1	31.8111	1	0.929741	0	0.02849	0	#NUM!	0	0.045584	0	#NUM!	12.6788	0.447013	0.999958	0.449858	0.999997	0.00250779	0.0614224	#N/A	#N/A
Scfd2	1	0.978547	0	1.59362	1	12300.7	1	0.99987	0	0.017094	0	#NUM!	0	0.034188	0	#NUM!	12.6787	0.238802	0.960856	0.24342	0.991425	0.0025079	0.0614224	#N/A	#N/A
Jag1	1	0.978547	0	1.59362	1	12300.7	1	0.99987	0	0.017094	0	#NUM!	0	0.034188	0	#NUM!	12.6787	0.238802	0.960856	0.24342	0.991425	0.0025079	0.0614224	#N/A	#N/A
Ccser1	1	0.978547	0	1.59362	1	12300.7	1	0.99987	0	0.017094	0	#NUM!	0	0.034188	0	#NUM!	12.6787	0.238802	0.960856	0.24342	0.991425	0.0025079	0.0614224	#N/A	#N/A
Ltbp1	1	0.978547	0	1.59362	1	12300.7	1	0.99987	0	0.017094	0	#NUM!	0	0.034188	0	#NUM!	12.6787	0.238802	0.960856	0.24342	0.991425	0.0025079	0.0614224	#N/A	#N/A
Col23a1	1	0.978547	0	1.59362	1	12300.7	1	0.99987	0	0.017094	0	#NUM!	0	0.034188	0	#NUM!	12.6787	0.238802	0.960856	0.24342	0.991425	0.0025079	0.0614224	#N/A	#N/A
Slc41a2	0.652409	0.661746	2.71834	2.02144	17459	15687.4	0.999844	0.999871	0.620214	0.390313	1.58902	0.668134	0.94487	0.683761	1.38187	0.466624	12.6317	0.0015593	0.000244653	0.00198319	0.0015393	0.00256274	0.0627266	#N/A	#N/A
Cebpzos	0.630389	0.745548	2.00948	1.90342	14811.2	10055.3	0.999864	0.999811	0.422665	0.267806	1.57825	0.658324	0.742726	0.48433	1.53351	0.616838	12.6269	7.53797e-08	0.0918037	2.5434e-07	0.204468	0.00256836	0.0628117	#N/A	#N/A
Cox5a	0.0955372	0.101252	4.2295	3.68033	26.9731	16.1314	0.864451	0.814235	2.93874	2.43875	1.20502	0.26906	3.82542	3.30769	1.15652	0.209794	12.6217	0	0.00283936	0	0.0129768	0.0025746	0.0629119	#N/A	#N/A
Cct3	0.808589	0.903004	1.78412	1.90921	14983.4	12025.5	0.999881	0.999841	0.182236	0.102564	1.7768	0.829281	0.341501	0.185185	1.8441	0.88292	12.6153	7.34491e-05	0.314658	0.000123474	0.440883	0.00258215	0.0630158	#N/A	#N/A
Ahcyl2	0.831807	0.734967	1.71174	1.89193	19060.1	16566.1	0.99991	0.999886	0.150077	0.276353	0.543061	-0.880815	0.287902	0.501425	0.574168	-0.800455	12.6144	0.000279995	0.0966334	0.000413799	0.212693	0.00258319	0.0630158	#N/A	#N/A
2310036O22Rik	0.435935	0.546304	2.37284	2.16644	16533.8	11617.6	0.999857	0.999814	0.826953	0.581197	1.42284	0.508778	1.33844	0.982906	1.36172	0.445425	12.611	3.41399e-08	0.000705339	1.21774e-07	0.00391818	0.00258722	0.0630611	#N/A	#N/A
2900026A02Rik	0.801373	0.893424	1.83496	1.76432	18671.6	17096	0.999902	0.999897	0.19755	0.0997151	1.98114	0.986332	0.364472	0.188034	1.93833	0.954812	12.5758	1.65438e-06	0.109724	4.17912e-06	0.230732	0.00262948	0.0640479	#N/A	#N/A
Etv1	0.694629	0.597772	2.23161	2.53573	16253.2	13840.2	0.999863	0.999817	0.408882	0.649573	0.629463	-0.667806	0.68147	1.01994	0.668145	-0.581766	12.5719	7.86164e-05	0.00596031	0.000131138	0.0241673	0.00263422	0.0641097	#N/A	#N/A
Map3k5	0.962184	0.89858	1.66035	1.68547	10807.6	19233.8	0.999846	0.999912	0.0321593	0.0883191	0.364126	-1.45749	0.0627871	0.17094	0.367305	-1.44495	12.5527	1.24354e-06	0.374369	3.24497e-06	0.485585	0.00265758	0.0646295	#N/A	#N/A
Fam162a	0.564446	0.682086	1.92675	1.79231	12493.5	10128.2	0.999846	0.999823	0.467075	0.304843	1.53218	0.615586	0.839204	0.569801	1.4728	0.558564	12.5256	2.89569e-07	0.0575879	8.66445e-07	0.148315	0.00269098	0.065395	#N/A	#N/A
Vps36	0.757516	0.855724	1.79358	1.65873	12746.3	18643	0.999859	0.999911	0.232772	0.122507	1.90007	0.926051	0.434916	0.239316	1.81733	0.861818	12.5208	1.12739e-06	0.0555979	2.9713e-06	0.14524	0.00269689	0.0654844	#N/A	#N/A
Bcl2l14	0.935889	0.985698	1.67205	1.59362	14907.4	10489.4	0.999888	0.999848	0.0551302	0.011396	4.83767	2.27431	0.107198	0.022792	4.70329	2.23367	12.4859	6.31381e-05	0.421963	0.000108055	0.52037	0.00274053	0.0664995	#N/A	#N/A
Cidea	0.952267	0.992849	1.79661	1.59362	14117.2	12149.6	0.999873	0.999869	0.0459418	0.00569801	8.06279	3.01128	0.085758	0.011396	7.52527	2.91174	12.4692	0.00472275	0.097989	0.00552657	0.21464	0.00276165	0.0669608	#N/A	#N/A
Tomm5	0.632047	0.753326	1.91865	1.9288	17879.5	15505.3	0.999893	0.999876	0.392037	0.264957	1.47962	0.565229	0.705972	0.475783	1.48381	0.569307	12.4619	2.1904e-06	0.0870963	5.36184e-06	0.199413	0.00277094	0.0671315	#N/A	#N/A
Timp2	0.595721	0.525219	2.07959	2.50228	17017.9	19597	0.999878	0.999872	0.486983	0.752137	0.647466	-0.627123	0.840735	1.18803	0.707669	-0.498853	12.4582	6.62955e-05	0.0059208	0.000112645	0.0240482	0.00277567	0.0671901	#N/A	#N/A
Cldn4	0.951774	0.992849	1.7465	1.59362	10018.7	12149.6	0.999826	0.999869	0.0444104	0.00569801	7.79403	2.96237	0.0842266	0.011396	7.39089	2.88575	12.4543	0.0010383	0.212795	0.00136748	0.348077	0.00278074	0.067257	#N/A	#N/A
Zfp87	0.891097	0.802751	1.61713	1.73324	12774.1	11181.8	0.999873	0.999845	0.0888208	0.179487	0.494859	-1.01491	0.17611	0.34188	0.515123	-0.957013	12.4478	3.39912e-06	0.317083	7.95139e-06	0.441629	0.00278907	0.0674035	#N/A	#N/A
Eif3i	0.625222	0.742766	1.98178	1.91606	10559.6	11014.5	0.999812	0.999826	0.419602	0.273504	1.53417	0.617458	0.742726	0.492877	1.50692	0.591601	12.4387	1.11022e-16	0.114364	1.02072e-15	0.237541	0.00280066	0.0676294	#N/A	#N/A
Bloc1s2	0.884396	0.953518	1.7221	1.59362	10952.5	15708.6	0.999843	0.999899	0.104135	0.037037	2.81164	1.49141	0.199081	0.0740741	2.6876	1.42632	12.3961	8.85223e-07	0.530141	2.40521e-06	0.599541	0.00285609	0.0689252	#N/A	#N/A
Cep164	0.937469	0.85817	1.78779	1.62708	19233.1	13493.9	0.999907	0.999879	0.0597243	0.116809	0.511299	-0.967762	0.111792	0.230769	0.484431	-1.04564	12.3916	4.70848e-08	0.184373	1.64727e-07	0.319146	0.002862	0.0690109	#N/A	#N/A
Trim37	0.919737	0.838357	1.71717	1.76253	14346.5	12997.5	0.99988	0.999864	0.0719755	0.150997	0.476668	-1.06894	0.137825	0.2849	0.483767	-1.04762	12.388	1.06954e-06	0.443934	2.8441e-06	0.534795	0.0028667	0.069063	#N/A	#N/A
Txndc9	0.771222	0.861745	1.85418	1.62794	11205.3	19283	0.999835	0.999916	0.23124	0.11396	2.02913	1.02086	0.424196	0.225071	1.88472	0.914349	12.3864	0.000344527	0.0193194	0.000501361	0.0631588	0.00286893	0.069063	#N/A	#N/A
Clmn	0.779416	0.678573	1.83281	2.02977	19493.2	18056.7	0.999906	0.999888	0.218989	0.373219	0.586758	-0.769164	0.404288	0.652422	0.619673	-0.690422	12.3835	0.000206378	0.0286087	0.000313199	0.0860073	0.00287268	0.0690752	#N/A	#N/A
2310033P09Rik	0.891162	0.957094	1.77288	1.59362	17635.7	13584.6	0.999899	0.999883	0.102603	0.034188	3.00115	1.58551	0.192956	0.0683761	2.82198	1.49671	12.3819	2.0828e-06	0.331639	5.12489e-06	0.450027	0.00287475	0.0690752	#N/A	#N/A
Atp5j2	0.0261872	0.0304293	6.95235	6.14423	8.59343	8.55082	0.552782	0.581884	5.75957	4.96581	1.15984	0.213932	6.77029	5.95726	1.13648	0.184568	12.3805	0	0	0	0	0.00287662	0.0690752	#N/A	#N/A
Atf6	0.918608	0.833146	1.65572	1.62211	11402.8	10381.7	0.999855	0.999844	0.0689127	0.136752	0.503924	-0.988721	0.134763	0.270655	0.497912	-1.00604	12.3762	5.44478e-05	0.106011	9.51734e-05	0.225119	0.00288238	0.0691551	#N/A	#N/A
Nus1	0.670776	0.545988	1.87457	1.9202	14021	17844.7	0.999866	0.999892	0.338438	0.48433	0.698775	-0.5171	0.617152	0.871795	0.707909	-0.498364	12.3744	1.03251e-14	0.010233	8.13657e-14	0.0375737	0.00288472	0.0691551	#N/A	#N/A
Supt4a	0.690959	0.789467	1.98212	1.74567	18047.3	12130.4	0.99989	0.999856	0.346095	0.193732	1.78646	0.837104	0.612557	0.367521	1.66673	0.737017	12.3691	7.95373e-06	0.140784	1.69052e-05	0.270615	0.00289177	0.0692679	#N/A	#N/A
Limch1	0.953688	0.885335	1.75253	1.71439	18654.3	16960.1	0.999906	0.999899	0.042879	0.102564	0.41807	-1.25818	0.0811639	0.196581	0.412877	-1.27622	12.3405	8.61652e-05	0.532886	0.000142131	0.601335	0.00293002	0.0701358	#N/A	#N/A
Fbxw11	0.870427	0.779702	1.69009	1.83642	11154.1	10121.1	0.999849	0.999819	0.113323	0.219373	0.516577	-0.952945	0.218989	0.404558	0.541304	-0.885488	12.3361	1.58551e-06	0.482443	4.03523e-06	0.563721	0.00293598	0.0702212	#N/A	#N/A
Cd44	0.7975	0.72597	1.98136	2.46401	11723.7	15776.7	0.999831	0.999844	0.226646	0.424501	0.533912	-0.905327	0.401225	0.675214	0.594219	-0.750932	12.3299	0.00267822	0.0204051	0.00326284	0.0658514	0.00294433	0.070364	#N/A	#N/A
Sars	0.684475	0.801403	1.89286	2.08012	14571	15690.2	0.99987	0.999867	0.32925	0.239316	1.37579	0.460263	0.597243	0.413105	1.44574	0.531809	12.3128	1.7611e-06	0.027556	4.39529e-06	0.0833709	0.00296755	0.0708661	#N/A	#N/A
Zhx3	0.871119	0.771657	1.78233	1.73429	13469.4	11025.9	0.999868	0.999843	0.122511	0.207977	0.589062	-0.763508	0.229709	0.396011	0.580057	-0.785734	12.3082	3.14038e-07	0.265418	9.32288e-07	0.402432	0.00297383	0.0709048	#N/A	#N/A
Mfn2	0.754458	0.639452	1.92717	1.97547	13728.6	10491	0.99986	0.999812	0.2634	0.401709	0.655697	-0.608899	0.473201	0.712251	0.664374	-0.589933	12.308	8.56582e-05	0.023948	0.000141393	0.0743517	0.00297407	0.0709048	#N/A	#N/A
Fam53c	0.89589	0.960669	1.7357	1.59362	16389.7	15800.1	0.999894	0.999899	0.0949464	0.031339	3.02965	1.59915	0.180704	0.0626781	2.88306	1.5276	12.271	0.00142992	0.276379	0.00183339	0.410344	0.0030251	0.0720747	#N/A	#N/A
Rfk	0.689111	0.571323	1.8472	1.94729	11570.1	11938.9	0.99984	0.999837	0.312404	0.467236	0.668621	-0.580739	0.574273	0.834758	0.687951	-0.539622	12.2692	3.02393e-05	0.0484386	5.59934e-05	0.129973	0.00302757	0.0720747	#N/A	#N/A
Calm2	0.0651149	0.0737309	5.69551	4.98584	4.74331	6.42136	0.454391	0.562922	4.39816	3.7094	1.18568	0.245714	5.32466	4.61823	1.15296	0.205347	12.2672	0.112931	0	0.117591	0	0.00303032	0.0720809	#N/A	#N/A
Pgrmc1	0.376561	0.480568	2.63813	2.41333	16481.5	16241.9	0.99984	0.999851	1.06585	0.780627	1.36538	0.449299	1.64472	1.25356	1.31204	0.391807	12.2512	1.73631e-06	0.0093732	4.34444e-06	0.0349579	0.00305271	0.0725592	#N/A	#N/A
Arpc3	0.53063	0.636726	2.04895	1.82732	13820.1	18437.3	0.999852	0.999901	0.552833	0.358974	1.54004	0.622963	0.961715	0.663818	1.44876	0.534823	12.2487	0.000127385	0.00155779	0.000201573	0.00784519	0.00305625	0.0725837	#N/A	#N/A
Mrpl40	0.822403	0.909287	1.75906	1.69597	12768.9	11755.7	0.999862	0.999856	0.165391	0.0797721	2.07329	1.05192	0.312404	0.153846	2.03063	1.02193	12.2409	0.000126184	0.134057	0.000200072	0.263668	0.00306715	0.0727849	#N/A	#N/A
Klf6	0.803859	0.884536	2.13929	1.8259	15502.6	16771.5	0.999862	0.999891	0.246554	0.11396	2.16351	1.11338	0.419602	0.210826	1.99027	0.992967	12.2278	0.000195834	0.106846	0.000298533	0.226486	0.00308569	0.0731692	#N/A	#N/A
Hspa8	0.150495	0.10583	3.69912	4.05285	18341	33.236	0.999798	0.891312	2.31394	2.74644	0.842522	-0.247213	3.14242	3.62393	0.86713	-0.20568	12.2212	0	0.006052	0	0.0244139	0.00309505	0.0733329	#N/A	#N/A
Tomm7	0.115392	0.156698	3.90376	3.49325	13872.1	18113.7	0.999719	0.999807	2.58652	2.12821	1.21535	0.281377	3.45329	2.94587	1.17225	0.229279	12.2075	0	0	0	0	0.00311461	0.0737406	#N/A	#N/A
Micall1	0.811923	0.701611	1.77504	1.77592	18907	17816.7	0.999906	0.9999	0.177642	0.282051	0.62982	-0.666988	0.333844	0.529915	0.629996	-0.666586	12.2035	2.66679e-08	0.114675	9.71677e-08	0.237978	0.00312027	0.0738149	#N/A	#N/A
Rnf149	0.429364	0.31406	2.791	2.86172	117.029	14859.3	0.976707	0.999807	1.05819	1.31624	0.803952	-0.314819	1.59265	1.96296	0.81135	-0.301604	12.1978	1.08714e-11	0.0639425	6.13976e-11	0.159823	0.00312853	0.0739512	#N/A	#N/A
0610011F06Rik	0.618855	0.718087	2.15358	1.88981	14722.6	16160.6	0.999854	0.999883	0.48392	0.293447	1.64909	0.721668	0.820827	0.532764	1.5407	0.623583	12.1848	5.33258e-05	0.00120207	9.32808e-05	0.0062392	0.00314713	0.0742988	#N/A	#N/A
Ttll5	0.990925	0.949943	1.85622	1.59363	11249	13292.2	0.999835	0.99988	0.00918836	0.039886	0.230365	-2.118	0.0168453	0.0797721	0.211168	-2.24354	12.1841	0.00534026	0.350893	0.00621545	0.464722	0.00314821	0.0742988	#N/A	#N/A
Prmt6	0.973093	1	1.59362	0	18455.4	1	0.999914	1	0.0214395	0	#DIV/0!	#DIV/0!	0.042879	0	#DIV/0!	#DIV/0!	12.1512	0.0480039	0.947975	0.0507874	0.991425	0.00319612	0.075167	#N/A	#N/A
Bglap	0.973093	1	1.59362	0	18455.4	1	0.999914	1	0.0214395	0	#DIV/0!	#DIV/0!	0.042879	0	#DIV/0!	#DIV/0!	12.1512	0.0480039	0.947975	0.0507874	0.991425	0.00319612	0.075167	#N/A	#N/A
S100a14	0.975412	1	2.0553	0	12772	1	0.999839	1	0.0290965	0	#DIV/0!	#DIV/0!	0.050536	0	#DIV/0!	#DIV/0!	12.1509	0.00921297	0.945348	0.0104661	0.991425	0.00319659	0.075167	#N/A	#N/A
Plcd4	0.974224	1	1.78233	0	16129.3	1	0.99989	1	0.0245023	0	#DIV/0!	#DIV/0!	0.0459418	0	#DIV/0!	#DIV/0!	12.1508	0.00571644	0.949909	0.00663375	0.991425	0.00319672	0.075167	#N/A	#N/A
Bri3bp	0.905827	0.822143	1.59363	1.69796	11842.7	12423.6	0.999865	0.999863	0.0750383	0.156695	0.478881	-1.06226	0.150077	0.301994	0.496952	-1.00882	12.1502	5.59776e-05	0.213199	9.7363e-05	0.348077	0.00319758	0.075167	#N/A	#N/A
Gab2	0.944265	0.873584	1.59362	1.66772	17203.8	13858.1	0.999907	0.99988	0.0444104	0.108262	0.410212	-1.28556	0.0888208	0.210826	0.421299	-1.24708	12.1371	0.000202814	0.19807	0.000308184	0.332265	0.00321683	0.0755626	#N/A	#N/A
Sdhc	0.551005	0.448543	2.01232	2.24218	19097.4	15495.5	0.999895	0.999855	0.514548	0.74359	0.691979	-0.531201	0.903522	1.23647	0.730729	-0.452592	12.1317	5.88418e-15	0.00114318	4.77989e-14	0.00597274	0.00322478	0.0756891	#N/A	#N/A
Arpc5	0.629638	0.722935	2.09224	1.78921	18449.5	12261.1	0.999887	0.999854	0.45023	0.264957	1.69925	0.764902	0.774885	0.495726	1.56313	0.644438	12.1172	1.07689e-06	0.0347821	2.85726e-06	0.0996415	0.00324636	0.0761378	#N/A	#N/A
Fam20a	0.882575	0.949943	1.79973	1.59363	11751.9	13292.2	0.999847	0.99988	0.113323	0.039886	2.84117	1.50649	0.211332	0.0797721	2.6492	1.40556	12.1155	0.000441391	0.144916	0.00062581	0.275655	0.00324894	0.0761378	#N/A	#N/A
Erbb3	0.889198	0.953518	1.85201	1.59362	13761.4	15708.6	0.999865	0.999899	0.111792	0.037037	3.01838	1.59377	0.205207	0.0740741	2.77029	1.47004	12.1094	3.73621e-09	0.449498	1.53859e-08	0.53849	0.00325799	0.0762704	#N/A	#N/A
Asl	0.929528	0.982122	1.62979	1.59362	10501.9	10573.2	0.999845	0.999849	0.058193	0.014245	4.08515	2.03039	0.114855	0.02849	4.03139	2.01128	12.1082	0.00563596	0.144052	0.00654357	0.275335	0.00325982	0.0762704	#N/A	#N/A
Supt5	0.799951	0.893424	1.75301	1.76432	17974.6	16936.9	0.999902	0.999896	0.185299	0.0997151	1.85828	0.893968	0.350689	0.188034	1.86503	0.899198	12.1019	7.97906e-06	0.392712	1.69439e-05	0.499739	0.00326923	0.0763958	#N/A	#N/A
Sox5	0.96925	0.91384	1.59362	1.75253	15697.7	10289.7	0.999898	0.99983	0.0245023	0.0797721	0.307154	-1.70297	0.0490046	0.150997	0.32454	-1.62353	12.0993	9.31011e-05	0.51557	0.000151847	0.58955	0.00327305	0.0763958	#N/A	#N/A
Robo1	0.96925	0.91384	1.59362	1.75253	15697.7	10289.7	0.999898	0.99983	0.0245023	0.0797721	0.307154	-1.70297	0.0490046	0.150997	0.32454	-1.62353	12.0993	9.31011e-05	0.51557	0.000151847	0.58955	0.00327305	0.0763958	#N/A	#N/A
Fggy	0.996156	0.964245	1.59362	1.59363	11348.6	17145.2	0.99986	0.999907	0.00306279	0.02849	0.107504	-3.21754	0.00612557	0.0569801	0.107504	-3.21754	12.0763	0.0142803	0.447162	0.0158953	0.537319	0.00330775	0.0770894	#N/A	#N/A
Sh3gl2	0.996156	0.964245	1.59362	1.59363	11348.6	17145.2	0.99986	0.999907	0.00306279	0.02849	0.107504	-3.21754	0.00612557	0.0569801	0.107504	-3.21754	12.0763	0.0142803	0.447162	0.0158953	0.537319	0.00330775	0.0770894	#N/A	#N/A
Poc1b	0.99039	0.949943	1.59362	1.59363	12097.9	13292.2	0.999868	0.99988	0.00765697	0.039886	0.191971	-2.38104	0.0153139	0.0797721	0.191971	-2.38104	12.07	0.00309809	0.616497	0.00372085	0.674819	0.00331734	0.0771894	#N/A	#N/A
Flrt1	0.99039	0.949943	1.59362	1.59363	12094.2	13292.2	0.999868	0.99988	0.00765697	0.039886	0.191971	-2.38104	0.0153139	0.0797721	0.191971	-2.38104	12.07	0.00309809	0.616497	0.00372085	0.674819	0.00331734	0.0771894	#N/A	#N/A
Eif5a2	0.702701	0.590637	1.96769	2.09484	14911.3	18809	0.999868	0.999889	0.32925	0.498575	0.660381	-0.59863	0.584992	0.85755	0.682167	-0.551803	12.0446	0.000169554	0.114263	0.000262007	0.237538	0.00335624	0.078042	#N/A	#N/A
Ctsl	0.728331	0.812311	2.26607	1.89742	13314.6	14583.2	0.99983	0.99987	0.372129	0.196581	1.893	0.920676	0.61562	0.356125	1.72866	0.789655	12.0426	0.000733267	0.0566982	0.000999603	0.146501	0.00335929	0.0780503	#N/A	#N/A
Carkd	0.797124	0.887869	1.77388	1.67692	11384.5	17147.6	0.999844	0.999902	0.191424	0.0968661	1.97617	0.982709	0.359877	0.188034	1.91389	0.936511	12.0344	2.79331e-05	0.16585	5.20074e-05	0.299388	0.00337193	0.0782838	#N/A	#N/A
Sepw1	0.0656094	0.0964365	4.99052	4.5152	8.38675	14.8638	0.62694	0.767006	3.73966	3.18803	1.17303	0.230241	4.66309	4.07977	1.14298	0.192799	12.0253	0	1.44417e-05	0	0.000117717	0.00338611	0.0785531	#N/A	#N/A
Ubxn4	0.713828	0.817939	1.86761	1.76829	16546.2	16798.4	0.999887	0.999895	0.292496	0.17094	1.7111	0.774926	0.534456	0.321937	1.66013	0.731292	12.0123	1.13543e-05	0.0742603	2.31976e-05	0.176853	0.00340639	0.0789652	#N/A	#N/A
Stx8	0.896862	0.816165	1.61843	1.81322	10101.6	11268.1	0.99984	0.999839	0.0842266	0.179487	0.469263	-1.09153	0.166922	0.333333	0.500766	-0.997792	11.998	0.000372162	0.362187	0.000537278	0.474908	0.00342877	0.0794258	#N/A	#N/A
Stard10	0.804663	0.703964	1.73258	1.87665	13570.9	15824.8	0.999872	0.999881	0.177642	0.304843	0.582731	-0.779098	0.338438	0.555556	0.609188	-0.71504	11.9868	5.01108e-10	0.0667049	2.37251e-09	0.164817	0.00344636	0.0797737	#N/A	#N/A
Taf13	0.626792	0.738853	1.94908	1.83281	19460.6	10747	0.9999	0.999829	0.407351	0.259259	1.57121	0.651876	0.727412	0.478632	1.51977	0.603854	11.9826	2.88203e-09	0.0706972	1.19933e-08	0.171353	0.00345308	0.079809	#N/A	#N/A
Mtmr10	0.852498	0.758901	1.77536	1.90249	15229.3	11290.7	0.999883	0.999832	0.139357	0.253561	0.549598	-0.863551	0.261868	0.458689	0.570905	-0.808676	11.9824	6.76485e-05	0.0065719	0.00011454	0.026137	0.0034534	0.079809	#N/A	#N/A
Wdr7	0.955796	0.89034	1.59362	1.63676	10077.9	15176.7	0.999842	0.999892	0.0352221	0.0911681	0.386342	-1.37205	0.0704441	0.179487	0.392474	-1.34933	11.9723	3.98499e-05	0.0137625	7.20457e-05	0.0480067	0.0034694	0.0801186	#N/A	#N/A
C330006A16Rik	0.816159	0.706939	1.84093	1.8082	10638.8	10357	0.999827	0.999825	0.183767	0.2849	0.645023	-0.632578	0.338438	0.529915	0.638665	-0.646868	11.9564	6.91404e-09	0.288963	2.75169e-08	0.420246	0.00349475	0.080646	#N/A	#N/A
Cox6a1	0.00743741	0.021226	9.84813	9.19809	7.69022	5.48584	0.43848	0.373595	8.5559	7.8433	1.09085	0.125457	9.77489	9.00285	1.08575	0.118698	11.9503	0	0.0148012	0	0.0508805	0.0035045	0.0808084	#N/A	#N/A
Tyw1	0.989021	0.946367	1.81323	1.59362	12183.7	10219.9	0.999851	0.999844	0.0107198	0.042735	0.250842	-1.99515	0.0199081	0.0854701	0.232925	-2.10206	11.9191	0.00475212	0.455354	0.00555546	0.542491	0.00355491	0.0818531	#N/A	#N/A
Sox12	0.989021	0.946367	1.81323	1.59362	12183.5	10219.9	0.999851	0.999844	0.0107198	0.042735	0.250842	-1.99515	0.0199081	0.0854701	0.232925	-2.10206	11.9191	0.00475212	0.455354	0.00555546	0.542491	0.00355491	0.0818531	#N/A	#N/A
Pbxip1	0.688152	0.566324	2.07232	2.06937	13974	18669.6	0.999852	0.999889	0.37366	0.518519	0.72063	-0.472669	0.646248	0.897436	0.720105	-0.473721	11.8968	6.08004e-05	0.0550763	0.000104431	0.144195	0.00359151	0.0826055	#N/A	#N/A
Lmo7	0.741246	0.833844	1.95305	1.7318	13076.7	10137	0.999851	0.999829	0.283308	0.150997	1.87625	0.907849	0.50536	0.287749	1.75625	0.812499	11.8959	3.11584e-06	0.00894725	7.38339e-06	0.0337407	0.00359289	0.0826055	#N/A	#N/A
Atp2a2	0.834747	0.739223	1.8534	1.98836	13451	17892.4	0.999862	0.999889	0.166922	0.293447	0.568831	-0.813928	0.306279	0.518519	0.59068	-0.75955	11.8783	5.59878e-05	0.194538	9.7363e-05	0.328899	0.00362199	0.0832158	#N/A	#N/A
BC029722	0.621456	0.5144	1.97824	2.17078	16251.9	15490	0.999878	0.99986	0.422665	0.623932	0.677421	-0.561875	0.748851	1.05413	0.710397	-0.493303	11.8637	5.52624e-05	0.00878067	9.64551e-05	0.0332181	0.00364621	0.0837119	#N/A	#N/A
Mtss1l	0.880185	0.785906	1.77661	1.74324	13320	12973.8	0.999867	0.999866	0.113323	0.196581	0.57647	-0.794683	0.212864	0.373219	0.570345	-0.810094	11.8327	1.13865e-09	0.366277	5.10564e-09	0.478946	0.00369842	0.0848576	#N/A	#N/A
Tbc1d32	0.988469	0.946367	1.59362	1.59362	14823.6	10219.9	0.999893	0.999844	0.00918836	0.042735	0.215008	-2.21754	0.0183767	0.0854701	0.215008	-2.21754	11.8263	0.0038268	0.347855	0.00452505	0.462771	0.00370927	0.084974	#N/A	#N/A
St3gal2	0.988469	0.946367	1.59362	1.59362	14285.7	10219.9	0.999888	0.999844	0.00918836	0.042735	0.215008	-2.21754	0.0183767	0.0854701	0.215008	-2.21754	11.8263	0.00382684	0.347858	0.00452505	0.462771	0.0037093	0.084974	#N/A	#N/A
Tbca	0.224514	0.294138	2.95423	2.63564	12711.8	16074.3	0.999768	0.999836	1.5559	1.20513	1.29106	0.368559	2.29096	1.8604	1.23144	0.300343	11.8149	0	4.24533e-07	0	4.17839e-06	0.00372862	0.0853537	#N/A	#N/A
Adi1	0.874427	0.789497	1.63416	1.82713	13085.5	13296.3	0.999875	0.999863	0.104135	0.207977	0.500703	-0.997974	0.205207	0.384615	0.533538	-0.906338	11.8116	0.000602494	0.214777	0.000836229	0.348938	0.00373431	0.0854171	#N/A	#N/A
Gas2l1	0.884633	0.954643	1.65926	1.69597	11135.3	13624.6	0.999851	0.999876	0.0980092	0.039886	2.45723	1.29703	0.191424	0.0769231	2.48851	1.31528	11.8056	2.86739e-05	0.298668	5.33029e-05	0.426979	0.00374459	0.0855868	#N/A	#N/A
Pak2	0.648685	0.758434	1.92669	1.81626	13880.9	14677.7	0.999861	0.999876	0.376723	0.236467	1.59313	0.671863	0.676876	0.438746	1.54275	0.625504	11.7956	2.72711e-07	0.0241837	8.22991e-07	0.0749218	0.00376171	0.0859144	#N/A	#N/A
Mrpl23	0.598766	0.70069	1.98469	1.76094	13790.4	19359.7	0.999856	0.999909	0.45023	0.279202	1.61256	0.689351	0.796325	0.527066	1.51086	0.595374	11.7876	7.25018e-06	0.0315398	1.55452e-05	0.0932051	0.0037756	0.0861667	#N/A	#N/A
Wdr37	0.823291	0.729412	1.73324	1.91627	12625.2	11752.3	0.999863	0.999837	0.160796	0.287749	0.558807	-0.839578	0.306279	0.518519	0.59068	-0.75955	11.7698	0.000502214	0.136553	0.000706136	0.265061	0.00380647	0.086811	#N/A	#N/A
Gcc2	0.82955	0.910613	1.75196	1.59362	12457.7	13531.5	0.999859	0.999882	0.157734	0.0712251	2.21458	1.14703	0.298622	0.14245	2.09632	1.06786	11.7642	0.000317142	0.315117	0.000463786	0.441238	0.00381625	0.0869673	#N/A	#N/A
Gm10116	0.810976	0.701611	1.79855	1.77592	18906.8	10267.4	0.999905	0.999827	0.182236	0.282051	0.646109	-0.630151	0.339969	0.529915	0.641555	-0.640355	11.7619	5.23953e-09	0.131624	2.10577e-08	0.26168	0.00382019	0.0869889	#N/A	#N/A
Cp	0.987534	0.944933	1.96553	1.75906	12259.4	16706.9	0.99984	0.999895	0.0137825	0.0512821	0.26876	-1.89561	0.0245023	0.0968661	0.25295	-1.98307	11.7594	0.00318226	0.659556	0.0038142	0.715349	0.00382448	0.0870186	#N/A	#N/A
Gnptg	0.910258	0.96782	1.80882	1.59362	11949.7	12009.8	0.999849	0.999867	0.0872894	0.025641	3.40429	1.76735	0.162328	0.0512821	3.16539	1.66238	11.7522	6.48045e-05	0.32774	0.000110667	0.447296	0.00383724	0.0872431	#N/A	#N/A
Wsb2	0.754974	0.639179	1.85623	1.86343	12593	15420.1	0.999853	0.999879	0.248086	0.367521	0.675024	-0.566989	0.454824	0.672365	0.676454	-0.563936	11.7471	0.000141894	0.0736389	0.000222748	0.175908	0.00384612	0.0873782	#N/A	#N/A
4930402H24Rik	0.799017	0.697114	1.82106	1.93767	11038.2	18513.7	0.999835	0.999895	0.19755	0.327635	0.602956	-0.729875	0.366003	0.586895	0.623627	-0.681246	11.7353	0.000107136	0.319635	0.00017264	0.442859	0.00386703	0.0877894	#N/A	#N/A
Psmg2	0.918608	0.974971	1.65572	1.59362	10918.1	11447.8	0.999848	0.999861	0.0689127	0.019943	3.45548	1.78889	0.134763	0.039886	3.37869	1.75646	11.7259	3.10878e-05	0.532773	5.74302e-05	0.601335	0.0038836	0.0880905	#N/A	#N/A
Svil	0.985645	0.940364	1.9202	1.67205	10277.2	16482.4	0.999813	0.999899	0.0153139	0.0512821	0.298622	-1.74361	0.0275651	0.0997151	0.276438	-1.85497	11.7244	0.00147071	0.418817	0.00187656	0.518764	0.0038862	0.0880905	#N/A	#N/A
Fam104a	0.760856	0.855724	1.78662	1.65873	11608.5	12155.2	0.999846	0.999864	0.228178	0.122507	1.86257	0.897292	0.427259	0.239316	1.78533	0.836192	11.7165	8.06556e-06	0.0926841	1.7097e-05	0.206235	0.00390043	0.088347	#N/A	#N/A
Tspan17	0.856186	0.93322	1.71439	1.66384	16509.3	11282.5	0.999896	0.999853	0.128637	0.0569801	2.25758	1.17478	0.246554	0.111111	2.21899	1.1499	11.6998	0.000143774	0.226423	0.00022555	0.361911	0.0039303	0.0889619	#N/A	#N/A
Inpp5b	0.975015	0.922503	1.59362	1.65432	10468.4	10049	0.999848	0.999835	0.0199081	0.0655271	0.303815	-1.71873	0.0398162	0.128205	0.310567	-1.68703	11.6945	0.000782404	0.546057	0.0010611	0.61212	0.00393983	0.0891099	#N/A	#N/A
Top2b	0.66226	0.774414	1.97693	1.95755	11957.7	13720.9	0.999835	0.999857	0.376723	0.247863	1.51988	0.603959	0.667688	0.441595	1.51199	0.596448	11.6614	1.06583e-05	0.172741	2.19267e-05	0.308409	0.00399988	0.0904143	#N/A	#N/A
Eda2r	0.944265	0.989273	1.59362	1.59362	17203.8	17188.2	0.999907	0.999907	0.0444104	0.00854701	5.19602	2.37741	0.0888208	0.017094	5.19602	2.37741	11.646	0.000409036	0.386166	0.000585183	0.495395	0.00402808	0.0908464	#N/A	#N/A
Fam126a	0.944265	0.989273	1.59362	1.59362	17203.8	17188.2	0.999907	0.999907	0.0444104	0.00854701	5.19602	2.37741	0.0888208	0.017094	5.19602	2.37741	11.646	0.000409036	0.386166	0.000585183	0.495395	0.00402808	0.0908464	#N/A	#N/A
Ccbe1	0.825843	0.722367	1.91692	1.90868	13041.5	18892.3	0.999853	0.999899	0.185299	0.293447	0.631455	-0.663249	0.333844	0.529915	0.629996	-0.666586	11.646	1.55479e-10	0.392661	7.73157e-10	0.499739	0.00402816	0.0908464	#N/A	#N/A
Mapk13	0.736494	0.839267	1.81323	1.79023	13942.8	14681.6	0.99987	0.999878	0.257274	0.153846	1.67228	0.741818	0.477795	0.287749	1.66046	0.731579	11.6314	2.57672e-12	0.124667	1.56316e-11	0.252842	0.00405505	0.0913887	#N/A	#N/A
Ralgps2	0.976937	0.924915	1.59362	1.59363	17049.2	17472.5	0.999907	0.999909	0.0183767	0.0598291	0.307154	-1.70297	0.0367534	0.119658	0.307154	-1.70297	11.6099	6.73158e-05	0.1425	0.000114215	0.272809	0.00409514	0.0922315	#N/A	#N/A
1700020I14Rik	0.37297	0.313257	2.53511	2.91645	12000.5	10927.1	0.999789	0.999733	1.01225	1.35328	0.748	-0.418889	1.58959	2.00285	0.793663	-0.333402	11.6037	2.63123e-14	1.14662e-11	1.97509e-13	1.58126e-10	0.00410679	0.0924244	#N/A	#N/A
Setbp1	0.984625	0.940364	1.59362	1.67205	16488.4	16482.4	0.999903	0.999899	0.0122511	0.0512821	0.238897	-2.06554	0.0245023	0.0997151	0.245723	-2.02489	11.5956	0.000861215	0.0987938	0.00115478	0.21598	0.00412204	0.0926992	#N/A	#N/A
Dennd1a	0.984625	0.939217	1.59362	1.59363	11036.1	15414.5	0.999856	0.999897	0.0122511	0.048433	0.25295	-1.98307	0.0245023	0.0968661	0.25295	-1.98307	11.5796	0.00510864	0.427917	0.00595172	0.524474	0.00415217	0.0932392	#N/A	#N/A
Rptor	0.984625	0.939217	1.59362	1.59363	11036.1	15414.5	0.999856	0.999897	0.0122511	0.048433	0.25295	-1.98307	0.0245023	0.0968661	0.25295	-1.98307	11.5796	0.00510864	0.427917	0.00595172	0.524474	0.00415217	0.0932392	#N/A	#N/A
Phc1	0.979455	0.929648	1.71439	1.66035	10334.3	18392.3	0.999834	0.99991	0.0183767	0.0598291	0.307154	-1.70297	0.0352221	0.116809	0.301535	-1.7296	11.569	0.00173926	0.638761	0.00219094	0.696937	0.00417236	0.0936251	#N/A	#N/A
Nsf	0.942713	0.871067	1.76432	1.70145	14640.3	14777	0.99988	0.999885	0.0535988	0.11396	0.470329	-1.08826	0.101072	0.219373	0.460731	-1.118	11.5612	8.89598e-05	0.699197	0.000145936	0.752835	0.00418732	0.0938914	#N/A	#N/A
Flot1	0.799035	0.8889	1.77551	1.71813	12566.8	12227.2	0.999859	0.99986	0.189893	0.0997151	1.90435	0.929301	0.356815	0.190883	1.86928	0.902485	11.5523	0.000248699	0.19335	0.000370317	0.328058	0.00420434	0.0941992	#N/A	#N/A
Gm10036	0.641229	0.754887	1.86531	1.81322	11920.3	12535	0.999844	0.999855	0.366003	0.239316	1.52937	0.612937	0.669219	0.444444	1.50574	0.590475	11.5507	1.38129e-05	0.146561	2.7649e-05	0.278307	0.00420736	0.0941992	#N/A	#N/A
2310001H17Rik	0.874427	0.946367	1.63416	1.59362	13085.5	10219.9	0.999875	0.999844	0.104135	0.042735	2.43675	1.28496	0.205207	0.0854701	2.40092	1.26359	11.5368	2.19802e-11	0.212006	1.19855e-10	0.347322	0.00423418	0.0947335	#N/A	#N/A
Impact	0.9656	0.904636	1.86975	1.64313	14442.1	17160.4	0.999871	0.999904	0.0352221	0.0797721	0.441534	-1.1794	0.0643185	0.156695	0.410469	-1.28465	11.53	1.66128e-06	0.186752	4.18762e-06	0.321353	0.00424736	0.0949581	#N/A	#N/A
Nomo1	0.929528	0.862189	1.62979	1.88126	10501.9	14942.5	0.999845	0.999874	0.058193	0.14245	0.408515	-1.29154	0.114855	0.259259	0.44301	-1.17459	11.5224	0.000523908	0.254884	0.000734462	0.391824	0.00426217	0.095215	#N/A	#N/A
St13	0.478458	0.57872	2.41068	2.17084	14298.6	16032.9	0.999831	0.999865	0.782542	0.541311	1.44564	0.531712	1.25727	0.91453	1.37478	0.459197	11.5208	3.02375e-06	0.00225737	7.18672e-06	0.0107441	0.00426527	0.095215	#N/A	#N/A
March6	0.850101	0.749565	1.81848	1.77469	15947.7	11249.6	0.999886	0.999842	0.147014	0.236467	0.621709	-0.685689	0.272588	0.444444	0.613323	-0.705281	11.5163	4.03828e-08	0.422088	1.42119e-07	0.52037	0.00427398	0.0953378	#N/A	#N/A
Gid4	0.843307	0.749479	1.72008	1.84231	15415.4	15051	0.999888	0.999878	0.140888	0.250712	0.561952	-0.831482	0.269525	0.461538	0.583971	-0.77603	11.5143	0.000154753	0.304725	0.000240705	0.432042	0.00427795	0.095353	#N/A	#N/A
Mfsd11	0.926289	0.861517	1.66206	1.99558	16704.6	11806.2	0.999901	0.999831	0.0627871	0.156695	0.400696	-1.31942	0.122511	0.276353	0.443315	-1.1736	11.5053	0.00113693	0.00183499	0.00148666	0.00911615	0.00429552	0.0956155	#N/A	#N/A
Itpkb	0.77517	0.686157	1.77776	2.05158	11292.8	10488.4	0.999843	0.999804	0.212864	0.37037	0.574732	-0.799039	0.399694	0.643875	0.620763	-0.687885	11.505	0.000237037	0.049106	0.000354957	0.131023	0.00429616	0.0956155	#N/A	#N/A
St7	0.998078	0.971396	1.59362	1.59362	10107.8	17833.8	0.999842	0.999911	0.00153139	0.022792	0.0671899	-3.89561	0.00306279	0.045584	0.0671899	-3.89561	11.5012	0.12042	0.38666	0.125224	0.495493	0.00430353	0.095633	#N/A	#N/A
Esrrg	0.998078	0.971396	1.59362	1.59362	10107.8	17833.8	0.999842	0.999911	0.00153139	0.022792	0.0671899	-3.89561	0.00306279	0.045584	0.0671899	-3.89561	11.5012	0.12042	0.38666	0.125224	0.495493	0.00430353	0.095633	#N/A	#N/A
Vcp	0.480011	0.561679	2.44145	2.09944	11388.8	12701.8	0.999786	0.999835	0.794793	0.535613	1.4839	0.56939	1.26953	0.920228	1.37958	0.464226	11.4898	8.66516e-05	0.0237677	0.000142735	0.0740827	0.00432603	0.0960651	#N/A	#N/A
Hspb6	0.932049	0.982122	1.66772	1.59362	12695.8	17258.4	0.999869	0.999908	0.058193	0.014245	4.08515	2.03039	0.113323	0.02849	3.97764	1.99191	11.4834	0.00690007	0.429789	0.00792169	0.525552	0.00433877	0.0961337	#N/A	#N/A
Hid1	0.932049	0.982122	1.66772	1.59362	12695.8	10573.2	0.999869	0.999849	0.058193	0.014245	4.08515	2.03039	0.113323	0.02849	3.97764	1.99191	11.4831	0.0069009	0.429836	0.00792169	0.525552	0.0043392	0.0961337	#N/A	#N/A
F3	0.746113	0.654022	2.17748	2.45392	17879.3	15359.8	0.999878	0.99984	0.327718	0.532764	0.615129	-0.701039	0.552833	0.849003	0.651156	-0.618925	11.4817	5.75443e-05	0.0546112	9.95276e-05	0.143294	0.00434197	0.0961337	#N/A	#N/A
Fkbp8	0.538992	0.648615	2.12265	1.96212	15669.2	10384	0.999865	0.999811	0.572741	0.387464	1.47818	0.56382	0.97856	0.689459	1.41932	0.505197	11.4816	2.95101e-06	0.0183665	7.04914e-06	0.0605916	0.00434234	0.0961337	#N/A	#N/A
Sparc	0.725638	0.832034	1.8866	2.13718	15875.7	19474.9	0.999881	0.99989	0.284839	0.210826	1.35106	0.434093	0.517611	0.358974	1.44192	0.527988	11.475	1.335e-07	0.108872	4.27923e-07	0.229346	0.00435538	0.0963499	#N/A	#N/A
Pdcd2	0.930811	0.982122	1.59362	1.59362	12718.5	17258.4	0.999875	0.999908	0.0551302	0.014245	3.87014	1.95238	0.11026	0.02849	3.87014	1.95238	11.4734	0.00590321	0.41954	0.00684049	0.519062	0.00435862	0.0963499	#N/A	#N/A
Smim20	0.660788	0.58269	1.95029	2.31437	14542.3	18539.6	0.999866	0.999875	0.370597	0.589744	0.628404	-0.670236	0.661562	0.965812	0.68498	-0.545866	11.4503	0.000410653	0.000200308	0.000586436	0.00129464	0.00440468	0.0973068	#N/A	#N/A
Lag3	0.961562	0.996424	1.59362	1.59362	10274.9	12179.6	0.999845	0.999869	0.0306279	0.002849	10.7504	3.42632	0.0612557	0.00569801	10.7504	3.42632	11.4467	0.00632161	0.298742	0.00728968	0.426979	0.00441189	0.0973181	#N/A	#N/A
Wdr53	0.961562	0.996424	1.59362	1.59362	10274.9	12172.8	0.999845	0.999869	0.0306279	0.002849	10.7504	3.42632	0.0612557	0.00569801	10.7504	3.42632	11.4467	0.00632161	0.298742	0.00728968	0.426979	0.00441189	0.0973181	#N/A	#N/A
Lgi4	0.803148	0.71228	1.99153	2.21805	13497.3	18059.2	0.999852	0.999877	0.222052	0.381766	0.581644	-0.781792	0.392037	0.638177	0.614308	-0.702967	11.3656	4.77061e-08	0.133165	1.66655e-07	0.26235	0.0045783	0.100962	#N/A	#N/A
Mical3	0.943566	0.875625	1.68243	1.7409	12220.3	19376.6	0.999862	0.99991	0.0490046	0.11396	0.430015	-1.21754	0.0949464	0.216524	0.438502	-1.18934	11.3435	6.399e-05	0.13176	0.000109355	0.26168	0.00462462	0.101919	#N/A	#N/A
Capn6	0.994234	0.961778	1.59362	1.71439	16204.1	13770.1	0.999902	0.999876	0.00459418	0.034188	0.13438	-2.89561	0.00918836	0.0655271	0.140222	-2.83421	11.3359	0.0593932	0.424613	0.0623641	0.522111	0.00464061	0.102119	#N/A	#N/A
Ppp1r16b	0.994234	0.961778	1.59362	1.71439	16204.1	13770.1	0.999902	0.999876	0.00459418	0.034188	0.13438	-2.89561	0.00918836	0.0655271	0.140222	-2.83421	11.3359	0.0593932	0.424613	0.0623641	0.522111	0.00464061	0.102119	#N/A	#N/A
Chst2	0.994234	0.960669	1.59362	1.59362	16207.1	15800.1	0.999902	0.999899	0.00459418	0.031339	0.146596	-2.77008	0.00918836	0.0626781	0.146596	-2.77008	11.3201	0.0645189	0.292905	0.0675967	0.423099	0.00467422	0.10279	#N/A	#N/A
Nufip1	0.97562	1	1.69598	0	12830.8	1	0.999868	1	0.0214395	0	#DIV/0!	#DIV/0!	0.0413476	0	#DIV/0!	#DIV/0!	11.276	0.0316791	0.967818	0.0342025	0.991425	0.00476907	0.104697	#N/A	#N/A
9230110C19Rik	0.97562	1	1.69598	0	12830.8	1	0.999868	1	0.0214395	0	#DIV/0!	#DIV/0!	0.0413476	0	#DIV/0!	#DIV/0!	11.276	0.0316791	0.967818	0.0342025	0.991425	0.00476907	0.104697	#N/A	#N/A
Cr1l	0.893975	0.957094	1.73324	1.59362	14927.1	13584.6	0.999884	0.999883	0.0964778	0.034188	2.82198	1.49671	0.183767	0.0683761	2.6876	1.42632	11.2753	0.000410106	0.43663	0.00058636	0.529492	0.00477057	0.104697	#N/A	#N/A
Med13l	0.817449	0.715317	1.8791	1.90145	10155.2	18377.4	0.999815	0.999897	0.188361	0.299145	0.629665	-0.667343	0.343032	0.541311	0.633707	-0.658113	11.261	6.92768e-05	0.117829	0.00011704	0.243247	0.00480172	0.10525	#N/A	#N/A
Ndrg2	0.503146	0.418709	2.13287	2.42608	18943.1	11047.9	0.999887	0.99978	0.621746	0.880342	0.706255	-0.501739	1.05972	1.41026	0.751441	-0.412268	11.2606	0	4.51257e-06	0	3.92081e-05	0.00480266	0.10525	#N/A	#N/A
Hsp90ab1	0.0710897	0.0381494	4.49901	4.86361	25.8996	12.2831	0.852	0.716354	3.25727	3.71795	0.876094	-0.190842	4.17917	4.67806	0.893356	-0.162694	11.2549	0	0	0	0	0.00481521	0.105448	#N/A	#N/A
Rpl12	0.204922	0.268139	3.10871	2.78337	11382.8	10091.1	0.999727	0.999724	1.7121	1.35043	1.26782	0.342349	2.47167	2.03704	1.21336	0.279013	11.241	0	1.03192e-07	0	1.06509e-06	0.00484583	0.106047	#N/A	#N/A
Tex15	0.922671	0.974971	1.78233	1.59362	17484.3	11447.8	0.999898	0.999861	0.0735069	0.019943	3.68585	1.882	0.137825	0.039886	3.45548	1.78889	11.2209	2.814e-06	0.390773	6.74338e-06	0.498279	0.00489026	0.106951	#N/A	#N/A
Btf3	0.397516	0.467664	2.49605	2.14611	11428.8	18581.3	0.999782	0.999885	0.950995	0.672365	1.4144	0.500194	1.50383	1.14245	1.31632	0.396509	11.171	0	5.12405e-06	0	4.40372e-05	0.00500264	0.109361	#N/A	#N/A
Ube2q2	0.896154	0.81529	1.66638	1.78921	15310.4	10674.1	0.999891	0.999832	0.0888208	0.176638	0.50284	-0.991827	0.173047	0.330484	0.523618	-0.933414	11.1581	1.24607e-07	0.232815	4.02681e-07	0.367179	0.0050322	0.109932	#N/A	#N/A
Dnaja1	0.507506	0.598028	2.22949	1.94908	18079.2	12642.1	0.999877	0.999846	0.658499	0.438746	1.50087	0.585794	1.09801	0.783476	1.40146	0.48693	11.1475	0.000202469	0.000503078	0.000307856	0.00292476	0.00505645	0.110385	#N/A	#N/A
Caprin1	0.457052	0.56302	2.35795	2.1776	11029.9	12460.8	0.999786	0.999825	0.788668	0.564103	1.39809	0.48346	1.28025	0.951567	1.34541	0.428043	11.1436	1.94908e-06	0.00333442	4.81586e-06	0.0148957	0.00506545	0.110501	#N/A	#N/A
Ogn	0.907561	0.961778	2.10395	1.71439	12006.7	13770.1	0.999825	0.999876	0.113323	0.034188	3.3147	1.72888	0.194487	0.0655271	2.96804	1.56951	11.1388	0.00320962	0.355293	0.00383778	0.468718	0.00507649	0.110661	#N/A	#N/A
Pcbp2	0.426535	0.325145	2.3019	2.47811	10877	10994.5	0.999788	0.999775	0.803982	1.05413	0.762696	-0.39082	1.32006	1.67236	0.789338	-0.341285	11.1317	2.66454e-15	0.00335451	2.21764e-14	0.0149566	0.0050931	0.110944	#N/A	#N/A
Prol1	0.958941	0.994262	2.79728	4.96511	1.89366	12695.3	0.403684	0.999609	0.0796325	0.022792	3.49387	1.80483	0.114855	0.02849	4.03139	2.01128	11.1266	0.071109	0.453698	0.0744026	0.54138	0.00510484	0.111119	#N/A	#N/A
Creb3l2	0.916687	0.851672	1.65432	1.99758	17014.1	13600.7	0.999903	0.999853	0.0704441	0.168091	0.419083	-1.25469	0.137825	0.296296	0.465161	-1.1042	11.1199	9.26067e-07	0.119985	2.49617e-06	0.246198	0.00512051	0.11138	#N/A	#N/A
Ppp6r1	0.874814	0.791126	1.71261	1.86866	15792.6	13502.2	0.999892	0.999862	0.111792	0.213675	0.523185	-0.934606	0.214395	0.390313	0.54929	-0.864361	11.1101	2.43442e-07	0.119555	7.46051e-07	0.245954	0.00514321	0.111796	#N/A	#N/A
Psme4	0.657387	0.763635	1.95328	1.85622	10927.8	16840.4	0.999821	0.99989	0.375191	0.239316	1.56776	0.648709	0.669219	0.438746	1.5253	0.609091	11.1074	2.92183e-07	0.12404	8.72871e-07	0.252552	0.00514972	0.111843	#N/A	#N/A
Sdhaf4	0.658468	0.765527	1.91014	1.8226	16327.2	16520.5	0.999883	0.99989	0.361409	0.230769	1.56611	0.647181	0.652374	0.42735	1.52655	0.610279	11.1059	1.35381e-05	0.0596072	2.71449e-05	0.152194	0.00515304	0.111843	#N/A	#N/A
Pip5k1b	0.916938	0.838357	1.76993	1.76253	12037.3	12997.5	0.999853	0.999864	0.0781011	0.150997	0.517235	-0.951107	0.147014	0.2849	0.516018	-0.954506	11.0791	4.58975e-05	0.42504	8.14887e-05	0.522111	0.00521633	0.113151	#N/A	#N/A
Rps28	0.010089	0.00646359	7.65456	8.51372	7.34422	6.01837	0.489654	0.414143	6.4977	7.35613	0.883305	-0.179016	7.57734	8.45869	0.895805	-0.158744	11.075	0	0	0	0	0.00522609	0.11328	#N/A	#N/A
Prelid1	0.459123	0.568052	2.25089	2.09743	11777.6	10626.8	0.999809	0.999803	0.733538	0.527066	1.39174	0.476888	1.21746	0.905983	1.3438	0.426316	11.0716	0	0.0389381	0	0.109562	0.00523424	0.113374	#N/A	#N/A
Mast2	0.909005	0.83124	1.64928	1.75573	10587.4	16229	0.999844	0.999892	0.0765697	0.156695	0.488654	-1.03312	0.150077	0.296296	0.506508	-0.981342	11.067	7.77539e-05	0.390155	0.000129973	0.498089	0.00524504	0.113526	#N/A	#N/A
Fam53b	0.912069	0.839015	1.70676	1.89362	10729.9	18824.2	0.999841	0.999899	0.0781011	0.168091	0.464635	-1.10583	0.150077	0.304843	0.492307	-1.02237	11.0611	0.000122075	0.478537	0.000194076	0.561963	0.00525918	0.11375	#N/A	#N/A
St3gal5	0.77659	0.681648	1.7685	1.95988	16772.7	11582.8	0.999895	0.999831	0.209801	0.350427	0.5987	-0.740094	0.3951	0.623932	0.633242	-0.659172	11.0574	0.000228094	0.177491	0.00034308	0.312785	0.00526813	0.113827	#N/A	#N/A
Gins4	0.909591	0.968906	1.67692	1.7409	16946.8	16868.6	0.999901	0.999897	0.0781011	0.02849	2.74135	1.45489	0.151608	0.0541311	2.80076	1.48582	11.0564	4.18174e-06	0.0677296	9.54677e-06	0.166654	0.00527048	0.113827	#N/A	#N/A
Klc1	0.718806	0.609234	1.82442	1.91747	10291.8	16583.8	0.999823	0.999884	0.277182	0.415954	0.666376	-0.585591	0.513017	0.749288	0.684673	-0.546514	11.0473	5.10518e-06	0.00645641	1.13812e-05	0.0257389	0.00529236	0.11422	#N/A	#N/A
Sel1l3	0.931737	0.856793	1.77228	1.69102	19331.9	16628.6	0.999908	0.999898	0.0643185	0.125356	0.513086	-0.962726	0.12098	0.242165	0.499577	-1.00122	11.0447	2.24606e-05	0.333794	4.27237e-05	0.451507	0.00529857	0.11427	#N/A	#N/A
Pepd	0.955796	0.89603	1.59362	1.72634	10077.9	14320.9	0.999842	0.999879	0.0352221	0.0940171	0.374635	-1.41644	0.0704441	0.179487	0.392474	-1.34933	11.0141	3.55997e-05	0.057069	6.49558e-05	0.147139	0.00537272	0.115805	#N/A	#N/A
Rab13	0.855322	0.929648	1.7465	1.66035	10860.8	18392.3	0.999839	0.99991	0.133231	0.0598291	2.22687	1.15501	0.25268	0.116809	2.16319	1.11316	10.9978	0.00129569	0.151892	0.00167396	0.283022	0.00541286	0.116596	#N/A	#N/A
Ranbp1	0.70082	0.796588	1.92973	1.75076	12951.8	12308.5	0.999851	0.999858	0.321593	0.188034	1.71029	0.774239	0.577335	0.356125	1.62116	0.697024	10.9896	1.62572e-06	0.135637	4.11548e-06	0.264727	0.00543298	0.116948	#N/A	#N/A
Slc9a1	0.967328	0.911783	1.59362	1.64707	12798	18132.7	0.999875	0.999909	0.0260337	0.0740741	0.351455	-1.50859	0.0520674	0.145299	0.358346	-1.48057	10.9849	0.000230503	0.415889	0.000346266	0.517028	0.00544462	0.117114	#N/A	#N/A
Gm26870	0.954503	0.992849	1.64928	1.59362	10520.1	12149.6	0.999843	0.999869	0.0382848	0.00569801	6.71899	2.74824	0.0750383	0.011396	6.58461	2.7191	10.9775	0.000375272	0.530084	0.000541122	0.599541	0.00546304	0.117428	#N/A	#N/A
Aifm3	0.804151	0.701206	1.86099	1.88793	16966.4	12798.7	0.99989	0.999853	0.199081	0.310541	0.641078	-0.641428	0.364472	0.564103	0.646109	-0.630151	10.9682	2.28517e-09	0.050667	9.74896e-09	0.134432	0.00548613	0.117843	#N/A	#N/A
Vps41	0.835095	0.739806	1.69943	1.78478	13836.9	11313.1	0.999877	0.999842	0.145482	0.247863	0.586946	-0.7687	0.280245	0.464387	0.603472	-0.72864	10.9591	1.05993e-07	0.018214	3.49121e-07	0.0602562	0.0055088	0.118249	#N/A	#N/A
Slc25a42	0.955796	0.89501	1.59362	1.68243	10077.9	11157.4	0.999842	0.999849	0.0352221	0.0911681	0.386342	-1.37205	0.0704441	0.176638	0.398805	-1.32625	10.9565	8.23012e-06	0.227365	1.74147e-05	0.362928	0.00551528	0.118302	#N/A	#N/A
Ppp2r4	0.727249	0.614191	1.9202	1.94212	18979.4	11280.3	0.999899	0.999828	0.290965	0.418803	0.694753	-0.525429	0.523737	0.749288	0.698979	-0.516678	10.9509	6.28003e-06	0.214962	1.3704e-05	0.349001	0.0055295	0.118451	#N/A	#N/A
Chchd5	0.836174	0.918296	1.72932	1.81322	10533.9	17462.3	0.999836	0.999896	0.148545	0.0797721	1.86212	0.896946	0.283308	0.148148	1.91233	0.93533	10.9505	7.90586e-06	0.135135	1.68186e-05	0.26469	0.00553027	0.118451	#N/A	#N/A
Cat	0.734441	0.824121	1.96067	1.74945	14303.1	16444.8	0.999863	0.999894	0.292496	0.162393	1.80116	0.848927	0.520674	0.307692	1.69219	0.758891	10.9248	0.00020173	0.162277	0.000306929	0.294663	0.00559541	0.119702	#N/A	#N/A
Pih1d1	0.947403	0.882747	1.68872	1.74945	16091.2	13909.8	0.999895	0.999874	0.0459418	0.108262	0.424357	-1.23665	0.0888208	0.205128	0.433002	-1.20756	10.9245	0.000571302	0.295139	0.00079433	0.424521	0.00559603	0.119702	#N/A	#N/A
Purb	0.675504	0.569801	1.92547	2.07285	10468.5	11537.3	0.999816	0.99982	0.347626	0.51567	0.674126	-0.568909	0.624809	0.891738	0.700664	-0.513205	10.9179	1.6044e-06	0.00014884	4.07455e-06	0.000988932	0.00561294	0.11998	#N/A	#N/A
Arhgap26	0.947403	0.881768	1.68872	1.71088	17754.8	14424.5	0.999905	0.999881	0.0459418	0.105413	0.435826	-1.19817	0.0888208	0.202279	0.4391	-1.18738	10.9022	0.000396874	0.56302	0.000569501	0.626987	0.00565309	0.120761	#N/A	#N/A
Tmem126b	0.832155	0.915357	1.62405	1.64928	11265.9	12307.4	0.999856	0.999866	0.137825	0.0712251	1.93507	0.952385	0.272588	0.139601	1.95262	0.965412	10.8962	0.000463797	0.247993	0.000656401	0.384352	0.00566848	0.121004	#N/A	#N/A
Tcea3	0.8696	0.940364	1.72634	1.67205	13301.9	16482.4	0.99987	0.999899	0.117917	0.0512821	2.29939	1.20125	0.225115	0.0997151	2.25758	1.17478	10.8821	4.9576e-05	0.424822	8.73009e-05	0.522111	0.00570503	0.121706	#N/A	#N/A
Amfr	0.684415	0.575275	2.06719	2.16664	10286.8	11524.6	0.999799	0.999812	0.376723	0.54416	0.692302	-0.530526	0.652374	0.920228	0.708926	-0.496293	10.8749	9.85871e-05	0.0601363	0.000159951	0.153051	0.00572352	0.122015	#N/A	#N/A
Nr3c2	0.992312	0.958212	1.59362	1.70442	12684.3	19679.9	0.999874	0.999913	0.00612557	0.037037	0.165391	-2.59605	0.0122511	0.0712251	0.172006	-2.53947	10.8701	0.00598881	0.000799164	0.00692611	0.00436778	0.00573614	0.122198	#N/A	#N/A
Ext1	0.992312	0.957094	1.59362	1.59362	16100.2	13584.6	0.999901	0.999883	0.00612557	0.034188	0.179173	-2.48057	0.0122511	0.0683761	0.179173	-2.48057	10.8532	0.00614571	0.0662512	0.00710065	0.163866	0.00578021	0.12306	#N/A	#N/A
Hnrnpm	0.597247	0.700629	2.10648	1.94139	18288.8	13852.4	0.999885	0.99986	0.49464	0.324786	1.52297	0.606888	0.848392	0.581197	1.45973	0.545705	10.8437	1.69529e-06	0.0154252	4.26429e-06	0.0523442	0.00580511	0.123506	#N/A	#N/A
Tmem56	0.684573	0.785093	1.92743	1.80294	13751.1	11842.6	0.99986	0.999848	0.338438	0.207977	1.62728	0.702466	0.607963	0.387464	1.56908	0.64992	10.83	4.51377e-05	0.283066	8.01996e-05	0.415872	0.0058415	0.124164	#N/A	#N/A
Cyb5r3	0.564897	0.489195	2.06249	2.39832	16571.3	10024.1	0.999876	0.999761	0.517611	0.760684	0.680455	-0.555428	0.897397	1.22507	0.732526	-0.449048	10.829	0.000217572	0.014397	0.000328296	0.0497807	0.00584408	0.124164	#N/A	#N/A
Gm10260	0.428114	0.337384	2.19847	2.42499	13065.8	12443.3	0.999832	0.999805	0.748851	1.00285	0.746724	-0.421353	1.25727	1.60684	0.782453	-0.353925	10.8168	2.69224e-09	0.00453804	1.13027e-08	0.019607	0.00587652	0.12471	#N/A	#N/A
Pigm	0.951952	0.895951	1.59362	1.88932	13080.6	10198.9	0.999878	0.999815	0.0382848	0.108262	0.353631	-1.49968	0.0765697	0.196581	0.389507	-1.36028	10.8163	0.00175948	0.274883	0.00221288	0.409305	0.00587794	0.12471	#N/A	#N/A
Cyp2j6	0.888748	0.808009	1.74817	1.86975	17941	13157	0.999903	0.999858	0.102603	0.196581	0.521939	-0.938047	0.194487	0.358974	0.541785	-0.884207	10.7942	0.000152584	0.205075	0.000237857	0.339217	0.00593723	0.125894	#N/A	#N/A
Zfp768	0.904548	0.827681	1.62041	1.75253	10169.1	12721.6	0.999841	0.999862	0.0781011	0.159544	0.489526	-1.03054	0.154671	0.301994	0.512164	-0.965321	10.7886	1.28874e-06	0.326957	3.35187e-06	0.446483	0.00595216	0.126122	#N/A	#N/A
Rps25	0.0201952	0.0329013	6.84419	6.13637	7.65766	8.25709	0.528047	0.57367	5.69066	4.95726	1.14794	0.199051	6.70597	5.93447	1.13	0.176327	10.785	0	0	0	0	0.00596192	0.126239	#N/A	#N/A
Rab11a	0.536818	0.634571	2.1722	1.94908	15264.8	17559.2	0.999858	0.999889	0.595712	0.39886	1.49354	0.578731	1.00613	0.712251	1.4126	0.498353	10.7821	3.80574e-05	0.00324592	6.9174e-05	0.014582	0.00596982	0.126316	#N/A	#N/A
Vegfa	0.907749	0.837433	1.59362	1.84014	11485.7	13322.7	0.999861	0.999862	0.0735069	0.162393	0.452648	-1.14354	0.147014	0.299145	0.491446	-1.02489	10.7699	1.82747e-05	0.314238	3.57653e-05	0.440788	0.00600302	0.126935	#N/A	#N/A
Mroh1	0.864889	0.771657	1.75683	1.73429	10351.2	11025.9	0.99983	0.999843	0.125574	0.207977	0.603789	-0.727885	0.237366	0.396011	0.599392	-0.738429	10.7495	5.96597e-05	0.336661	0.00010262	0.452955	0.00605863	0.128035	#N/A	#N/A
Rasl12	0.958344	0.89858	1.65432	1.68547	14304.4	19233.8	0.999884	0.999912	0.0352221	0.0883191	0.398805	-1.32625	0.0689127	0.17094	0.403139	-1.31065	10.7302	4.11234e-05	0.490509	7.37299e-05	0.569778	0.0061121	0.129087	#N/A	#N/A
Cox5b	0.0991042	0.117653	4.39583	3.91665	18.9746	31.8506	0.811906	0.890496	3.07657	2.59259	1.18668	0.246927	3.96018	3.45584	1.14594	0.196531	10.7283	0	0	0	0	0.00611728	0.129104	#N/A	#N/A
Gatad1	0.707997	0.597896	1.92996	1.99804	10572.2	18065.6	0.999817	0.999889	0.313936	0.45584	0.688696	-0.53806	0.563553	0.803419	0.701443	-0.511601	10.7254	7.62518e-05	0.023318	0.000127913	0.0730652	0.00612517	0.129152	#N/A	#N/A
Aph1a	0.833377	0.738853	1.75543	1.83281	15793.6	10747	0.999889	0.999829	0.154671	0.259259	0.596587	-0.745195	0.292496	0.478632	0.611108	-0.710501	10.7243	6.07193e-05	0.282214	0.000104367	0.415626	0.00612839	0.129152	#N/A	#N/A
Scrg1	0.756654	0.653465	1.89421	1.98958	13172.9	13757.3	0.999856	0.999855	0.254211	0.390313	0.651301	-0.618605	0.460949	0.689459	0.668567	-0.580856	10.7158	0.000113602	0.150015	0.000181579	0.281756	0.00615198	0.129562	#N/A	#N/A
Fam84b	0.764636	0.673902	1.91291	2.14048	10749.2	14349.6	0.999822	0.999851	0.249617	0.410256	0.608442	-0.716809	0.45023	0.698006	0.645023	-0.632578	10.7092	0.000224283	0.0420546	0.000337992	0.115858	0.00617054	0.129864	#N/A	#N/A
Psma5	0.800923	0.885335	1.82311	1.71439	19084.3	16960.1	0.999904	0.999899	0.196018	0.102564	1.91118	0.934463	0.36294	0.196581	1.84626	0.884607	10.7047	0.000484484	0.49937	0.000682827	0.575841	0.00618294	0.129962	#N/A	#N/A
Dennd2a	0.973093	0.924514	1.59362	1.77388	18455.4	19289.4	0.999914	0.999908	0.0214395	0.0712251	0.301011	-1.73211	0.042879	0.133903	0.320224	-1.64285	10.703	0.00141681	0.491749	0.00181756	0.570102	0.00618784	0.129962	#N/A	#N/A
Csrp1	0.520242	0.416807	2.33655	2.5061	16851.6	11855.7	0.999861	0.999789	0.687596	0.925926	0.742603	-0.429336	1.12098	1.46154	0.766986	-0.382727	10.7028	8.59666e-06	8.22773e-07	1.80614e-05	7.74451e-06	0.00618848	0.129962	#N/A	#N/A
Stag1	0.971171	0.917763	1.59362	1.59362	13048.2	13334	0.999878	0.99988	0.0229709	0.0655271	0.350556	-1.51228	0.0459418	0.131054	0.350556	-1.51228	10.6984	0.000712308	0.613161	0.00097608	0.672408	0.00620081	0.130128	#N/A	#N/A
Rsu1	0.949322	0.885335	1.69222	1.71439	18109.6	16960.1	0.999907	0.999899	0.0444104	0.102564	0.433002	-1.20756	0.085758	0.196581	0.436247	-1.19678	10.6968	0.000323206	0.55861	0.000472362	0.623247	0.00620516	0.130128	#N/A	#N/A
Eif2b4	0.899993	0.962693	1.66911	1.83281	10564.6	16451.5	0.999842	0.999889	0.085758	0.037037	2.31547	1.2113	0.166922	0.0683761	2.44123	1.28761	10.6944	0.000182824	0.0172856	0.000280685	0.0575862	0.00621197	0.130178	#N/A	#N/A
Thoc5	0.963484	0.996424	1.59362	1.59362	15275.8	12179.6	0.999896	0.999869	0.0290965	0.002849	10.2129	3.35232	0.058193	0.00569801	10.2129	3.35232	10.668	0.00878283	0.508901	0.00998699	0.583711	0.00628667	0.131599	#N/A	#N/A
Thoc7	0.403488	0.500608	2.367	2.15647	11689.2	12216.3	0.999798	0.999824	0.871363	0.635328	1.37152	0.455773	1.41194	1.07692	1.31109	0.390769	10.6676	4.53106e-06	2.33542e-08	1.02849e-05	2.47305e-07	0.00628777	0.131599	#N/A	#N/A
H2-D1	0.736788	0.811542	2.26324	1.87457	14019.2	11282.6	0.999839	0.999834	0.359877	0.193732	1.8576	0.893442	0.595712	0.353276	1.68625	0.753818	10.659	3.3234e-06	0.0592849	7.80505e-06	0.151534	0.00631236	0.131968	#N/A	#N/A
Lrp10	0.799026	0.698507	1.9202	1.96553	10141.1	13232.1	0.999811	0.999851	0.214395	0.333333	0.643185	-0.636694	0.385911	0.592593	0.651225	-0.618772	10.6551	0	0.0207205	0	0.0665076	0.00632371	0.131968	#N/A	#N/A
Jup	0.746112	0.83824	1.98446	1.86693	12165.8	15158.7	0.999837	0.999877	0.284839	0.165242	1.72377	0.785566	0.503828	0.301994	1.66834	0.738411	10.655	0.000359299	0.0907866	0.000520088	0.203733	0.00632378	0.131968	#N/A	#N/A
Ctnnal1	0.907873	0.964245	1.77861	1.59363	14979.3	17145.2	0.999881	0.999907	0.0872894	0.02849	3.06386	1.61535	0.163859	0.0569801	2.87573	1.52393	10.6544	0.0019899	0.22602	0.00246735	0.361754	0.00632563	0.131968	#N/A	#N/A
Pllp	0.95964	0.903157	1.59362	1.7357	16389.4	18393.1	0.999903	0.999906	0.0321593	0.0883191	0.364126	-1.45749	0.0643185	0.168091	0.382641	-1.38594	10.6533	8.1331e-05	0.486187	0.000135191	0.566615	0.00632877	0.131968	#N/A	#N/A
Zfp651	0.819077	0.722792	1.76904	1.84995	11098.9	18381.2	0.999841	0.999899	0.169985	0.279202	0.608823	-0.715906	0.320061	0.512821	0.624119	-0.680106	10.6521	0.000101366	0.136107	0.000164011	0.264727	0.0063322	0.131968	#N/A	#N/A
Tom1l1	0.905752	0.966234	1.67361	1.85622	14258.1	11599.2	0.999883	0.99984	0.0811639	0.034188	2.37404	1.24735	0.157734	0.0626781	2.51657	1.33146	10.6489	0.000429295	0.220281	0.000610118	0.354482	0.00634131	0.132065	#N/A	#N/A
Eif1a	0.864671	0.935641	1.6861	1.59362	15398.3	14317.5	0.999891	0.999889	0.117917	0.0512821	2.29939	1.20125	0.228178	0.102564	2.22473	1.15363	10.6289	8.16985e-05	0.490749	0.000135707	0.569778	0.00639904	0.13319	#N/A	#N/A
Asf1a	0.921842	0.976023	1.62627	1.78233	12860.4	14846.1	0.999874	0.99988	0.0643185	0.022792	2.82198	1.49671	0.127106	0.042735	2.97427	1.57254	10.6125	1.00073e-05	0.0797776	2.06772e-05	0.186804	0.00644686	0.134103	#N/A	#N/A
Sirt3	0.848738	0.761118	1.66035	1.80088	16053.6	12093	0.999897	0.999851	0.128637	0.230769	0.557427	-0.843145	0.251149	0.430199	0.583796	-0.776465	10.6105	0.000193797	0.253185	0.00029619	0.389972	0.00645267	0.134129	#N/A	#N/A
Wdfy3	0.941647	0.872468	1.67958	1.63079	10521	16669.5	0.99984	0.999902	0.050536	0.105413	0.479409	-1.06067	0.0980092	0.207977	0.47125	-1.08544	10.5956	0.000534122	0.228871	0.000746575	0.364002	0.00649623	0.134951	#N/A	#N/A
Mgrn1	0.717885	0.629343	1.77504	2.0292	16040.3	11321	0.999889	0.999821	0.266462	0.430199	0.619393	-0.691073	0.500766	0.752137	0.665791	-0.586859	10.5919	3.0145e-05	0.020589	5.58625e-05	0.0662648	0.00650736	0.135089	#N/A	#N/A
Rap1a	0.570499	0.655439	2.09653	1.80254	16682.9	15925	0.999874	0.999887	0.523737	0.333333	1.57121	0.651876	0.900459	0.621083	1.44982	0.535876	10.5866	3.24902e-07	0.0122198	9.62132e-07	0.0435871	0.00652273	0.135315	#N/A	#N/A
Pptc7	0.901634	0.832619	1.74365	2.0255	12235.4	14083.9	0.999858	0.999856	0.0903522	0.193732	0.466377	-1.10043	0.171516	0.339031	0.5059	-0.983075	10.5741	1.22769e-10	0.357829	6.1919e-10	0.470754	0.00655983	0.135764	#N/A	#N/A
Pdk4	0.878872	0.946367	1.6562	1.59362	11515.2	10219.9	0.999856	0.999844	0.102603	0.042735	2.40092	1.26359	0.200613	0.0854701	2.34717	1.23092	10.5715	4.28863e-06	0.165757	9.77199e-06	0.299388	0.00656753	0.135764	#N/A	#N/A
Pgap2	0.902624	0.824892	1.79284	1.87104	11374.3	16426.6	0.999842	0.999886	0.093415	0.179487	0.520455	-0.942155	0.174579	0.327635	0.532845	-0.908212	10.5703	1.42462e-05	0.179873	2.84445e-05	0.314646	0.00657119	0.135764	#N/A	#N/A
Gadd45b	0.901009	0.957094	1.90281	1.59362	11846.4	13584.6	0.999839	0.999883	0.104135	0.034188	3.04594	1.60689	0.188361	0.0683761	2.75479	1.46194	10.5699	0.00240298	0.329552	0.00294719	0.448221	0.00657223	0.135764	#N/A	#N/A
Vav2	0.99039	0.953518	1.59362	1.59362	12097.9	15708.6	0.999868	0.999899	0.00765697	0.037037	0.206738	-2.27412	0.0153139	0.0740741	0.206738	-2.27412	10.5573	0.00482692	0.29478	0.00563734	0.424521	0.00660999	0.135764	#N/A	#N/A
Spsb1	1	0.982122	0	1.59362	1	17258.4	1	0.999908	0	0.014245	0	#NUM!	0	0.02849	0	#NUM!	10.5564	0.273987	0.988041	0.278254	0.991425	0.00661253	0.135764	#N/A	#N/A
Unc80	1	0.982122	0	1.59362	1	17258.4	1	0.999908	0	0.014245	0	#NUM!	0	0.02849	0	#NUM!	10.5564	0.273987	0.988041	0.278254	0.991425	0.00661279	0.135764	#N/A	#N/A
Gm4978	1	0.982122	0	1.59362	1	17258.4	1	0.999908	0	0.014245	0	#NUM!	0	0.02849	0	#NUM!	10.5564	0.273987	0.988041	0.278254	0.991425	0.00661279	0.135764	#N/A	#N/A
Slc39a11	1	0.982122	0	1.59362	1	17258.4	1	0.999908	0	0.014245	0	#NUM!	0	0.02849	0	#NUM!	10.5563	0.273987	0.988041	0.278254	0.991425	0.00661292	0.135764	#N/A	#N/A
Tmem198b	1	0.982122	0	1.59362	1	10573.2	1	0.999849	0	0.014245	0	#NUM!	0	0.02849	0	#NUM!	10.5562	0.274031	0.988148	0.278254	0.991425	0.00661318	0.135764	#N/A	#N/A
Ifnk	1	0.982122	0	1.59362	1	10573.2	1	0.999849	0	0.014245	0	#NUM!	0	0.02849	0	#NUM!	10.5562	0.274031	0.988148	0.278254	0.991425	0.00661318	0.135764	#N/A	#N/A
Gm28592	1	0.982122	0	1.59362	1	10573.2	1	0.999849	0	0.014245	0	#NUM!	0	0.02849	0	#NUM!	10.5562	0.274031	0.988148	0.278254	0.991425	0.00661318	0.135764	#N/A	#N/A
Focad	1	0.982122	0	1.59362	1	10573.2	1	0.999849	0	0.014245	0	#NUM!	0	0.02849	0	#NUM!	10.5561	0.274031	0.988148	0.278254	0.991425	0.00661344	0.135764	#N/A	#N/A
Cep128	1	0.982122	0	1.59362	1	10573.2	1	0.999849	0	0.014245	0	#NUM!	0	0.02849	0	#NUM!	10.5561	0.274031	0.988148	0.278254	0.991425	0.00661344	0.135764	#N/A	#N/A
Nfu1	0.880564	0.947505	1.71813	1.68243	14900.1	19402.6	0.999885	0.999913	0.107198	0.045584	2.35165	1.23367	0.205207	0.0883191	2.32347	1.21628	10.5561	3.88709e-09	0.269074	1.59519e-08	0.40522	0.00661367	0.135764	#N/A	#N/A
Sorbs2	0.613574	0.492106	2.29852	2.12598	11599.5	13320.2	0.999802	0.99984	0.540582	0.632479	0.854704	-0.226503	0.888208	1.07977	0.822589	-0.281757	10.5464	1.11942e-07	0.0197534	3.63736e-07	0.0640095	0.00664255	0.136269	#N/A	#N/A
Gmpr	0.872035	0.939217	1.74722	1.59363	15560.4	15414.5	0.999888	0.999897	0.117917	0.048433	2.43465	1.28371	0.223583	0.0968661	2.30817	1.20675	10.5439	1.84429e-05	0.134619	3.6035e-05	0.264335	0.00665014	0.13633	#N/A	#N/A
Creld1	0.960264	0.901062	1.65719	1.64136	11092.5	11016.6	0.999851	0.999851	0.0336907	0.0826211	0.407773	-1.29416	0.0658499	0.162393	0.405497	-1.30224	10.542	0.000138617	0.41429	0.000218036	0.516936	0.00665584	0.136352	#N/A	#N/A
Pkp3	0.905752	0.965343	1.67361	1.72634	14302.3	18447	0.999883	0.999906	0.0811639	0.031339	2.58986	1.37288	0.157734	0.0598291	2.6364	1.39857	10.5367	1.45951e-05	0.295482	2.90677e-05	0.424521	0.00667199	0.13651	#N/A	#N/A
Immp1l	0.602225	0.717495	1.9288	1.94637	15609.5	11329.5	0.999876	0.999828	0.427259	0.307692	1.38859	0.473622	0.767228	0.549858	1.39532	0.480598	10.5364	1.25767e-05	0.00516555	2.5389e-05	0.0217031	0.00667278	0.13651	#N/A	#N/A
Appl2	0.797401	0.717189	1.87457	2.17596	15090.4	11015.3	0.999876	0.999803	0.20827	0.364672	0.571114	-0.808149	0.379786	0.615385	0.617152	-0.696303	10.5301	0.000172273	0.133285	0.000265864	0.262366	0.00669191	0.136811	#N/A	#N/A
Khdrbs3	0.975015	0.927122	1.59362	1.72008	10468.4	18697.7	0.999848	0.999908	0.0199081	0.0655271	0.303815	-1.71873	0.0398162	0.125356	0.317625	-1.6546	10.5275	0.000631184	0.321094	0.000872475	0.443585	0.00669979	0.136877	#N/A	#N/A
Zfand6	0.580772	0.687276	2.06388	1.94049	14325.8	11144.4	0.999856	0.999826	0.499234	0.339031	1.47253	0.558298	0.865237	0.606838	1.42581	0.511785	10.5158	3.97661e-07	0.00784622	1.16307e-06	0.0304603	0.00673528	0.137516	#N/A	#N/A
Ubxn6	0.706834	0.797519	1.97975	1.77288	13655.7	14044.9	0.999855	0.999874	0.327718	0.190883	1.71685	0.779766	0.580398	0.358974	1.61682	0.693162	10.5128	2.91445e-05	0.130746	5.41353e-05	0.261302	0.00674441	0.137608	#N/A	#N/A
Kirrel	0.976937	0.931622	1.59362	1.79161	17038.2	15330.9	0.999906	0.999883	0.0183767	0.0655271	0.280445	-1.83421	0.0367534	0.122507	0.300011	-1.73691	10.5064	0.00262277	0.506077	0.00319857	0.582106	0.0067641	0.137919	#N/A	#N/A
Jun	0.860922	0.932467	1.88289	1.85622	13372.1	10476.5	0.999859	0.999823	0.143951	0.0683761	2.10528	1.07401	0.261868	0.125356	2.08899	1.06281	10.5001	0.000248582	0.469693	0.000370317	0.553183	0.00678339	0.13822	#N/A	#N/A
Btbd10	0.578803	0.600838	2.47963	1.94139	14881.1	15881.5	0.999833	0.999878	0.658499	0.433048	1.52061	0.604653	1.04441	0.774929	1.34775	0.430553	10.46	0.000118455	0.000640399	0.0001887	0.00359108	0.00690735	0.140687	#N/A	#N/A
Dst	0.919921	0.847113	1.6255	1.7144	17452	14688.1	0.999907	0.999883	0.0658499	0.136752	0.481528	-1.05431	0.130168	0.262108	0.496621	-1.00978	10.4563	2.84297e-10	0.320981	1.38756e-09	0.443585	0.00691904	0.14083	#N/A	#N/A
Hars	0.79188	0.877156	1.78069	1.66982	13488.2	12709.4	0.999868	0.999869	0.19755	0.105413	1.87405	0.906162	0.370597	0.205128	1.80666	0.853326	10.4434	0.00144349	0.287192	0.00184879	0.41844	0.00695953	0.141567	#N/A	#N/A
Cdk19	0.776696	0.675315	1.89963	1.96553	18392.2	18971.6	0.999897	0.999896	0.234303	0.358974	0.652702	-0.615504	0.424196	0.638177	0.6647	-0.589225	10.4393	5.27719e-08	0.0296443	1.81676e-07	0.0887833	0.0069724	0.141733	#N/A	#N/A
Cbx6	0.893832	0.809923	1.90399	1.82861	15072.9	13370.3	0.999874	0.999863	0.111792	0.188034	0.594529	-0.750182	0.202144	0.347578	0.581578	-0.781955	10.4371	1.22347e-05	0.117155	2.47829e-05	0.242129	0.00697936	0.141777	#N/A	#N/A
Pabpn1	0.957718	0.907233	1.59362	1.96553	13693.1	10190.9	0.999884	0.999807	0.0336907	0.102564	0.328484	-1.60611	0.0673813	0.182336	0.369544	-1.43618	10.4334	8.46668e-05	0.144344	0.000140049	0.275407	0.00699104	0.141918	#N/A	#N/A
Fads6	0.8987	0.817822	1.87456	1.86099	13632.2	17183.7	0.999863	0.999892	0.104135	0.185185	0.562328	-0.830517	0.189893	0.339031	0.560104	-0.836233	10.426	4.03742e-05	0.18909	7.27166e-05	0.323773	0.00701454	0.142303	#N/A	#N/A
Rogdi	0.837669	0.912856	1.83016	1.70003	16514.1	17513.5	0.999889	0.999903	0.160796	0.0769231	2.09035	1.06375	0.29709	0.148148	2.00536	1.00386	10.4135	5.01194e-07	0.334566	1.44101e-06	0.451584	0.00705422	0.142963	#N/A	#N/A
Lamb1	0.965154	0.907037	1.80186	1.59362	17284.2	15311.1	0.999896	0.999896	0.0336907	0.0740741	0.454824	-1.13662	0.0627871	0.148148	0.423813	-1.2385	10.4067	5.76741e-06	0.190658	1.26435e-05	0.324146	0.0070759	0.142963	#N/A	#N/A
Smarca4	0.746491	0.649293	1.75787	1.91717	14633	13721.1	0.99988	0.99986	0.235835	0.373219	0.631893	-0.662248	0.445636	0.672365	0.662788	-0.59338	10.404	0.000705072	0.0448588	0.000966724	0.122024	0.00708458	0.142963	#N/A	#N/A
Fpgs	0.976937	1	1.59362	0	17051.6	1	0.999907	1	0.0183767	0	#DIV/0!	#DIV/0!	0.0367534	0	#DIV/0!	#DIV/0!	10.4022	0.0118398	0.953982	0.013266	0.991425	0.00709038	0.142963	#N/A	#N/A
Sct	0.976937	1	1.59362	0	17049.2	1	0.999907	1	0.0183767	0	#DIV/0!	#DIV/0!	0.0367534	0	#DIV/0!	#DIV/0!	10.4022	0.0118398	0.953982	0.013266	0.991425	0.00709038	0.142963	#N/A	#N/A
Gm15879	0.976937	1	1.59362	0	17049.2	1	0.999907	1	0.0183767	0	#DIV/0!	#DIV/0!	0.0367534	0	#DIV/0!	#DIV/0!	10.4022	0.0118398	0.953982	0.013266	0.991425	0.00709038	0.142963	#N/A	#N/A
Lrwd1	0.976937	1	1.59362	0	17038.2	1	0.999906	1	0.0183767	0	#DIV/0!	#DIV/0!	0.0367534	0	#DIV/0!	#DIV/0!	10.4022	0.0118398	0.953982	0.013266	0.991425	0.00709038	0.142963	#N/A	#N/A
Nmb	0.976937	1	1.59362	0	17038.2	1	0.999906	1	0.0183767	0	#DIV/0!	#DIV/0!	0.0367534	0	#DIV/0!	#DIV/0!	10.4022	0.0118398	0.953982	0.013266	0.991425	0.00709038	0.142963	#N/A	#N/A
Artn	0.977538	1	1.70443	0	12362.3	1	0.999862	1	0.0199081	0	#DIV/0!	#DIV/0!	0.0382848	0	#DIV/0!	#DIV/0!	10.4021	0.0130849	0.938221	0.0146058	0.991425	0.00709048	0.142963	#N/A	#N/A
Nudt14	0.850061	0.928069	1.64438	1.78233	10302.9	12346.5	0.99984	0.999856	0.125574	0.0683761	1.83652	0.876978	0.246554	0.128205	1.92312	0.943452	10.3949	3.16672e-08	0.27247	1.1381e-07	0.407502	0.00711357	0.143335	#N/A	#N/A
Smagp	0.921105	0.845005	1.68872	1.65432	14593.3	10071.7	0.999884	0.999836	0.0689127	0.131054	0.525834	-0.927321	0.133231	0.25641	0.519602	-0.944522	10.3934	2.04772e-07	0.344879	6.36592e-07	0.460635	0.00711868	0.14334	#N/A	#N/A
Slc15a4	0.904941	0.832715	1.72376	1.90745	13769.2	10834.1	0.999875	0.999824	0.085758	0.176638	0.485501	-1.04245	0.163859	0.319088	0.513523	-0.9615	10.388	0.000171704	0.268666	0.000265158	0.405134	0.00713602	0.143594	#N/A	#N/A
Snx25	0.922175	0.848093	1.75129	1.74421	17737.2	16171.9	0.999901	0.999892	0.0719755	0.139601	0.51558	-0.955733	0.136294	0.264957	0.5144	-0.959037	10.3852	1.27496e-07	0.378788	4.11455e-07	0.489105	0.00714482	0.143674	#N/A	#N/A
Adcy2	0.988469	0.949943	1.59362	1.59363	14887.3	13292.2	0.999893	0.99988	0.00918836	0.039886	0.230365	-2.118	0.0183767	0.0797721	0.230365	-2.118	10.3745	0.00218973	0.0487342	0.00270523	0.130619	0.00717959	0.144284	#N/A	#N/A
Sod3	0.962184	0.905719	1.66035	1.69221	10807.6	11404.9	0.999846	0.999852	0.0321593	0.0826211	0.389238	-1.36128	0.0627871	0.159544	0.393541	-1.34541	10.3695	1.65372e-05	0.0543509	3.258e-05	0.142769	0.00719585	0.144347	#N/A	#N/A
Mrpl14	0.471573	0.548669	2.31552	2.00105	13204.5	12398.2	0.999825	0.999839	0.74732	0.512821	1.45727	0.543272	1.22358	0.903134	1.35482	0.438101	10.3692	1.52891e-11	0.00661387	8.49315e-11	0.0262343	0.00719684	0.144347	#N/A	#N/A
Rapgef4	0.822785	0.727803	1.99618	2.03054	18862.8	14413.3	0.999894	0.999859	0.200613	0.316239	0.634369	-0.656605	0.353752	0.552707	0.640036	-0.643776	10.369	6.57424e-05	0.103506	0.00011192	0.22218	0.00719743	0.144347	#N/A	#N/A
Pik3ca	0.842934	0.746912	1.82325	1.78986	10162.2	14619.2	0.999821	0.999878	0.154671	0.242165	0.638699	-0.646791	0.286371	0.452991	0.632177	-0.6616	10.3567	0.000455176	0.290502	0.000644584	0.421379	0.0072377	0.145067	#N/A	#N/A
Rnf13	0.72902	0.628716	1.88189	2.0181	10324.3	16901.6	0.999818	0.999881	0.280245	0.42735	0.655773	-0.608731	0.509954	0.749288	0.680585	-0.555153	10.348	2.30308e-05	0.0441326	4.36334e-05	0.120325	0.00726607	0.145543	#N/A	#N/A
Tmbim6	0.557859	0.441596	2.5873	2.38776	15832.1	12193.5	0.999837	0.999804	0.735069	0.826211	0.889687	-0.16863	1.14395	1.33333	0.857963	-0.221012	10.345	2.64233e-14	0.0222256	1.97716e-13	0.0701986	0.00727589	0.145642	#N/A	#N/A
Serpine2	0.994964	0.96636	2.43248	2.45605	15828.8	3.63794	0.999846	0.596971	0.00765697	0.0541311	0.141452	-2.82161	0.0122511	0.0826211	0.148281	-2.75359	10.34	0.0951719	0.72153	0.0994483	0.77442	0.0072922	0.145873	#N/A	#N/A
Lrfn5	0.979947	0.93425	1.83281	1.73324	14166.7	10598.8	0.999871	0.999836	0.0199081	0.0598291	0.33275	-1.58749	0.0367534	0.11396	0.322511	-1.63258	10.3279	0.000465489	0.491446	0.000658083	0.570029	0.00733228	0.14655	#N/A	#N/A
Chrdl1	0.888549	0.805254	1.90992	1.88719	17556.5	10960.5	0.999891	0.999828	0.117917	0.202279	0.582943	-0.778573	0.212864	0.367521	0.579187	-0.787898	10.3269	3.1205e-05	0.240887	5.76018e-05	0.377152	0.00733549	0.14655	#N/A	#N/A
Nalcn	0.996156	0.96782	1.59362	1.59362	17676	12009.8	0.99991	0.999867	0.00306279	0.025641	0.119449	-3.06554	0.00612557	0.0512821	0.119449	-3.06554	10.3246	0.050173	0.0539879	0.0530585	0.14213	0.0073434	0.146609	#N/A	#N/A
Ablim3	0.978859	0.93322	1.59363	1.66384	13316.3	11282.5	0.99988	0.999853	0.0168453	0.0569801	0.295636	-1.75811	0.0336907	0.111111	0.303216	-1.72158	10.3143	0.000324951	0.78943	0.000474328	0.84083	0.00737763	0.147201	#N/A	#N/A
Cd1d1	0.94986	0.989273	1.7409	1.59362	15944.7	17188.2	0.999891	0.999907	0.0459418	0.00854701	5.37519	2.42632	0.0872894	0.017094	5.10643	2.35232	10.3082	0.00927644	0.67718	0.0105331	0.731786	0.0073977	0.147507	#N/A	#N/A
Calu	0.780414	0.68656	1.77139	1.92697	18153.9	11076.4	0.999902	0.999826	0.206738	0.336182	0.614958	-0.701439	0.388974	0.603989	0.644009	-0.634848	10.3029	3.09389e-05	0.158027	5.71996e-05	0.291251	0.00741571	0.14777	#N/A	#N/A
Yae1d1	0.745753	0.645648	1.97563	2.09041	11482.7	12581	0.999828	0.999834	0.283308	0.430199	0.65855	-0.602635	0.502297	0.740741	0.678101	-0.560428	10.2923	4.00277e-08	0.0608727	1.41078e-07	0.154263	0.00745105	0.148383	#N/A	#N/A
Tbcc	0.876182	0.942792	1.69444	1.59362	10074.3	18773.8	0.999832	0.999915	0.108729	0.045584	2.38524	1.25414	0.209801	0.0911681	2.30125	1.20242	10.2855	0.000659465	0.355106	0.000908392	0.468718	0.00747419	0.148532	#N/A	#N/A
Fbxo22	0.854584	0.931622	1.61126	1.79161	11898	15330.9	0.999865	0.999883	0.117917	0.0655271	1.79952	0.847613	0.234303	0.122507	1.91257	0.935511	10.2853	6.4892e-05	0.294864	0.000110737	0.424521	0.00747462	0.148532	#N/A	#N/A
Ypel1	0.94874	0.989273	1.64313	1.59362	13117.9	17188.2	0.999875	0.999907	0.042879	0.00854701	5.01685	2.32678	0.0842266	0.017094	4.92726	2.30079	10.2849	0.00219217	0.453736	0.00270683	0.54138	0.00747591	0.148532	#N/A	#N/A
Nucb1	0.868715	0.781543	1.76136	1.79973	12149.1	18965.1	0.999855	0.999905	0.122511	0.210826	0.581102	-0.783137	0.23124	0.393162	0.588155	-0.765732	10.2833	2.6485e-05	0.0346329	4.96621e-05	0.0993342	0.00748133	0.148532	#N/A	#N/A
Ppcs	0.852458	0.922503	1.83715	1.65432	15533.8	10049	0.999882	0.999835	0.147014	0.0655271	2.24356	1.16579	0.271057	0.128205	2.11424	1.08014	10.2826	0.00128923	0.206259	0.00166742	0.340516	0.00748374	0.148532	#N/A	#N/A
Metrn	0.570194	0.479294	2.09147	2.33083	10572.7	12119	0.999802	0.999808	0.522205	0.74359	0.702276	-0.50989	0.898928	1.21368	0.740666	-0.433105	10.2794	4.7367e-05	0.0307206	8.38467e-05	0.0912005	0.00749459	0.148649	#N/A	#N/A
Gpatch2	0.983287	0.939217	1.7409	1.59363	16291.1	15414.5	0.999893	0.999897	0.0153139	0.048433	0.316188	-1.66115	0.0290965	0.0968661	0.300378	-1.73515	10.2748	0.00433173	0.390935	0.00509414	0.498279	0.00751017	0.14886	#N/A	#N/A
Eml1	0.986547	0.946367	1.59362	1.59362	14475	10219.9	0.99989	0.999844	0.0107198	0.042735	0.250842	-1.99515	0.0214395	0.0854701	0.250842	-1.99515	10.2691	0.000606025	0.406769	0.000840638	0.511046	0.00752963	0.14915	#N/A	#N/A
Tmem208	0.760037	0.849028	1.88901	1.77388	11401.4	12222.8	0.999834	0.999855	0.249617	0.14245	1.75231	0.80926	0.453292	0.267806	1.69261	0.759253	10.2611	5.38829e-11	0.123493	2.80286e-10	0.251871	0.00755686	0.149499	#N/A	#N/A
Whrn	0.980781	0.936792	1.59362	1.66772	11272.9	15506.9	0.999859	0.999892	0.0153139	0.0541311	0.282905	-1.82161	0.0306279	0.105413	0.290551	-1.78314	10.261	0.00225471	0.159876	0.00278116	0.292388	0.00755714	0.149499	#N/A	#N/A
Gmfg	0.955796	0.992849	1.59362	1.59362	10077.9	12149.6	0.999842	0.999869	0.0352221	0.00569801	6.18147	2.62795	0.0704441	0.011396	6.18147	2.62795	10.2559	0.000996085	0.452469	0.00131701	0.540411	0.00757449	0.149745	#N/A	#N/A
Rasgef1c	0.916938	0.84097	1.76993	1.73774	11890.4	10342.3	0.999851	0.999832	0.0781011	0.145299	0.537519	-0.895612	0.147014	0.276353	0.531978	-0.910562	10.245	3.38474e-08	0.388922	1.21095e-07	0.497821	0.00761179	0.150354	#N/A	#N/A
Agap1	0.980781	0.935641	1.59362	1.59362	11272.9	14317.5	0.999859	0.999889	0.0153139	0.0512821	0.298622	-1.74361	0.0306279	0.102564	0.298622	-1.74361	10.2441	0.00193188	0.0783086	0.00240295	0.184274	0.00761504	0.150354	#N/A	#N/A
Rpp21	0.711066	0.805326	1.84975	1.71226	14148.9	10631.4	0.999869	0.999839	0.290965	0.173789	1.67424	0.743506	0.534456	0.333333	1.60337	0.681107	10.2419	0.000884522	0.481297	0.00118028	0.563698	0.00762263	0.150404	#N/A	#N/A
Gtf2a2	0.700815	0.797401	1.96553	1.85622	17039	12536.3	0.999885	0.999852	0.330781	0.205128	1.61256	0.689351	0.588055	0.376068	1.56369	0.644956	10.2369	7.2381e-06	0.446893	1.55374e-05	0.537319	0.00763978	0.150645	#N/A	#N/A
Palm	0.935292	0.982122	1.63297	1.59362	18197.2	10573.2	0.99991	0.999849	0.0535988	0.014245	3.76263	1.91174	0.105666	0.02849	3.70888	1.89098	10.2319	0.00464743	0.379946	0.00544112	0.4898	0.00765704	0.150888	#N/A	#N/A
Trappc2l	0.527855	0.613708	2.05961	1.79219	17800.1	12269.4	0.999884	0.999854	0.56049	0.37037	1.51332	0.59772	0.972435	0.692308	1.40463	0.490188	10.2288	1.57441e-05	0.00961434	3.11627e-05	0.0355776	0.00766772	0.150999	#N/A	#N/A
Mtx3	0.945485	0.883668	1.68547	1.78779	15423.1	13388	0.999891	0.999866	0.0474732	0.111111	0.427259	-1.22682	0.0918836	0.207977	0.441797	-1.17855	10.224	0.000153552	0.129528	0.000238992	0.259933	0.00768428	0.151227	#N/A	#N/A
Wwox	0.984625	0.942792	1.59362	1.59362	11036.1	18773.8	0.999856	0.999915	0.0122511	0.045584	0.26876	-1.89561	0.0245023	0.0911681	0.26876	-1.89561	10.2223	0.00138709	0.269538	0.00178233	0.40522	0.00769034	0.151245	#N/A	#N/A
Ciz1	0.892576	0.813466	1.75343	1.83281	18807	11178.2	0.999907	0.999836	0.0995406	0.185185	0.537519	-0.895612	0.188361	0.34188	0.550957	-0.859988	10.2082	1.11933e-12	0.28533	6.96862e-12	0.41675	0.00773929	0.152121	#N/A	#N/A
Arl2bp	0.611678	0.515237	1.93632	2.13339	18632.4	18622.8	0.999896	0.999885	0.419602	0.606838	0.691457	-0.532289	0.751914	1.03419	0.727058	-0.459858	10.1922	2.60718e-08	0.0064162	9.54357e-08	0.0256648	0.00779535	0.153137	#N/A	#N/A
Tlk2	0.898314	0.816999	1.76203	1.74365	14523.1	10690.7	0.999879	0.999837	0.0949464	0.168091	0.564851	-0.824059	0.179173	0.319088	0.561516	-0.832602	10.189	1.48942e-08	0.178872	5.70743e-08	0.313315	0.00780656	0.153256	#N/A	#N/A
Krtcap3	0.884945	0.947505	1.82349	1.68243	19070.3	19402.6	0.999904	0.999913	0.113323	0.045584	2.48603	1.31384	0.209801	0.0883191	2.37549	1.24822	10.178	0.000327341	0.303973	0.000477523	0.431493	0.00784538	0.153927	#N/A	#N/A
Mpdz	0.795205	0.699183	1.81708	1.91312	11809.6	10282	0.999846	0.999814	0.200613	0.319088	0.628705	-0.669544	0.372129	0.575499	0.64662	-0.629011	10.1729	1.4469e-05	0.11693	2.88408e-05	0.242022	0.00786365	0.154082	#N/A	#N/A
Mapk14	0.896154	0.958212	1.66638	1.70442	15310.4	19679.9	0.999891	0.999913	0.0888208	0.037037	2.39816	1.26193	0.173047	0.0712251	2.42959	1.28071	10.1728	6.86911e-05	0.258355	0.000116133	0.396096	0.00786367	0.154082	#N/A	#N/A
Zfp638	0.759424	0.852583	1.79508	1.77801	16348.4	11452.4	0.99989	0.999845	0.23124	0.139601	1.65644	0.728083	0.431853	0.262108	1.64761	0.720377	10.1713	8.05008e-05	0.0324869	0.000133905	0.0951343	0.00786913	0.154087	#N/A	#N/A
Psen2	0.940282	0.87982	1.71813	1.9202	10342.9	13887.5	0.999834	0.999862	0.0535988	0.128205	0.41807	-1.25818	0.102603	0.230769	0.444615	-1.16937	10.1665	0.000152621	0.17719	0.000237857	0.31272	0.00788636	0.154325	#N/A	#N/A
Mfn1	0.785128	0.680277	1.83877	1.81781	18783.5	13931.8	0.999902	0.99987	0.214395	0.31339	0.684115	-0.547689	0.3951	0.581197	0.679804	-0.55681	10.1612	0	0.213063	0	0.348077	0.00790513	0.154594	#N/A	#N/A
Gm8797	0.866018	0.935641	1.66876	1.59362	12839.5	14317.5	0.99987	0.999889	0.114855	0.0512821	2.23966	1.16328	0.223583	0.102564	2.17994	1.12429	10.1552	1.69075e-05	0.253156	3.32543e-05	0.389972	0.00792641	0.154912	#N/A	#N/A
Gpm6b	0.589852	0.515656	2.22906	2.57052	11360.4	13893.8	0.999804	0.999815	0.548239	0.797721	0.687257	-0.541079	0.914242	1.24501	0.734322	-0.445514	10.1471	5.58248e-05	0.00146231	9.72221e-05	0.0074274	0.00795564	0.155388	#N/A	#N/A
Hmgn2	0.848518	0.921339	1.70849	1.59362	11232.5	15550.7	0.999848	0.999898	0.134763	0.0626781	2.15008	1.10439	0.258806	0.125356	2.06456	1.04584	10.1368	8.65909e-05	0.325753	0.000142734	0.445867	0.00799238	0.156012	#N/A	#N/A
Gpalpp1	0.900705	0.961778	1.61938	1.71439	17833.3	13770.1	0.999909	0.999876	0.0811639	0.034188	2.37404	1.24735	0.160796	0.0655271	2.45389	1.29507	10.109	0.00109784	0.371051	0.00144038	0.483059	0.00809331	0.157909	#N/A	#N/A
Hist1h2be	0.883006	0.947505	1.7409	1.68243	18373.2	19402.6	0.999905	0.999913	0.107198	0.045584	2.35165	1.23367	0.203675	0.0883191	2.30613	1.20547	10.0915	0.000799052	0.194505	0.0010812	0.328899	0.00815747	0.159075	#N/A	#N/A
Rbm45	0.930696	0.978547	1.70145	1.59362	14264.7	12300.7	0.999881	0.99987	0.0612557	0.017094	3.58346	1.84135	0.117917	0.034188	3.44908	1.78621	10.0899	0.000220951	0.393807	0.000333182	0.500059	0.00816326	0.159083	#N/A	#N/A
Cd63	0.256627	0.229208	3.34966	2.97175	15.4263	88.588	0.821599	0.967543	1.78254	1.5584	1.14383	0.193866	2.49005	2.2906	1.08707	0.120448	10.07	0.0186038	0.0085054	0.0205918	0.0323707	0.00823661	0.160429	#N/A	#N/A
Cbr4	0.929528	0.978547	1.62979	1.59362	10501.9	12300.7	0.999845	0.99987	0.058193	0.017094	3.40429	1.76735	0.114855	0.034188	3.35949	1.74824	10.0642	0.00374719	0.00942686	0.00443972	0.034993	0.00825832	0.160725	#N/A	#N/A
Synj2bp	0.601938	0.526294	2.0659	2.38767	12991.6	15438.4	0.999841	0.999845	0.474732	0.700855	0.677362	-0.562002	0.822358	1.13105	0.727072	-0.459829	10.0631	5.04862e-10	0.0160607	2.38078e-09	0.0544229	0.00826247	0.160725	#N/A	#N/A
Aak1	0.867676	0.779702	1.86327	1.83642	16542.1	13468.5	0.999887	0.999864	0.134763	0.219373	0.614308	-0.702967	0.246554	0.404558	0.609441	-0.714442	10.036	0.000359369	0.398525	0.000520088	0.502573	0.00836362	0.162617	#N/A	#N/A
Dag1	0.894489	0.817822	1.7562	1.86099	17555.1	14426.6	0.9999	0.999871	0.0980092	0.185185	0.52925	-0.91798	0.185299	0.339031	0.546553	-0.871566	10.0263	1.48788e-10	0.341994	7.43e-10	0.458239	0.00840045	0.163236	#N/A	#N/A
Thra	0.727265	0.62043	1.95962	1.98906	18555.7	16671.4	0.999894	0.999881	0.300153	0.42735	0.702358	-0.509721	0.534456	0.754986	0.707903	-0.498377	10.0169	4.05536e-07	0.0477882	1.18464e-06	0.128665	0.00843602	0.163829	#N/A	#N/A
2700094K13Rik	0.782628	0.862868	1.86693	1.66206	10013.8	18407.8	0.999814	0.99991	0.222052	0.116809	1.90098	0.926745	0.405819	0.22792	1.78053	0.832308	10.0094	0.000493813	0.123723	0.000694765	0.252124	0.0084645	0.164281	#N/A	#N/A
Ptgfrn	0.955796	0.899594	1.59362	1.73086	10077.9	12024	0.999842	0.999856	0.0352221	0.0911681	0.386342	-1.37205	0.0704441	0.173789	0.405342	-1.30279	10.0013	0.000125128	0.17385	0.000198664	0.309821	0.00849543	0.164695	#N/A	#N/A
Cdc14a	0.957718	0.904961	1.59362	1.82861	13693.1	13202.4	0.999884	0.999862	0.0336907	0.0940171	0.358346	-1.48057	0.0673813	0.173789	0.387719	-1.36692	10.0009	3.66155e-06	0.276446	8.4651e-06	0.410344	0.00849673	0.164695	#N/A	#N/A
Ccs	0.807158	0.8889	1.79471	1.71813	17177.3	12227.2	0.999896	0.99986	0.185299	0.0997151	1.85828	0.893968	0.346095	0.190883	1.81312	0.858478	9.9995	0.000669265	0.156828	0.000919223	0.289829	0.00850226	0.164695	#N/A	#N/A
Pnpla2	0.84139	0.758901	1.71861	1.90249	11934.4	18616.7	0.999856	0.999898	0.14242	0.253561	0.561677	-0.832187	0.272588	0.458689	0.594276	-0.750795	9.99692	1.44238e-05	0.0562484	2.87749e-05	0.145815	0.00851214	0.16478	#N/A	#N/A
Ptpra	0.765317	0.657152	1.88583	1.82816	10564.9	15244.3	0.999822	0.99988	0.243492	0.339031	0.718198	-0.477547	0.442573	0.626781	0.706105	-0.502046	9.99205	4.88351e-10	0.0124484	2.32138e-09	0.0442693	0.00853083	0.165037	#N/A	#N/A
Mpp5	0.837699	0.911783	1.77388	1.64707	11032	18132.7	0.999839	0.999909	0.153139	0.0740741	2.06738	1.0478	0.287902	0.145299	1.98144	0.986552	9.98886	0.000596914	0.459354	0.000828969	0.546717	0.00854307	0.165168	#N/A	#N/A
Atg3	0.815912	0.89858	1.68872	1.68547	12798.8	19233.8	0.999868	0.999912	0.160796	0.0883191	1.82063	0.864437	0.310873	0.17094	1.81861	0.862833	9.98462	1.6091e-07	0.565292	5.07553e-07	0.629222	0.00855941	0.165378	#N/A	#N/A
Adgrg6	0.855544	0.790325	2.55488	1.84792	17960.5	13995.7	0.999858	0.999868	0.235835	0.210826	1.11862	0.161721	0.369066	0.387464	0.952516	-0.0701855	9.96887	0.00164049	0.0152309	0.00207866	0.0520573	0.00862027	0.166399	#N/A	#N/A
Ubl3	0.604413	0.532485	1.98979	2.32179	16670.4	18655	0.999881	0.999876	0.445636	0.663818	0.671322	-0.574923	0.787136	1.08547	0.725157	-0.463635	9.96826	1.33436e-05	0.00087387	2.68002e-05	0.00475418	0.00862261	0.166399	#N/A	#N/A
Mdh1	0.349153	0.268223	2.68468	2.91995	13734.7	12929.8	0.999805	0.999774	1.14089	1.44444	0.789846	-0.340357	1.74732	2.13675	0.817746	-0.290276	9.96605	8.51548e-06	0.000157217	1.7938e-05	0.00103656	0.0086312	0.166456	#N/A	#N/A
Tapbpl	0.943566	0.986647	1.68243	1.9202	12220.3	12241.1	0.999862	0.999843	0.0490046	0.014245	3.44012	1.78246	0.0949464	0.025641	3.70291	1.88866	9.9549	2.21796e-05	0.583347	4.2257e-05	0.64448	0.00867462	0.167173	#N/A	#N/A
Rsrp1	0.715997	0.717657	3.0358	3.90506	9.20142	5.63178	0.751921	0.590529	0.598775	0.834758	0.717304	-0.479344	0.862175	1.10256	0.781972	-0.354811	9.95376	0.729818	0.00697435	0.733218	0.0275719	0.00867906	0.167173	#N/A	#N/A
Cyp39a1	0.899192	0.818575	1.71661	1.69597	10665.2	12430.5	0.999839	0.999864	0.0903522	0.159544	0.566315	-0.820324	0.173047	0.307692	0.562404	-0.830321	9.95161	6.57145e-05	0.129231	0.00011192	0.259638	0.00868746	0.167226	#N/A	#N/A
Gramd1b	0.946819	0.884298	1.64137	1.6744	17897.5	12588	0.999908	0.999867	0.0444104	0.0997151	0.445373	-1.16691	0.0872894	0.193732	0.450568	-1.15018	9.94649	1.18112e-05	0.581084	2.40069e-05	0.642579	0.00870746	0.167506	#N/A	#N/A
Atp5j	0.0375041	0.0286553	5.13119	5.71652	10.6916	9.34142	0.675709	0.620365	3.98622	4.57835	0.870667	-0.199807	4.93874	5.55271	0.88943	-0.169047	9.94401	0	1.93414e-10	0	2.32883e-09	0.00871717	0.167585	#N/A	#N/A
Hyou1	0.957513	0.89858	1.76616	1.68547	13026.1	19233.8	0.999864	0.999912	0.0398162	0.0883191	0.450823	-1.14937	0.0750383	0.17094	0.438974	-1.18779	9.93052	0.000265814	0.217256	0.000394316	0.351852	0.00877022	0.168511	#N/A	#N/A
Rpl35	0.0813047	0.0994616	4.00728	4.31208	11409.1	22.8111	0.999649	0.841019	2.77642	2.9943	0.927233	-0.108996	3.68147	3.88319	0.948053	-0.0769606	9.92305	0	0	0	0	0.00879974	0.168972	#N/A	#N/A
Capg	0.901639	0.957094	1.83714	1.59362	16829.9	13584.6	0.999891	0.999883	0.0980092	0.034188	2.86677	1.51943	0.180704	0.0683761	2.6428	1.40207	9.92166	0.00168953	0.278202	0.00213737	0.411919	0.00880526	0.168972	#N/A	#N/A
Tceb1	0.55463	0.646249	2.09403	1.86846	19060.1	14401.3	0.99989	0.99987	0.542113	0.361823	1.49828	0.583309	0.932619	0.660969	1.41099	0.496705	9.89714	2.08722e-14	0.00534308	1.58682e-13	0.0223523	0.00890283	0.17066	#N/A	#N/A
Gm26722	0.966025	0.996424	1.66772	1.59362	11637	12179.6	0.999857	0.999869	0.0290965	0.002849	10.2129	3.35232	0.0566616	0.00569801	9.9441	3.31384	9.89646	0.0264044	0.591931	0.0288093	0.652747	0.00890556	0.17066	#N/A	#N/A
Ccdc68	0.965406	0.996424	1.59362	1.59362	14255.9	12179.6	0.999888	0.999869	0.0275651	0.002849	9.67534	3.27431	0.0551302	0.00569801	9.67534	3.27431	9.8943	0.0390611	0.414097	0.0417019	0.516936	0.00891421	0.17066	#N/A	#N/A
Spata33	0.965406	0.996424	1.59362	1.59362	12876.9	12179.6	0.999876	0.999869	0.0275651	0.002849	9.67534	3.27431	0.0551302	0.00569801	9.67534	3.27431	9.89414	0.0390648	0.414131	0.0417019	0.516936	0.00891486	0.17066	#N/A	#N/A
Tmem123	0.920761	0.852367	1.77801	1.8912	14107.7	18558.2	0.999874	0.999898	0.0750383	0.153846	0.487749	-1.03579	0.140888	0.279202	0.50461	-0.98676	9.89088	5.89631e-05	0.0715751	0.000101717	0.172366	0.00892793	0.170802	#N/A	#N/A
Ccser2	0.684275	0.786785	1.8577	1.84397	13024	16992.9	0.999857	0.999891	0.320061	0.213675	1.49789	0.582928	0.586524	0.393162	1.49181	0.577064	9.88575	0.00030999	0.0770855	0.000453886	0.1823	0.00894853	0.17109	#N/A	#N/A
Lsm5	0.814238	0.89787	1.73945	1.81323	14979.1	10993.1	0.999884	0.999835	0.169985	0.0997151	1.7047	0.769521	0.323124	0.185185	1.74487	0.803119	9.88415	1.70666e-07	0.184032	5.36186e-07	0.31895	0.00895498	0.171102	#N/A	#N/A
Vpreb3	0.943566	0.985698	1.68243	1.59362	12220.3	10489.4	0.999862	0.999848	0.0490046	0.011396	4.30015	2.10439	0.0949464	0.022792	4.16577	2.05858	9.8809	0.00958433	0.266932	0.0108671	0.403545	0.00896804	0.171155	#N/A	#N/A
Hspg2	0.939135	0.873584	1.63542	1.66772	14360.4	13858.1	0.999886	0.99988	0.050536	0.108262	0.466793	-1.09915	0.0995406	0.210826	0.472145	-1.0827	9.88058	0.000209004	0.101524	0.000316778	0.220124	0.00896933	0.171155	#N/A	#N/A
Slc24a2	0.967944	0.916423	1.67205	1.70442	15093.9	12160.7	0.999889	0.99986	0.0275651	0.0740741	0.372129	-1.42613	0.0535988	0.14245	0.376263	-1.41019	9.86784	0.000417762	0.643802	0.000595154	0.701473	0.00902084	0.172042	#N/A	#N/A
Ap1s3	0.876348	0.944933	1.63478	1.75906	15634.3	15742	0.999895	0.999888	0.102603	0.0512821	2.00077	1.00055	0.202144	0.0968661	2.08684	1.06132	9.85507	0.000971731	0.110363	0.00128768	0.231665	0.00907276	0.172936	#N/A	#N/A
Dhx40	0.851983	0.924915	1.64502	1.59363	14094.7	17472.5	0.999883	0.999909	0.124043	0.0598291	2.07329	1.05192	0.243492	0.119658	2.03489	1.02495	9.84323	5.24668e-09	0.322932	2.10577e-08	0.444313	0.00912112	0.17362	#N/A	#N/A
Gtf3c6	0.761333	0.851654	1.79661	1.74767	10347	17997.6	0.999826	0.999903	0.229709	0.136752	1.67975	0.748244	0.42879	0.259259	1.65391	0.725876	9.84107	0.000345431	0.16049	0.000502368	0.292833	0.00912997	0.17362	#N/A	#N/A
Galnt3	0.936448	0.877019	1.71088	1.94596	14306.6	14161	0.99988	0.999863	0.0566616	0.133903	0.423153	-1.24075	0.108729	0.239316	0.454332	-1.13818	9.8407	2.07393e-05	0.415501	3.97684e-05	0.517028	0.00913148	0.17362	#N/A	#N/A
H2-K1	0.811342	0.857856	2.49201	1.84397	12093.7	10641.4	0.999794	0.999827	0.29709	0.14245	2.08557	1.06044	0.470138	0.262108	1.79368	0.842921	9.84069	4.38164e-05	0.0542099	7.79688e-05	0.142556	0.00913156	0.17362	#N/A	#N/A
Ubfd1	0.884484	0.803667	1.80294	1.84291	13956.3	11748	0.999871	0.999843	0.111792	0.196581	0.56868	-0.814312	0.20827	0.361823	0.575611	-0.796834	9.83677	0.000140675	0.250501	0.000220981	0.387346	0.00914762	0.173817	#N/A	#N/A
Pdcl	0.853157	0.926075	1.67904	1.65719	10819.2	12086.7	0.999845	0.999863	0.127106	0.0626781	2.02791	1.02	0.246554	0.122507	2.01257	1.00904	9.82739	0.000493834	0.334331	0.000694765	0.451584	0.00918626	0.17445	#N/A	#N/A
Ryk	0.831955	0.740477	1.8226	1.86624	17961.2	13356.1	0.999899	0.99986	0.165391	0.264957	0.624216	-0.679883	0.306279	0.48433	0.632375	-0.661147	9.79283	0.000686072	0.395555	0.000941216	0.501205	0.00932993	0.177112	#N/A	#N/A
Cmtm5	0.942198	0.881817	1.7221	1.85622	11797.8	19275.4	0.999854	0.999904	0.0520674	0.119658	0.435135	-1.20047	0.0995406	0.219373	0.45375	-1.14003	9.7836	9.04453e-07	0.0707054	2.44625e-06	0.171353	0.00936867	0.177744	#N/A	#N/A
Serf1	0.649244	0.728224	2.06511	1.76113	11620.8	17046.6	0.999822	0.999897	0.41807	0.253561	1.64879	0.721412	0.724349	0.478632	1.51337	0.597767	9.77736	5.71859e-05	0.0336944	9.90832e-05	0.0974671	0.00939492	0.178135	#N/A	#N/A
Htatip2	0.843432	0.915357	1.78014	1.64928	18205.8	12307.4	0.999902	0.999866	0.148545	0.0712251	2.08557	1.06044	0.278714	0.139601	1.9965	0.997473	9.77549	0.00330673	0.260238	0.00394745	0.397992	0.00940283	0.178171	#N/A	#N/A
0610009L18Rik	0.949322	0.887869	1.69222	1.67692	18114.9	17147.6	0.999907	0.999902	0.0444104	0.0968661	0.458472	-1.12509	0.085758	0.188034	0.456077	-1.13265	9.73171	0.000415644	0.422451	0.000592493	0.520539	0.00958937	0.181652	#N/A	#N/A
Rxra	0.937936	0.868894	1.8259	1.62979	13608	14793.3	0.999866	0.99989	0.0612557	0.108262	0.56581	-0.821611	0.113323	0.213675	0.530352	-0.914977	9.72602	3.13264e-07	0.19895	9.31155e-07	0.333034	0.0096139	0.181934	#N/A	#N/A
Eef2	0.0853239	0.0935901	4.30951	4.76505	61.028	23.5469	0.934042	0.831695	3.03828	3.4188	0.888698	-0.170234	3.94181	4.31909	0.912648	-0.13187	9.72545	0	0	0	0	0.00961634	0.181934	#N/A	#N/A
Stx7	0.402727	0.504807	2.46911	2.33585	10888.5	18406.7	0.999773	0.999873	0.928025	0.709402	1.30818	0.38756	1.47473	1.1567	1.27495	0.350444	9.71497	6.79384e-08	0.0195175	2.30543e-07	0.0635054	0.00966166	0.182688	#N/A	#N/A
Mrpl24	0.747898	0.844513	1.74945	1.85063	15642.8	13280.4	0.999888	0.999861	0.232772	0.156695	1.48551	0.570956	0.441041	0.287749	1.53273	0.616102	9.71284	1.55449e-05	0.0884	3.08299e-05	0.201233	0.00967091	0.182747	#N/A	#N/A
Tspan14	0.869688	0.789132	1.79801	1.90502	11859.5	13216.3	0.999848	0.999856	0.125574	0.222222	0.565084	-0.823462	0.234303	0.401709	0.583265	-0.777775	9.71042	0.000158646	0.312226	0.000246114	0.439525	0.00968141	0.18283	#N/A	#N/A
Mrpl43	0.716461	0.814382	1.78233	1.7651	13136.7	11441.6	0.999864	0.999846	0.269525	0.173789	1.55087	0.633082	0.50536	0.327635	1.54245	0.62522	9.69893	8.16168e-07	0.0561694	2.23551e-06	0.14577	0.00973142	0.183672	#N/A	#N/A
Rabac1	0.33218	0.363118	3.02922	2.6035	10328.4	13641.9	0.999707	0.999809	1.38744	1.06838	1.29865	0.377008	2.02297	1.65812	1.22004	0.286927	9.6911	1.46821e-06	0.000415057	3.76903e-06	0.00247989	0.00976563	0.18421	#N/A	#N/A
Cox8a	0.000531699	0.00223144	13.6413	15.0964	5.59141	5.71748	0.290725	0.274696	12.0735	13.4131	0.900128	-0.151799	13.634	15.0627	0.905151	-0.14377	9.68797	0	0	0	0	0.00977935	0.184292	#N/A	#N/A
Actb	0.0320559	0.0492526	7.65741	7.20381	1.28823	1.9222	0.144006	0.210629	6.36753	5.78917	1.0999	0.137377	7.41194	6.849	1.08219	0.113958	9.68729	0.48353	0.0103255	0.486194	0.0377383	0.00978236	0.184292	#N/A	#N/A
Atg12	0.795205	0.871282	1.81708	1.59363	11809.6	11897.8	0.999846	0.999866	0.200613	0.102564	1.95597	0.967886	0.372129	0.205128	1.81413	0.859276	9.66803	3.64714e-05	0.203632	6.6495e-05	0.338008	0.00986719	0.185799	#N/A	#N/A
Bhlhe41	0.567267	0.510697	2.36397	2.77155	18503.1	10808.3	0.999872	0.999744	0.630934	0.897436	0.703041	-0.508319	1.02297	1.35613	0.754334	-0.406725	9.65533	0.000640991	0.00096783	0.000885067	0.00517048	0.0099235	0.186758	#N/A	#N/A
Ntan1	0.795609	0.700703	1.73826	1.81813	13105.4	11457	0.999867	0.999841	0.18683	0.293447	0.636673	-0.651375	0.355283	0.54416	0.652903	-0.61506	9.6474	0.0003836	0.152355	0.000552459	0.283663	0.00995885	0.187314	#N/A	#N/A
Stap2	0.883293	0.948491	1.67958	1.76993	14888.8	18147.8	0.999887	0.999902	0.101072	0.048433	2.08684	1.06132	0.196018	0.0911681	2.15008	1.10439	9.64337	9.70205e-07	0.42164	2.60626e-06	0.52037	0.00997686	0.187537	#N/A	#N/A
Dpp10	0.998078	0.976023	1.59363	1.78233	12709.1	14846.1	0.999875	0.99988	0.00153139	0.022792	0.0671899	-3.89561	0.00306279	0.042735	0.0716692	-3.8025	9.63746	0.152283	0.0410857	0.157461	0.114159	0.0100033	0.187922	#N/A	#N/A
Dtd2	0.827973	0.903461	1.70919	1.59362	10890.4	13401.1	0.999843	0.999881	0.153139	0.0769231	1.99081	0.993357	0.294028	0.153846	1.91118	0.934463	9.63318	0.000148133	0.201608	0.000231929	0.336297	0.0100225	0.188167	#N/A	#N/A
Ntrk3	0.998078	0.974971	1.59362	1.59362	15127	11447.8	0.999895	0.999861	0.00153139	0.019943	0.0767884	-3.70297	0.00306279	0.039886	0.0767884	-3.70297	9.62359	0.150585	0.159087	0.155913	0.291623	0.0100657	0.188265	#N/A	#N/A
Gm27184	0.998078	0.974971	1.59363	1.59362	12491.2	11447.8	0.999872	0.999861	0.00153139	0.019943	0.0767884	-3.70297	0.00306279	0.039886	0.0767884	-3.70297	9.62357	0.150587	0.159088	0.155913	0.291623	0.0100657	0.188265	#N/A	#N/A
Rasal2	0.998078	0.974971	1.59362	1.59362	10107.8	11447.8	0.999842	0.999861	0.00153139	0.019943	0.0767884	-3.70297	0.00306279	0.039886	0.0767884	-3.70297	9.62355	0.150589	0.15909	0.155913	0.291623	0.0100658	0.188265	#N/A	#N/A
Myo3b	0.998078	0.974971	1.59362	1.59362	10107.8	11447.8	0.999842	0.999861	0.00153139	0.019943	0.0767884	-3.70297	0.00306279	0.039886	0.0767884	-3.70297	9.62355	0.150589	0.15909	0.155913	0.291623	0.0100658	0.188265	#N/A	#N/A
Bbs9	0.998078	0.974971	1.59362	1.59362	10107.8	11447.8	0.999842	0.999861	0.00153139	0.019943	0.0767884	-3.70297	0.00306279	0.039886	0.0767884	-3.70297	9.62355	0.150589	0.15909	0.155913	0.291623	0.0100658	0.188265	#N/A	#N/A
Mobp	0.998078	0.974971	1.59362	1.59362	10107.8	11447.8	0.999842	0.999861	0.00153139	0.019943	0.0767884	-3.70297	0.00306279	0.039886	0.0767884	-3.70297	9.62355	0.150589	0.15909	0.155913	0.291623	0.0100659	0.188265	#N/A	#N/A
Tyro3	0.910926	0.845307	1.65046	1.87855	14539.9	14556.7	0.999887	0.999871	0.0750383	0.159544	0.470329	-1.08826	0.147014	0.290598	0.5059	-0.983075	9.62033	1.76513e-07	0.300717	5.53091e-07	0.429147	0.0100804	0.188421	#N/A	#N/A
Gm11716	0.950031	0.989273	1.59362	1.59362	13859.1	17188.2	0.999885	0.999907	0.0398162	0.00854701	4.6585	2.21987	0.0796325	0.017094	4.6585	2.21987	9.61418	0.000227699	0.503091	0.000342704	0.579287	0.0101082	0.188759	#N/A	#N/A
Slc27a4	0.972313	0.922503	1.76993	1.65432	13965.5	10049	0.999873	0.999835	0.0260337	0.0655271	0.397297	-1.33171	0.0490046	0.128205	0.382236	-1.38747	9.61358	9.57303e-06	0.667169	1.99361e-05	0.722284	0.0101109	0.188759	#N/A	#N/A
Rell1	0.874414	0.800212	1.8413	2.0392	14726.3	15763.6	0.999875	0.999871	0.125574	0.233618	0.537519	-0.895612	0.23124	0.407407	0.56759	-0.817079	9.60257	7.9207e-05	0.189141	0.000131937	0.323773	0.0101609	0.189588	#N/A	#N/A
Gsta1	0.711995	0.623386	2.01524	2.23161	12315.6	13749.5	0.999836	0.999838	0.330781	0.504274	0.655956	-0.60833	0.580398	0.840456	0.690575	-0.534129	9.5818	0.000280397	0.049612	0.000414136	0.132076	0.0102559	0.19127	#N/A	#N/A
Rab22a	0.699899	0.590097	1.87788	1.88357	11247	13999.7	0.999833	0.999865	0.309342	0.424501	0.728717	-0.456569	0.563553	0.77208	0.729915	-0.454199	9.57762	4.04613e-05	0.138444	7.27629e-05	0.2672	0.0102751	0.191499	#N/A	#N/A
Hnrnpr	0.68339	0.78749	1.90571	2.05118	14826.7	13001.2	0.999871	0.999842	0.333844	0.250712	1.33158	0.413141	0.603369	0.435897	1.3842	0.469052	9.57636	8.86808e-06	0.136005	1.85987e-05	0.264727	0.0102809	0.191499	#N/A	#N/A
Gm2000	0.701649	0.596385	1.8119	1.87762	10693.7	15089.4	0.999831	0.999876	0.290965	0.415954	0.699511	-0.515581	0.540582	0.757835	0.713324	-0.48737	9.57469	5.48787e-07	0.0340152	1.55895e-06	0.0981559	0.0102886	0.191523	#N/A	#N/A
Dennd4a	0.971783	0.923557	1.68243	1.7144	13924.3	14192.9	0.999879	0.999879	0.0245023	0.0683761	0.358346	-1.48057	0.0474732	0.131054	0.362241	-1.46498	9.56534	1.92616e-05	0.683456	3.7511e-05	0.737225	0.0103317	0.192202	#N/A	#N/A
Tnik	0.971783	0.922503	1.68243	1.65432	13924.3	10049	0.999879	0.999835	0.0245023	0.0655271	0.373926	-1.41917	0.0474732	0.128205	0.370291	-1.43327	9.56412	3.32997e-06	0.31712	7.81274e-06	0.441629	0.0103374	0.192202	#N/A	#N/A
Tmem129	0.971171	0.921339	1.59362	1.59362	13048.2	15550.7	0.999878	0.999898	0.0229709	0.0626781	0.36649	-1.44815	0.0459418	0.125356	0.36649	-1.44815	9.56193	0.000280616	0.155575	0.000414201	0.288525	0.0103475	0.192271	#N/A	#N/A
Commd9	0.80605	0.8889	1.72128	1.71813	18906.2	12227.2	0.999909	0.99986	0.174579	0.0997151	1.75078	0.807995	0.333844	0.190883	1.74894	0.806483	9.55552	1.33471e-12	0.450901	8.26614e-12	0.539625	0.0103773	0.19271	#N/A	#N/A
Gnl2	0.958344	0.992849	1.65432	1.59362	14304.4	12149.6	0.999884	0.999869	0.0352221	0.00569801	6.18147	2.62795	0.0689127	0.011396	6.04709	2.59624	9.54936	0.000910452	0.398262	0.00121189	0.502573	0.0104059	0.193005	#N/A	#N/A
Mcm7	0.958344	0.992849	1.65432	1.59362	14304.4	12149.6	0.999884	0.999869	0.0352221	0.00569801	6.18147	2.62795	0.0689127	0.011396	6.04709	2.59624	9.54936	0.000910452	0.398262	0.00121189	0.502573	0.0104059	0.193005	#N/A	#N/A
Peli2	0.951774	0.894321	1.74649	1.80626	16426.3	10489.8	0.999894	0.999828	0.0444104	0.102564	0.433002	-1.20756	0.0842266	0.190883	0.441247	-1.18034	9.54203	1.30391e-06	0.417535	3.38019e-06	0.517765	0.0104401	0.19343	#N/A	#N/A
Txndc16	0.928209	0.862333	1.66384	1.75906	14153.6	12660.1	0.999882	0.999861	0.0612557	0.128205	0.477795	-1.06554	0.119449	0.242165	0.493253	-1.0196	9.54174	0.000612863	0.541027	0.00084913	0.608495	0.0104414	0.19343	#N/A	#N/A
Mkks	0.751287	0.659138	1.8164	1.97254	11926.9	15702.9	0.999848	0.999874	0.243492	0.378917	0.642598	-0.638011	0.451761	0.672365	0.671899	-0.573684	9.5391	2.0095e-14	0.0775583	1.54257e-13	0.183053	0.0104538	0.19354	#N/A	#N/A
Dap3	0.837216	0.90821	1.81565	1.64502	13955	17310.6	0.99987	0.999905	0.159265	0.0769231	2.07044	1.04994	0.295559	0.150997	1.95738	0.968925	9.53296	0.000414985	0.266878	0.000591909	0.403545	0.0104826	0.193555	#N/A	#N/A
Cltb	0.39164	0.484476	2.39391	2.20504	14512.8	13548.5	0.999835	0.999837	0.903522	0.678063	1.33251	0.414141	1.45636	1.13675	1.28115	0.357445	9.53267	0	0.00129825	0	0.00670902	0.010484	0.193555	#N/A	#N/A
Wdr38	0.980704	1	2.06341	0	17613.6	1	0.999883	1	0.0229709	0	#DIV/0!	#DIV/0!	0.0398162	0	#DIV/0!	#DIV/0!	9.52925	0.0142419	0.956003	0.0158675	0.991425	0.0105	0.193555	#N/A	#N/A
Ttc36	0.978859	1	1.59363	0	13316.3	1	0.99988	1	0.0168453	0	#DIV/0!	#DIV/0!	0.0336907	0	#DIV/0!	#DIV/0!	9.5291	0.0169658	0.983045	0.018805	0.991425	0.0105007	0.193555	#N/A	#N/A
Gm15972	0.978859	1	1.59363	0	13316.3	1	0.99988	1	0.0168453	0	#DIV/0!	#DIV/0!	0.0336907	0	#DIV/0!	#DIV/0!	9.5291	0.0169658	0.983045	0.018805	0.991425	0.0105007	0.193555	#N/A	#N/A
Cldn6	0.979455	1	1.71439	0	10334.3	1	0.999834	1	0.0183767	0	#DIV/0!	#DIV/0!	0.0352221	0	#DIV/0!	#DIV/0!	9.52909	0.0125377	0.970914	0.0140215	0.991425	0.0105007	0.193555	#N/A	#N/A
Ccdc162	0.979455	1	1.71439	0	10334.3	1	0.999834	1	0.0183767	0	#DIV/0!	#DIV/0!	0.0352221	0	#DIV/0!	#DIV/0!	9.52909	0.0125377	0.970914	0.0140215	0.991425	0.0105007	0.193555	#N/A	#N/A
Sertad1	0.933146	0.978547	1.7409	1.59362	12146	12300.7	0.999857	0.99987	0.0612557	0.017094	3.58346	1.84135	0.116386	0.034188	3.40429	1.76735	9.52778	0.00690483	0.468119	0.00792169	0.552152	0.0105069	0.193555	#N/A	#N/A
Gnaq	0.811752	0.721698	1.87104	1.96553	10022	13239.9	0.999813	0.999852	0.192956	0.307692	0.627106	-0.67322	0.352221	0.547009	0.643903	-0.635084	9.52604	1.57522e-05	0.146308	3.11627e-05	0.27808	0.0105151	0.193585	#N/A	#N/A
Plin3	0.398865	0.513761	2.2953	2.32613	10403.9	13198.6	0.999779	0.999824	0.839204	0.692308	1.21218	0.277608	1.37979	1.13105	1.21991	0.286776	9.51687	6.14738e-08	0.0135247	2.09807e-07	0.0473164	0.0105583	0.194273	#N/A	#N/A
Pi4ka	0.840005	0.7589	1.73244	1.90248	16416.2	10026.1	0.999894	0.99981	0.145482	0.253561	0.573756	-0.80149	0.277182	0.458689	0.604292	-0.726683	9.49566	1.55943e-06	0.0607677	3.98167e-06	0.154161	0.010659	0.195961	#N/A	#N/A
Uggt1	0.962184	0.912045	1.66035	1.84633	10807.6	11283.9	0.999846	0.999836	0.0321593	0.0883191	0.364126	-1.45749	0.0627871	0.162393	0.386637	-1.37095	9.49513	2.2966e-07	0.33644	7.07471e-07	0.452914	0.0106615	0.195961	#N/A	#N/A
Sat2	0.876848	0.942268	1.79065	1.8259	15765	17039.8	0.999886	0.999893	0.117917	0.0569801	2.06945	1.04925	0.220521	0.105413	2.09197	1.06486	9.49073	4.20255e-05	0.188021	7.52904e-05	0.323179	0.0106825	0.196183	#N/A	#N/A
Rgs20	0.932049	0.978547	1.66772	1.59362	12695.6	12300.7	0.999869	0.99987	0.058193	0.017094	3.40429	1.76735	0.113323	0.034188	3.3147	1.72888	9.48986	0.00798691	0.0967521	0.00911253	0.212693	0.0106867	0.196183	#N/A	#N/A
Dnajc5	0.62258	0.725513	1.9111	1.83715	12131.2	14138.9	0.999842	0.99987	0.399694	0.273504	1.46138	0.547332	0.721286	0.504274	1.43035	0.516366	9.488	9.36727e-05	0.0377744	0.000152604	0.106922	0.0106956	0.196226	#N/A	#N/A
Magt1	0.80562	0.706939	1.85142	1.80821	15799.6	16966.7	0.999883	0.999893	0.196018	0.2849	0.688025	-0.539468	0.359877	0.529915	0.679124	-0.558254	9.47878	1.06654e-06	0.346409	2.8425e-06	0.461717	0.0107398	0.196928	#N/A	#N/A
Becn1	0.636795	0.548933	1.88049	2.10328	12163	16344.6	0.999845	0.999871	0.375191	0.552707	0.678826	-0.558887	0.683002	0.948718	0.719921	-0.47409	9.47329	0.0005226	0.010268	0.000733062	0.037586	0.0107662	0.197297	#N/A	#N/A
Wdr13	0.819522	0.72633	1.83281	1.85305	12045.9	10454.2	0.999848	0.999823	0.179173	0.276353	0.648348	-0.62516	0.330781	0.507123	0.65227	-0.616458	9.46311	1.27218e-05	0.462115	2.56382e-05	0.546974	0.0108153	0.19809	#N/A	#N/A
Blvra	0.825723	0.901062	1.74864	1.64136	18049.1	11016.6	0.999903	0.999851	0.160796	0.0826211	1.94619	0.960653	0.304747	0.162393	1.8766	0.908123	9.46089	0.000479993	0.210737	0.000676898	0.346216	0.0108261	0.198166	#N/A	#N/A
Sf3b5	0.59186	0.69	2.13496	1.9943	15433.5	15374.7	0.999862	0.99987	0.511485	0.350427	1.4596	0.545578	0.871363	0.618234	1.40944	0.495122	9.45279	1.99737e-08	0.0073366	7.4728e-08	0.0287168	0.0108653	0.198773	#N/A	#N/A
Trim8	0.823142	0.736378	1.88764	1.99933	13320.2	14684.6	0.999858	0.999864	0.183767	0.299145	0.614308	-0.702967	0.333844	0.527066	0.633401	-0.658809	9.45077	0.000246173	0.197391	0.000367247	0.332077	0.0108751	0.198831	#N/A	#N/A
Lats2	0.837013	0.912855	1.70064	1.70003	19249.9	16603.1	0.999912	0.999898	0.143951	0.0769231	1.87136	0.904089	0.277182	0.148148	1.87098	0.903794	9.44792	8.35069e-05	0.0512555	0.000138323	0.135841	0.010889	0.198964	#N/A	#N/A
Smg6	0.973093	0.926075	1.59362	1.65719	18455.4	12086.7	0.999914	0.999863	0.0214395	0.0626781	0.342058	-1.54769	0.042879	0.122507	0.350012	-1.51452	9.44013	7.05481e-05	0.296774	0.000118934	0.425567	0.010927	0.199546	#N/A	#N/A
Arhgef40	0.924025	0.972467	1.87457	1.75906	18489.7	14415.2	0.999899	0.999878	0.0781011	0.025641	3.04594	1.60689	0.14242	0.048433	2.94055	1.55608	9.43272	3.97358e-07	0.28159	1.16307e-06	0.415173	0.0109633	0.200085	#N/A	#N/A
Zrsr2	0.781132	0.871198	1.70724	1.83589	19269	15212.9	0.999911	0.999879	0.194487	0.128205	1.517	0.60122	0.37366	0.236467	1.58018	0.660086	9.43145	1.96148e-05	0.00537841	3.79497e-05	0.0224211	0.0109695	0.200085	#N/A	#N/A
Hs2st1	0.864378	0.782407	1.73891	1.81996	15231.8	13455.8	0.999886	0.999865	0.124043	0.213675	0.580521	-0.784581	0.235835	0.396011	0.595525	-0.747766	9.42403	2.30985e-05	0.489242	4.37267e-05	0.568863	0.0110059	0.200554	#N/A	#N/A
Polk	0.926289	0.974971	1.66206	1.59362	16704.5	11447.8	0.999901	0.999861	0.0627871	0.019943	3.14833	1.65459	0.122511	0.039886	3.07154	1.61896	9.42357	3.85157e-06	0.0104159	8.86983e-06	0.0378991	0.0110082	0.200554	#N/A	#N/A
Rap1b	0.720717	0.817939	1.76014	1.76829	15443.6	11452.1	0.999886	0.999846	0.260337	0.17094	1.52297	0.606888	0.491577	0.321937	1.52693	0.610639	9.41935	9.00588e-07	0.188304	2.43858e-06	0.32343	0.011029	0.200814	#N/A	#N/A
Polr2e	0.744599	0.833891	1.90674	1.8352	14328.8	13792.5	0.999867	0.999867	0.269525	0.165242	1.63109	0.705839	0.486983	0.304843	1.59749	0.675804	9.41664	0.000867319	0.242946	0.00116165	0.379623	0.0110423	0.200936	#N/A	#N/A
Dbndd2	0.925685	0.974971	1.62794	1.59362	13396.8	11447.8	0.999878	0.999861	0.0612557	0.019943	3.07154	1.61896	0.12098	0.039886	3.03314	1.60081	9.41322	0.00235034	0.078089	0.00288849	0.184122	0.0110592	0.201123	#N/A	#N/A
Dgcr2	0.909591	0.838357	1.67692	1.76253	16946.8	14280.2	0.999901	0.999877	0.0781011	0.150997	0.517235	-0.951107	0.151608	0.2849	0.532144	-0.910112	9.40516	2.07031e-05	0.546439	3.97515e-05	0.612259	0.0110991	0.201736	#N/A	#N/A
Maob	0.908809	0.842465	1.83046	2.0255	15893.1	19425.1	0.999885	0.999896	0.0903522	0.182336	0.495525	-1.01297	0.166922	0.319088	0.523121	-0.934783	9.39903	3.6212e-06	0.40608	8.40458e-06	0.510722	0.0111295	0.202174	#N/A	#N/A
Plaa	0.8167	0.889159	1.80459	1.59362	16868	14189.4	0.999893	0.999888	0.177642	0.0883191	2.01136	1.00817	0.330781	0.176638	1.87265	0.905079	9.39302	9.5783e-08	0.198831	3.19097e-07	0.333034	0.0111595	0.202602	#N/A	#N/A
Gss	0.878872	0.944933	1.6562	1.75906	11515.2	15742	0.999856	0.999888	0.102603	0.0512821	2.00077	1.00055	0.200613	0.0968661	2.07103	1.05035	9.36847	2.68637e-05	0.132564	5.02687e-05	0.262288	0.0112825	0.204753	#N/A	#N/A
Srsf1	0.560198	0.666167	1.99171	1.9202	11356	11289.5	0.999825	0.99983	0.496172	0.356125	1.39325	0.478454	0.875957	0.641026	1.36649	0.450478	9.36396	4.13781e-06	0.000130157	9.45557e-06	0.000872127	0.0113053	0.205046	#N/A	#N/A
Irf6	0.689001	0.771492	2.13214	1.88264	10641.7	13902.9	0.9998	0.999865	0.388974	0.236467	1.64494	0.718033	0.663093	0.430199	1.54136	0.624207	9.36249	0.000863908	0.00431615	0.00115773	0.0187165	0.0113127	0.205055	#N/A	#N/A
Max	0.79089	0.701206	1.75762	1.88793	16207.7	19263.6	0.999892	0.999902	0.194487	0.310541	0.626284	-0.675112	0.367534	0.564103	0.651538	-0.618078	9.35619	1.11278e-05	0.046654	2.27741e-05	0.125897	0.0113446	0.205516	#N/A	#N/A
Vapb	0.563975	0.472915	2.07569	2.27559	10262.3	11963.3	0.999798	0.99981	0.523737	0.726496	0.720908	-0.472113	0.905054	1.19943	0.75457	-0.406274	9.34286	9.11061e-05	0.011439	0.00014914	0.0411345	0.0114123	0.206595	#N/A	#N/A
Nck2	0.932049	0.872006	1.66772	1.86975	17738.7	14266.8	0.999906	0.999869	0.058193	0.131054	0.444038	-1.17125	0.113323	0.239316	0.473529	-1.07848	9.34037	5.81395e-05	0.125539	0.000100442	0.254078	0.011425	0.206595	#N/A	#N/A
Scaf1	0.961562	0.90821	1.59362	1.64502	10274.9	17310.6	0.999845	0.999905	0.0306279	0.0769231	0.398162	-1.32857	0.0612557	0.150997	0.405675	-1.3016	9.34032	7.97354e-05	0.364549	0.000132724	0.477477	0.0114253	0.206595	#N/A	#N/A
Srsf5	0.506912	0.617233	2.24854	2.47114	14466	12880.8	0.999845	0.999808	0.667688	0.595442	1.12133	0.165213	1.10873	0.945869	1.17218	0.229194	9.33922	2.53375e-08	0.0332513	9.28912e-08	0.0967943	0.0114309	0.206595	#N/A	#N/A
Plod1	0.952582	0.892735	1.64707	1.59362	12547.4	11947.7	0.999869	0.999867	0.0398162	0.0854701	0.46585	-1.10206	0.0781011	0.17094	0.456891	-1.13008	9.33374	0.00108497	0.292994	0.00142579	0.423099	0.0114589	0.206983	#N/A	#N/A
Psmd13	0.76171	0.840296	1.84444	1.62338	11111.5	12453	0.999834	0.99987	0.238897	0.131054	1.82289	0.866228	0.43951	0.259259	1.69525	0.7615	9.32767	0.000615113	0.137933	0.00085175	0.267068	0.01149	0.207427	#N/A	#N/A
Polr2h	0.861935	0.932467	1.71923	1.85622	18097.7	10476.5	0.999905	0.999823	0.124043	0.0683761	1.81413	0.859276	0.237366	0.125356	1.89353	0.921081	9.32163	0.00011694	0.383632	0.000186413	0.492945	0.011521	0.207825	#N/A	#N/A
Gtf2e2	0.893638	0.954643	1.64137	1.69597	14523.2	13624.6	0.999887	0.999876	0.0888208	0.039886	2.22687	1.15501	0.174579	0.0769231	2.26953	1.18239	9.3183	4.37495e-05	0.275741	7.79082e-05	0.410068	0.0115381	0.207825	#N/A	#N/A
Pde4b	0.992312	0.960669	1.59362	1.59362	16100.2	15800.1	0.999901	0.999899	0.00612557	0.031339	0.195462	-2.35504	0.0122511	0.0626781	0.195462	-2.35504	9.31274	0.0112936	0.645232	0.0127092	0.701473	0.0115668	0.207825	#N/A	#N/A
Dpyd	0.992312	0.960669	1.59362	1.59362	12999	15800.1	0.999877	0.999899	0.00612557	0.031339	0.195462	-2.35504	0.0122511	0.0626781	0.195462	-2.35504	9.31267	0.0112941	0.645254	0.0127092	0.701473	0.0115671	0.207825	#N/A	#N/A
Lrrc28	0.992312	0.960669	1.59362	1.59362	12999	15800.1	0.999877	0.999899	0.00612557	0.031339	0.195462	-2.35504	0.0122511	0.0626781	0.195462	-2.35504	9.31267	0.0112941	0.645254	0.0127092	0.701473	0.0115671	0.207825	#N/A	#N/A
Pola1	0.992312	0.960669	1.59362	1.59362	11985.2	15800.1	0.999867	0.999899	0.00612557	0.031339	0.195462	-2.35504	0.0122511	0.0626781	0.195462	-2.35504	9.31265	0.0112943	0.645264	0.0127092	0.701473	0.0115673	0.207825	#N/A	#N/A
Mipol1	0.992312	0.960669	1.59362	1.59362	11985.2	15800.1	0.999867	0.999899	0.00612557	0.031339	0.195462	-2.35504	0.0122511	0.0626781	0.195462	-2.35504	9.31264	0.0112943	0.645264	0.0127092	0.701473	0.0115673	0.207825	#N/A	#N/A
Slc37a4	0.992312	0.960669	1.59362	1.59362	10343	15800.1	0.999846	0.999899	0.00612557	0.031339	0.195462	-2.35504	0.0122511	0.0626781	0.195462	-2.35504	9.31258	0.0112947	0.645284	0.0127092	0.701473	0.0115676	0.207825	#N/A	#N/A
Dctn2	0.723856	0.811737	1.92434	1.78571	19111.7	10750.9	0.999899	0.999834	0.295559	0.179487	1.64669	0.719565	0.531394	0.336182	1.58067	0.660537	9.31072	1.01109e-05	0.171611	2.08729e-05	0.306984	0.0115772	0.207872	#N/A	#N/A
Trpm1	0.99039	0.966079	1.59362	2.68763	12097.9	2.5329	0.999868	0.485181	0.00765697	0.0626781	0.122163	-3.03312	0.0153139	0.0911681	0.167975	-2.57368	9.29725	0.0510419	0.21419	0.0538095	0.348621	0.011647	0.208946	#N/A	#N/A
Prdm16	0.975015	0.92849	1.59362	1.59362	10468.4	15776.9	0.999848	0.999899	0.0199081	0.0569801	0.349387	-1.5171	0.0398162	0.11396	0.349387	-1.5171	9.29616	0.00273179	0.702251	0.00332388	0.755095	0.0116527	0.208946	#N/A	#N/A
Ndufa5	0.233318	0.282117	3.09601	2.75819	12190	14971.5	0.999746	0.999816	1.64165	1.30769	1.25538	0.328127	2.37366	1.98006	1.19878	0.261571	9.29534	2.29943e-06	2.56437e-11	5.59411e-06	3.34214e-10	0.011657	0.208946	#N/A	#N/A
Ccdc90b	0.744427	0.830281	1.86352	1.72901	13140.9	13520.2	0.999858	0.999872	0.260337	0.153846	1.69219	0.758891	0.476263	0.293447	1.62299	0.698658	9.29173	0.000297388	0.174329	0.000437324	0.310074	0.0116757	0.20916	#N/A	#N/A
Rapgef2	0.863475	0.929648	1.77228	1.66035	15945.2	18392.3	0.999889	0.99991	0.128637	0.0598291	2.15008	1.10439	0.24196	0.116809	2.07142	1.05062	9.28093	0.00174431	0.326061	0.00219612	0.44603	0.0117321	0.210061	#N/A	#N/A
Psmc5	0.625933	0.725143	1.99373	1.89687	11729.9	12764.7	0.99983	0.999851	0.422665	0.287749	1.46886	0.554701	0.745789	0.521368	1.43045	0.516466	9.26677	0.000110464	0.0886048	0.000176922	0.201335	0.0118065	0.21129	#N/A	#N/A
Mrpl27	0.763204	0.848578	1.75906	1.65572	19305	12368.4	0.999909	0.999866	0.220521	0.128205	1.72006	0.78246	0.416539	0.250712	1.66142	0.732419	9.2649	5.75682e-05	0.146662	9.95276e-05	0.278307	0.0118163	0.21134	#N/A	#N/A
Clec11a	0.945485	0.985698	1.68547	1.59362	15422.8	10489.4	0.999891	0.999848	0.0474732	0.011396	4.16577	2.05858	0.0918836	0.022792	4.03139	2.01128	9.25212	0.000234359	0.487006	0.00035139	0.567098	0.0118839	0.212442	#N/A	#N/A
Ssbp3	0.706817	0.609025	1.90652	2.01848	15002.9	11823.3	0.999873	0.999829	0.309342	0.450142	0.687208	-0.541181	0.558959	0.789174	0.708283	-0.497601	9.23695	0.000403937	0.0113888	0.000578935	0.041055	0.0119646	0.213782	#N/A	#N/A
Mycbp	0.723945	0.813438	1.85284	1.7409	10847.8	10144.4	0.999829	0.999828	0.278714	0.17094	1.63047	0.705292	0.511485	0.324786	1.57484	0.655202	9.23546	0.000324564	0.0071029	0.000474056	0.0279868	0.0119725	0.213795	#N/A	#N/A
Cyba	0.647575	0.726331	2.13789	1.85305	17230.5	19557.4	0.999876	0.999905	0.442573	0.276353	1.60147	0.679401	0.753446	0.507123	1.48573	0.571169	9.22316	0.00413054	0.0273974	0.00486718	0.082997	0.0120383	0.214837	#N/A	#N/A
Pogk	0.837671	0.753327	1.83017	1.9288	11938.9	12645.5	0.999847	0.999847	0.160796	0.264957	0.606876	-0.720525	0.29709	0.475783	0.624423	-0.679403	9.22208	0.00037238	0.107395	0.000537278	0.227043	0.0120441	0.214837	#N/A	#N/A
Arfgef3	0.928209	0.869986	1.66384	1.92835	14153.6	18134.6	0.999882	0.999894	0.0612557	0.139601	0.438791	-1.18839	0.119449	0.250712	0.476437	-1.06964	9.2116	1.10254e-05	0.292263	2.26223e-05	0.422712	0.0121005	0.215731	#N/A	#N/A
Map3k11	0.893442	0.812846	1.7102	1.64406	11407.8	13464.7	0.99985	0.999878	0.0949464	0.156695	0.605931	-0.722775	0.182236	0.307692	0.592266	-0.755682	9.19845	2.67655e-06	0.257188	6.43899e-06	0.394599	0.0121716	0.216814	#N/A	#N/A
Sirpa	0.824811	0.734461	1.7745	1.81322	15950.7	17851.8	0.999889	0.999898	0.165391	0.259259	0.637935	-0.648519	0.310873	0.481481	0.645659	-0.631155	9.1979	0.000336979	0.225221	0.000490954	0.360988	0.0121746	0.216814	#N/A	#N/A
Clock	0.76932	0.680803	1.85217	2.00824	14185.5	14976.9	0.999869	0.999866	0.232772	0.364672	0.638304	-0.647684	0.427259	0.641026	0.666524	-0.585272	9.19158	0.00019528	0.0733371	0.00029788	0.175536	0.012209	0.217305	#N/A	#N/A
Sytl1	0.951952	0.990154	1.59362	2.0255	13080.6	16772.3	0.999878	0.999879	0.0382848	0.011396	3.35949	1.74824	0.0765697	0.019943	3.83942	1.94089	9.17589	0.00718687	0.124822	0.00822347	0.252842	0.0122946	0.218727	#N/A	#N/A
Pfdn4	0.886312	0.947505	1.72418	1.68243	12552.6	19402.6	0.999863	0.999913	0.102603	0.045584	2.25086	1.17048	0.196018	0.0883191	2.21943	1.15019	9.14688	1.84687e-06	0.486353	4.59201e-06	0.566615	0.0124545	0.221495	#N/A	#N/A
Gsr	0.782775	0.866796	1.8259	1.79661	11226.9	17788	0.999837	0.999899	0.214395	0.128205	1.67228	0.741818	0.396631	0.239316	1.65735	0.728879	9.13825	0.000161864	0.303241	0.000250942	0.430711	0.0125025	0.222101	#N/A	#N/A
Cblc	0.968487	0.996424	1.74945	1.59362	12067.8	12179.6	0.999855	0.999869	0.0290965	0.002849	10.2129	3.35232	0.0551302	0.00569801	9.67534	3.27431	9.13819	0.00299371	0.367899	0.00360644	0.480538	0.0125028	0.222101	#N/A	#N/A
Erc1	0.866018	0.788643	1.66876	1.80626	12839.4	12644.3	0.99987	0.999857	0.114855	0.205128	0.559916	-0.836718	0.223583	0.381766	0.585655	-0.771877	9.13313	2.96635e-05	0.150585	5.50563e-05	0.281917	0.012531	0.222477	#N/A	#N/A
Agl	0.910926	0.83998	1.65046	1.70919	14539.9	10775	0.999887	0.999841	0.0750383	0.14245	0.526769	-0.924758	0.147014	0.273504	0.537519	-0.895612	9.12731	0.00149273	0.250795	0.00190159	0.387547	0.0125635	0.22293	#N/A	#N/A
Plp2	0.833402	0.908504	1.81085	1.83715	11003	10616.9	0.999835	0.999827	0.162328	0.0911681	1.78053	0.832308	0.301685	0.168091	1.79477	0.843797	9.11595	7.77313e-07	0.314677	2.13896e-06	0.440883	0.0126272	0.223947	#N/A	#N/A
Tmem248	0.866802	0.781366	1.75906	1.72008	18891.7	19404.3	0.999907	0.999911	0.124043	0.196581	0.631001	-0.664286	0.234303	0.376068	0.623034	-0.682618	9.11394	1.59668e-06	0.0711417	4.05931e-06	0.171841	0.0126385	0.224015	#N/A	#N/A
Rars	0.921842	0.973293	1.62627	1.9202	12860.4	14808.5	0.999874	0.99987	0.0643185	0.02849	2.25758	1.17478	0.127106	0.0512821	2.47856	1.3095	9.11258	0.00229127	0.362964	0.00282185	0.475663	0.0126461	0.224017	#N/A	#N/A
Gclm	0.749066	0.837433	1.88576	1.84013	14521.6	17962.1	0.99987	0.999898	0.260337	0.162393	1.60313	0.680889	0.473201	0.299145	1.58184	0.661606	9.10764	0.000660457	0.0837811	0.00090923	0.193882	0.012674	0.224385	#N/A	#N/A
Commd1	0.858915	0.772167	1.68243	1.67564	18054.9	10343.1	0.999907	0.999838	0.122511	0.196581	0.623211	-0.682208	0.237366	0.381766	0.621757	-0.685577	9.10621	0.000800287	0.496618	0.00108226	0.573504	0.0126821	0.224394	#N/A	#N/A
Rpl36-ps3	0.710722	0.619765	1.81049	1.97809	16294.7	10915.6	0.999889	0.999819	0.281776	0.424501	0.663782	-0.591219	0.523737	0.752137	0.696332	-0.522154	9.10427	0.000358565	0.022883	0.000519875	0.071868	0.012693	0.224456	#N/A	#N/A
B4galt2	0.99039	0.957094	1.59362	1.59362	12097.9	13584.6	0.999868	0.999883	0.00765697	0.034188	0.223966	-2.15865	0.0153139	0.0683761	0.223966	-2.15865	9.09127	0.0017825	0.205002	0.00223591	0.339217	0.0127667	0.225468	#N/A	#N/A
P3h2	0.99039	0.957094	1.59362	1.59362	12097.9	13584.6	0.999868	0.999883	0.00765697	0.034188	0.223966	-2.15865	0.0153139	0.0683761	0.223966	-2.15865	9.09127	0.0017825	0.205002	0.00223591	0.339217	0.0127667	0.225468	#N/A	#N/A
Clcn6	0.979455	0.936792	1.71439	1.66772	10334.3	15506.9	0.999834	0.999892	0.0183767	0.0541311	0.339486	-1.55858	0.0352221	0.105413	0.334134	-1.5815	9.08903	0.000772709	0.175344	0.00104975	0.310153	0.0127794	0.225468	#N/A	#N/A
Sigmar1	0.979455	0.936792	1.71439	1.66772	10334.3	15506.9	0.999834	0.999892	0.0183767	0.0541311	0.339486	-1.55858	0.0352221	0.105413	0.334134	-1.5815	9.08903	0.000772709	0.175344	0.00104975	0.310153	0.0127794	0.225468	#N/A	#N/A
Tpd52	0.356469	0.399199	2.73662	2.36152	14388.3	16302.6	0.99981	0.999855	1.15926	0.874644	1.32541	0.406443	1.7611	1.4188	1.24126	0.311804	9.07995	8.8774e-07	1.18467e-05	2.40929e-06	9.76755e-05	0.0128311	0.226263	#N/A	#N/A
Rab18	0.522819	0.607084	2.22722	1.98675	16762.5	15505.2	0.999867	0.999872	0.63706	0.441595	1.44263	0.528703	1.06279	0.780627	1.36145	0.445148	9.0757	9.97113e-06	0.00217062	2.06564e-05	0.0104014	0.0128554	0.226554	#N/A	#N/A
Sfxn3	0.741053	0.828606	1.8688	1.77861	16243.4	12125	0.999885	0.999853	0.264931	0.162393	1.63142	0.706126	0.48392	0.304843	1.58744	0.666702	9.07446	5.16084e-10	0.167615	2.42406e-09	0.301884	0.0128626	0.226554	#N/A	#N/A
Bst2	0.610027	0.656012	2.47789	2.03744	51.0576	16891.7	0.953715	0.999879	0.609495	0.401709	1.51725	0.601461	0.966309	0.700855	1.37876	0.46337	9.05871	0.0118515	0.0194435	0.0132728	0.0633516	0.012953	0.228043	#N/A	#N/A
Cul3	0.587929	0.678783	2.09601	1.90692	13608	15348.5	0.999846	0.999876	0.502297	0.339031	1.48157	0.567122	0.863706	0.612536	1.41005	0.495747	9.05538	4.22183e-06	0.0525709	9.62901e-06	0.138708	0.0129721	0.22825	#N/A	#N/A
Auh	0.801612	0.70339	1.8912	1.80578	13535.7	13495.5	0.99986	0.999866	0.206738	0.287749	0.718466	-0.477008	0.375191	0.535613	0.70049	-0.513563	9.0509	3.76347e-11	0.14898	1.99708e-10	0.280907	0.0129981	0.228577	#N/A	#N/A
Slit3	0.988469	0.955598	1.59362	1.79661	14963	18964.4	0.999894	0.999905	0.00918836	0.042735	0.215008	-2.21754	0.0183767	0.0797721	0.230365	-2.118	9.04477	0.00123995	0.381153	0.00160894	0.490665	0.0130335	0.229076	#N/A	#N/A
Zfp593	0.912603	0.964245	1.73471	1.59363	10828.4	17145.2	0.99984	0.999907	0.0796325	0.02849	2.7951	1.4829	0.151608	0.0569801	2.66072	1.41182	9.03977	1.37197e-07	0.147265	4.37995e-07	0.279226	0.0130626	0.229459	#N/A	#N/A
Cd59a	0.443674	0.377939	2.81875	2.59225	23.9973	14799.7	0.894886	0.999825	1.05054	1.03704	1.01302	0.0186582	1.56815	1.61254	0.972473	-0.0402702	9.02526	0.00255702	0.00603966	0.0031232	0.0244056	0.0131471	0.230836	#N/A	#N/A
Ppm1h	0.956423	0.904092	1.65169	1.78233	12123.9	11671	0.999864	0.999847	0.0367534	0.0911681	0.403139	-1.31065	0.0719755	0.17094	0.421057	-1.24791	9.00501	7.95652e-07	0.156889	2.18436e-06	0.289829	0.013266	0.232828	#N/A	#N/A
Hacd2	0.980781	0.939217	1.59362	1.59363	11272.9	15414.5	0.999859	0.999897	0.0153139	0.048433	0.316188	-1.66115	0.0306279	0.0968661	0.316188	-1.66115	9.00012	0.00361405	0.535311	0.00428413	0.603305	0.0132948	0.233205	#N/A	#N/A
Specc1l	0.793298	0.696291	1.81513	1.80109	12234	14018.2	0.999852	0.999872	0.202144	0.293447	0.688859	-0.537718	0.375191	0.547009	0.685897	-0.543937	8.9956	3.07481e-09	0.348059	1.27508e-08	0.462778	0.0133216	0.233544	#N/A	#N/A
Gcnt4	0.988469	0.954643	1.59362	1.69597	14285.7	13624.6	0.999888	0.999876	0.00918836	0.039886	0.230365	-2.118	0.0183767	0.0769231	0.238897	-2.06554	8.98853	0.0239627	0.727273	0.0262296	0.779526	0.0133635	0.234153	#N/A	#N/A
H2-T23	0.804994	0.877156	1.88473	1.66982	10808.5	12709.4	0.999826	0.999869	0.202144	0.105413	1.91764	0.939329	0.367534	0.205128	1.79173	0.841354	8.98287	0.000977091	0.144706	0.00129406	0.275475	0.0133971	0.234615	#N/A	#N/A
Insig1	0.946819	0.898048	1.64137	2.012	17897.5	15671.6	0.999908	0.999872	0.0444104	0.116809	0.380196	-1.39518	0.0872894	0.205128	0.425536	-1.23265	8.9706	3.83126e-05	0.197268	6.95314e-05	0.332077	0.0134704	0.235783	#N/A	#N/A
Ubqln4	0.901634	0.827681	1.74365	1.75253	12235.4	13387.5	0.999858	0.999869	0.0903522	0.159544	0.566315	-0.820324	0.171516	0.301994	0.567945	-0.816177	8.95787	2.27502e-05	0.524743	4.32053e-05	0.596116	0.0135468	0.237007	#N/A	#N/A
Zfp709	0.982703	0.942792	1.59363	1.59362	10996.1	18773.8	0.999855	0.999915	0.0137825	0.045584	0.302355	-1.72569	0.0275651	0.0911681	0.302355	-1.72569	8.94069	0.00590613	0.207054	0.00684049	0.341301	0.0136505	0.238575	#N/A	#N/A
Aven	0.982703	0.942792	1.59363	1.59362	10996.1	18773.8	0.999855	0.999915	0.0137825	0.045584	0.302355	-1.72569	0.0275651	0.0911681	0.302355	-1.72569	8.94069	0.00590613	0.207054	0.00684049	0.341301	0.0136505	0.238575	#N/A	#N/A
Tfdp2	0.855824	0.777097	1.64637	1.77661	14290.1	13695.4	0.999885	0.99987	0.12098	0.210826	0.573838	-0.801285	0.237366	0.396011	0.599392	-0.738429	8.93842	8.13165e-08	0.262995	2.73593e-07	0.399888	0.0136643	0.238678	#N/A	#N/A
Parn	0.986547	0.951074	1.59362	1.68871	18474.6	10862.5	0.999914	0.999845	0.0107198	0.042735	0.250842	-1.99515	0.0214395	0.0826211	0.259492	-1.94624	8.93327	0.000545045	0.317218	0.000760061	0.441629	0.0136956	0.238936	#N/A	#N/A
Slc2a13	0.986547	0.951074	1.59362	1.68871	17493.2	10862.5	0.999909	0.999845	0.0107198	0.042735	0.250842	-1.99515	0.0214395	0.0826211	0.259492	-1.94624	8.93325	0.000545052	0.317222	0.000760061	0.441629	0.0136957	0.238936	#N/A	#N/A
Scn8a	0.987112	0.951074	1.78233	1.68871	18857.7	10862.5	0.999905	0.999845	0.0122511	0.042735	0.286677	-1.8025	0.0229709	0.0826211	0.278027	-1.8467	8.93209	0.000476966	0.189331	0.00067303	0.323773	0.0137028	0.238936	#N/A	#N/A
Ufc1	0.61807	0.698959	2.0409	1.78866	10283.2	14160.6	0.999802	0.999874	0.447167	0.287749	1.55402	0.636001	0.779479	0.538462	1.4476	0.533667	8.91932	2.7702e-06	0.0170603	6.65073e-06	0.0569959	0.0137807	0.24018	#N/A	#N/A
Atf5	0.755402	0.661274	1.86574	1.95134	18306	13501.1	0.999898	0.999855	0.249617	0.37037	0.673966	-0.569252	0.456355	0.660969	0.690434	-0.534424	8.91164	2.0879e-11	0.0668126	1.14376e-10	0.164911	0.0138277	0.240629	#N/A	#N/A
Inpp5a	0.956423	0.901062	1.65169	1.64136	12123.8	11016.6	0.999864	0.999851	0.0367534	0.0826211	0.444843	-1.16863	0.0719755	0.162393	0.443218	-1.17391	8.91017	6.24528e-05	0.516294	0.000106959	0.58955	0.0138368	0.240629	#N/A	#N/A
Nudt8	0.956423	0.901062	1.65169	1.64136	12123.8	11016.6	0.999864	0.999851	0.0367534	0.0826211	0.444843	-1.16863	0.0719755	0.162393	0.443218	-1.17391	8.91017	6.24528e-05	0.516294	0.000106959	0.58955	0.0138368	0.240629	#N/A	#N/A
Hkdc1	0.984625	0.946367	1.59362	1.59362	16488.4	10219.9	0.999903	0.999844	0.0122511	0.042735	0.286677	-1.8025	0.0245023	0.0854701	0.286677	-1.8025	8.90863	0.000356569	0.663464	0.000517614	0.71893	0.0138462	0.240629	#N/A	#N/A
Ip6k3	0.984625	0.946367	1.59362	1.59362	16488.4	10219.9	0.999903	0.999844	0.0122511	0.042735	0.286677	-1.8025	0.0245023	0.0854701	0.286677	-1.8025	8.90863	0.000356569	0.663464	0.000517614	0.71893	0.0138462	0.240629	#N/A	#N/A
Rnf138	0.883854	0.802124	1.70088	1.64136	15817.6	18546.9	0.999892	0.999912	0.102603	0.165242	0.620927	-0.687504	0.19755	0.324786	0.608245	-0.717275	8.90629	2.44983e-09	0.488519	1.03954e-08	0.568318	0.0138606	0.240741	#N/A	#N/A
Klf9	0.886553	0.817822	1.66035	1.86099	15280.6	14426.6	0.999891	0.999871	0.0964778	0.185185	0.52098	-0.9407	0.188361	0.339031	0.555587	-0.847915	8.89692	0.00252248	0.119096	0.00308419	0.245354	0.0139184	0.241623	#N/A	#N/A
Rpl22	0.131084	0.179931	3.90728	3.60264	11739.8	13876.5	0.999667	0.99974	2.54058	2.1567	1.178	0.236337	3.3951	2.95442	1.14916	0.200581	8.88578	0	2.22045e-16	0	3.70908e-15	0.0139873	0.242702	#N/A	#N/A
Mrps18a	0.729216	0.817939	1.84932	1.76829	12363	11452.1	0.99985	0.999846	0.272588	0.17094	1.59464	0.673231	0.500766	0.321937	1.55548	0.637356	8.87933	0.000282784	0.305708	0.000417142	0.43292	0.0140274	0.243268	#N/A	#N/A
Ncoa1	0.926289	0.85817	1.66206	1.62708	16704.5	13493.9	0.999901	0.999879	0.0627871	0.116809	0.537519	-0.895612	0.122511	0.230769	0.530883	-0.913534	8.87265	1.03643e-05	0.291874	2.13776e-05	0.422406	0.0140691	0.243746	#N/A	#N/A
Haus4	0.961336	0.992849	1.78233	1.59362	12310.9	12149.6	0.999855	0.999869	0.0367534	0.00569801	6.45023	2.68935	0.0689127	0.011396	6.04709	2.59624	8.87239	0.0014666	0.319225	0.00187333	0.44255	0.0140707	0.243746	#N/A	#N/A
Intu	0.921842	0.971396	1.62627	1.59362	12860.4	17833.8	0.999874	0.999911	0.0643185	0.022792	2.82198	1.49671	0.127106	0.045584	2.78838	1.47943	8.85971	2.29752e-05	0.495503	4.3563e-05	0.573054	0.0141501	0.244923	#N/A	#N/A
Fkbp9	0.680992	0.577326	2.06901	2.08953	18975.6	11053.2	0.999891	0.999811	0.381317	0.512821	0.743568	-0.427463	0.660031	0.883191	0.747325	-0.420192	8.85914	6.94267e-05	0.0699147	0.00011721	0.170615	0.0141536	0.244923	#N/A	#N/A
Fkbp3	0.691258	0.780033	2.06341	1.92984	14728.4	11001.3	0.99986	0.999825	0.367534	0.236467	1.55427	0.636239	0.63706	0.424501	1.50072	0.585659	8.85783	8.70044e-05	0.135595	0.000143216	0.264727	0.0141618	0.244924	#N/A	#N/A
Sdhb	0.462393	0.572318	2.22186	2.23161	11963.1	11750.1	0.999814	0.99981	0.715161	0.57265	1.24886	0.320615	1.19449	0.954416	1.25154	0.323701	8.84927	2.67198e-07	0.00333458	8.08409e-07	0.0148957	0.0142157	0.245438	#N/A	#N/A
1110001J03Rik	0.468742	0.567484	2.21382	2.08809	11130.1	12519.4	0.999801	0.999833	0.70291	0.524217	1.34088	0.423176	1.17611	0.903134	1.30225	0.381012	8.84828	2.22268e-06	0.00258571	5.42966e-06	0.0119557	0.014222	0.245438	#N/A	#N/A
Dpy19l1	0.810685	0.749441	1.89286	2.28549	12912.2	12806.2	0.999853	0.999822	0.19755	0.347578	0.56836	-0.815122	0.358346	0.57265	0.625769	-0.676299	8.84726	0.000169352	0.08442	0.000261867	0.19498	0.0142284	0.245438	#N/A	#N/A
Bcl2l11	0.960264	0.992849	1.65719	1.59362	11092.5	12149.6	0.999851	0.999869	0.0336907	0.00569801	5.91271	2.56382	0.0658499	0.011396	5.77833	2.53065	8.84697	0.00100487	0.380537	0.00132714	0.490296	0.0142302	0.245438	#N/A	#N/A
Nfkb2	0.95964	0.992849	1.59362	1.59362	16389.4	12149.6	0.999903	0.999869	0.0321593	0.00569801	5.64395	2.49671	0.0643185	0.011396	5.64395	2.49671	8.84407	0.00146523	0.0153651	0.00187258	0.052215	0.0142485	0.245438	#N/A	#N/A
Bpifb4	0.95964	0.992849	1.59362	1.59362	16389.4	12149.6	0.999903	0.999869	0.0321593	0.00569801	5.64395	2.49671	0.0643185	0.011396	5.64395	2.49671	8.84407	0.00146523	0.0153651	0.00187258	0.052215	0.0142485	0.245438	#N/A	#N/A
Ajuba	0.95964	0.992849	1.59362	1.59362	16389.4	12149.6	0.999903	0.999869	0.0321593	0.00569801	5.64395	2.49671	0.0643185	0.011396	5.64395	2.49671	8.84407	0.00146523	0.0153651	0.00187258	0.052215	0.0142485	0.245438	#N/A	#N/A
Pcca	0.910713	0.838357	1.8352	1.76253	18004.2	17020.7	0.999898	0.999896	0.0888208	0.150997	0.588228	-0.765551	0.163859	0.2849	0.575145	-0.798001	8.84264	1.52954e-06	0.524384	3.91378e-06	0.596116	0.0142576	0.245453	#N/A	#N/A
Usf2	0.701132	0.632726	1.901	2.22631	13459.3	14216.3	0.999859	0.999843	0.313936	0.490028	0.640648	-0.642397	0.568147	0.817664	0.694842	-0.525244	8.83638	0.000926236	0.0162429	0.00123014	0.0548055	0.0142972	0.246005	#N/A	#N/A
Opa3	0.943196	0.881768	1.80626	1.71088	10362.9	14424.5	0.999826	0.999881	0.0551302	0.105413	0.522992	-0.93514	0.102603	0.202279	0.507236	-0.97927	8.8266	5.37541e-07	0.0387935	1.53178e-06	0.109285	0.0143594	0.246818	#N/A	#N/A
0610037L13Rik	0.862753	0.92849	1.68484	1.59362	11971.2	15776.9	0.999859	0.999899	0.119449	0.0569801	2.09632	1.06786	0.23124	0.11396	2.02913	1.02086	8.82651	0.000465541	0.271401	0.000658083	0.406415	0.01436	0.246818	#N/A	#N/A
Lmtk2	0.949322	0.89034	1.69222	1.63676	18114.9	15176.7	0.999907	0.999892	0.0444104	0.0911681	0.487127	-1.03763	0.085758	0.179487	0.477795	-1.06554	8.81779	0.00206819	0.36982	0.00256041	0.482516	0.0144155	0.247649	#N/A	#N/A
Ddx5	0.266653	0.327367	3.55417	3.20635	17.3723	19.7769	0.830159	0.860492	1.90199	1.51567	1.25488	0.327555	2.60643	2.1567	1.20853	0.273254	8.81617	0	0.119821	0	0.246073	0.0144259	0.247686	#N/A	#N/A
Ptges3	0.453886	0.535959	2.39195	2.15498	19017.5	18993.8	0.999874	0.999887	0.810107	0.589744	1.37366	0.458025	1.30628	1	1.30628	0.385463	8.81216	2.27643e-06	0.00181147	5.54953e-06	0.00902689	0.0144516	0.24799	#N/A	#N/A
Fnbp1l	0.627116	0.717495	2.11095	1.94637	15825.2	19034.5	0.999867	0.999898	0.459418	0.307692	1.49311	0.578319	0.787136	0.549858	1.43153	0.517556	8.80307	3.13853e-06	0.0309118	7.42005e-06	0.0916536	0.0145099	0.248868	#N/A	#N/A
Rc3h2	0.835641	0.758901	1.71439	1.90249	11753.8	18175.7	0.999854	0.999895	0.147014	0.253561	0.579796	-0.786383	0.281776	0.458689	0.614308	-0.702967	8.80099	0.0029098	0.206291	0.00351414	0.340516	0.0145233	0.248956	#N/A	#N/A
Bola3	0.328846	0.253223	2.57836	2.78881	18399.3	10956.3	0.99986	0.999746	1.11026	1.38177	0.803508	-0.315616	1.73047	2.08262	0.830912	-0.267232	8.79624	0	0.00567914	0	0.0232257	0.0145539	0.249347	#N/A	#N/A
Tacc1	0.878648	0.810256	1.71623	1.93694	11288	15007.1	0.999848	0.999871	0.108729	0.205128	0.530054	-0.91579	0.20827	0.367521	0.566687	-0.819376	8.78926	0.00307998	0.14353	0.00370472	0.27456	0.014599	0.24999	#N/A	#N/A
Pop4	0.946187	0.986647	1.59362	1.9202	15034	12241.1	0.999894	0.999843	0.042879	0.014245	3.01011	1.58981	0.085758	0.025641	3.34456	1.74182	8.78585	0.0145584	0.642572	0.0161973	0.700772	0.0146211	0.250229	#N/A	#N/A
Eif2s1	0.854803	0.923557	1.7297	1.7144	15193.3	14192.9	0.999886	0.999879	0.1317	0.0683761	1.92611	0.94569	0.251149	0.131054	1.91637	0.938378	8.78307	2.32406e-05	0.312675	4.39256e-05	0.439635	0.0146391	0.250398	#N/A	#N/A
Fam46c	0.928778	0.867655	1.69864	1.8298	13711.3	17939.9	0.999876	0.999898	0.0627871	0.131054	0.479093	-1.06162	0.12098	0.242165	0.499577	-1.00122	8.77618	2.16091e-07	0.266085	6.69147e-07	0.402778	0.0146838	0.251034	#N/A	#N/A
Prkacb	0.805463	0.711027	1.95225	1.88308	10443.8	11809.7	0.999813	0.999841	0.212864	0.299145	0.711573	-0.490916	0.379786	0.54416	0.697931	-0.518844	8.76497	0.000127955	0.124216	0.000202205	0.252676	0.0147569	0.252164	#N/A	#N/A
Cab39	0.728178	0.644489	1.86479	2.06757	11078.2	20081.3	0.999832	0.999897	0.277182	0.424501	0.652959	-0.614935	0.506891	0.735043	0.689608	-0.536152	8.71707	5.15058e-05	0.00504597	9.04307e-05	0.0213733	0.0150733	0.257542	#N/A	#N/A
Vapa	0.593483	0.67673	2.04177	1.8155	17890	14353.3	0.999886	0.999874	0.476263	0.316239	1.50602	0.590743	0.830015	0.586895	1.41425	0.500037	8.70137	0.000304297	0.0153457	0.000446931	0.052215	0.0151784	0.259228	#N/A	#N/A
Nudt9	0.598179	0.70237	1.87127	1.84745	11189.9	10522.8	0.999833	0.999824	0.411945	0.299145	1.37707	0.461605	0.751914	0.549858	1.36747	0.45151	8.6893	9.20278e-05	0.0298983	0.000150545	0.0893132	0.0152597	0.260495	#N/A	#N/A
Aktip	0.622364	0.532103	2.02355	2.19811	16497.3	11644	0.999877	0.999811	0.436447	0.612536	0.712525	-0.488987	0.764165	1.02849	0.742997	-0.428571	8.6734	0.000155932	0.0326931	0.000242062	0.0956202	0.0153674	0.262125	#N/A	#N/A
Dock1	0.874814	0.797519	1.71261	1.77288	16699.9	12988.2	0.999897	0.999864	0.111792	0.190883	0.585655	-0.771877	0.214395	0.358974	0.597243	-0.743609	8.67023	7.01217e-13	0.311542	4.44729e-12	0.438823	0.015389	0.262125	#N/A	#N/A
Fbxl3	0.664935	0.74864	1.96072	1.75683	14060.1	18295.8	0.999861	0.999904	0.369066	0.233618	1.57978	0.659725	0.656968	0.441595	1.48771	0.573097	8.66703	0.000553203	0.0166219	0.000770521	0.0559011	0.0154108	0.262125	#N/A	#N/A
Hebp1	0.710627	0.800148	1.84165	1.75343	16944.7	15122.1	0.999891	0.999884	0.289433	0.185185	1.56294	0.644263	0.532925	0.350427	1.52079	0.604817	8.66416	2.28096e-11	0.230322	1.24093e-10	0.364702	0.0154303	0.262125	#N/A	#N/A
Slc38a10	0.67174	0.583007	1.95472	2.13166	12685	18452.9	0.999846	0.999884	0.359877	0.521368	0.690257	-0.534795	0.641654	0.888889	0.721861	-0.470208	8.66136	0.000985002	0.0181872	0.00130381	0.0602514	0.0154494	0.262125	#N/A	#N/A
Gm10636	0.980781	1	1.59362	0	11272.9	1	0.999859	1	0.0153139	0	#DIV/0!	#DIV/0!	0.0306279	0	#DIV/0!	#DIV/0!	8.65724	0.0325312	0.970949	0.0349791	0.991425	0.0154776	0.262125	#N/A	#N/A
Arid5b	0.980781	1	1.59362	0	11272.9	1	0.999859	1	0.0153139	0	#DIV/0!	#DIV/0!	0.0306279	0	#DIV/0!	#DIV/0!	8.65724	0.0325312	0.970949	0.0349791	0.991425	0.0154776	0.262125	#N/A	#N/A
2810021J22Rik	0.980781	1	1.59362	0	11272.9	1	0.999859	1	0.0153139	0	#DIV/0!	#DIV/0!	0.0306279	0	#DIV/0!	#DIV/0!	8.65724	0.0325312	0.970949	0.0349791	0.991425	0.0154776	0.262125	#N/A	#N/A
Sh2d3c	0.980781	1	1.59362	0	11272.9	1	0.999859	1	0.0153139	0	#DIV/0!	#DIV/0!	0.0306279	0	#DIV/0!	#DIV/0!	8.65724	0.0325312	0.970949	0.0349791	0.991425	0.0154776	0.262125	#N/A	#N/A
Ntf5	0.980781	1	1.59362	0	11272.9	1	0.999859	1	0.0153139	0	#DIV/0!	#DIV/0!	0.0306279	0	#DIV/0!	#DIV/0!	8.65724	0.0325312	0.970949	0.0349791	0.991425	0.0154776	0.262125	#N/A	#N/A
Lgals3	0.980781	1	1.59362	0	11272.9	1	0.999859	1	0.0153139	0	#DIV/0!	#DIV/0!	0.0306279	0	#DIV/0!	#DIV/0!	8.65724	0.0325312	0.970949	0.0349791	0.991425	0.0154776	0.262125	#N/A	#N/A
Tmem67	0.980781	1	1.59362	0	11272.9	1	0.999859	1	0.0153139	0	#DIV/0!	#DIV/0!	0.0306279	0	#DIV/0!	#DIV/0!	8.65724	0.0325312	0.970949	0.0349791	0.991425	0.0154776	0.262125	#N/A	#N/A
Wdr90	0.980781	1	1.59362	0	11272.9	1	0.999859	1	0.0153139	0	#DIV/0!	#DIV/0!	0.0306279	0	#DIV/0!	#DIV/0!	8.65724	0.0325312	0.970949	0.0349791	0.991425	0.0154776	0.262125	#N/A	#N/A
Gm5420	0.980781	1	1.59362	0	11272.9	1	0.999859	1	0.0153139	0	#DIV/0!	#DIV/0!	0.0306279	0	#DIV/0!	#DIV/0!	8.65724	0.0325312	0.970949	0.0349791	0.991425	0.0154776	0.262125	#N/A	#N/A
Sulf1	0.918748	0.850773	1.88473	1.83281	10105.5	13211.5	0.999814	0.999861	0.0842266	0.148148	0.56853	-0.814692	0.153139	0.273504	0.559916	-0.836718	8.65626	1.38265e-06	0.126678	3.56482e-06	0.256164	0.0154844	0.262125	#N/A	#N/A
Tmem55a	0.733098	0.821091	1.74999	1.67205	10473	12419.4	0.999833	0.999865	0.246554	0.153846	1.6026	0.680417	0.467075	0.299145	1.56137	0.642808	8.6548	2.69241e-08	0.0799558	9.79509e-08	0.186867	0.0154943	0.262146	#N/A	#N/A
Slc30a5	0.950031	0.89501	1.59362	1.68243	13859.1	11157.4	0.999885	0.999849	0.0398162	0.0911681	0.436734	-1.19517	0.0796325	0.176638	0.450823	-1.14937	8.63537	0.000811516	0.270057	0.00109557	0.40522	0.015628	0.264307	#N/A	#N/A
Ppp2r3a	0.955601	0.908513	1.75906	2.0553	15064.3	10281.7	0.999883	0.9998	0.0413476	0.108262	0.381921	-1.38865	0.0781011	0.188034	0.415356	-1.26758	8.63385	0.00249225	0.543781	0.0030488	0.610146	0.0156385	0.264337	#N/A	#N/A
Timm13	0.265821	0.355733	2.7575	2.63998	18977	10255.7	0.999855	0.999743	1.33691	1.10256	1.21254	0.278036	2.0245	1.70085	1.19029	0.251307	8.62392	2.65343e-14	0.000347035	1.97923e-13	0.00212156	0.0157073	0.265373	#N/A	#N/A
Slc35c1	0.996156	0.971396	1.59362	1.59362	17676	17833.8	0.99991	0.999911	0.00306279	0.022792	0.13438	-2.89561	0.00612557	0.045584	0.13438	-2.89561	8.61826	0.0543756	0.0412438	0.0572248	0.114159	0.0157466	0.265449	#N/A	#N/A
Mad1l1	0.996156	0.971396	1.59362	1.59362	17676	17833.8	0.99991	0.999911	0.00306279	0.022792	0.13438	-2.89561	0.00612557	0.045584	0.13438	-2.89561	8.61826	0.0543756	0.0412438	0.0572248	0.114159	0.0157466	0.265449	#N/A	#N/A
Slc10a7	0.996156	0.971396	1.59362	1.59362	11348.6	17833.8	0.99986	0.999911	0.00306279	0.022792	0.13438	-2.89561	0.00612557	0.045584	0.13438	-2.89561	8.61819	0.054378	0.0412453	0.0572248	0.114159	0.0157472	0.265449	#N/A	#N/A
Rnf219	0.996156	0.971396	1.59362	1.59362	11348.6	17833.8	0.99986	0.999911	0.00306279	0.022792	0.13438	-2.89561	0.00612557	0.045584	0.13438	-2.89561	8.61819	0.054378	0.0412453	0.0572248	0.114159	0.0157472	0.265449	#N/A	#N/A
Tmcc3	0.787421	0.711169	1.72173	1.95305	15605.8	12816	0.99989	0.999848	0.191424	0.316239	0.605314	-0.724244	0.366003	0.564103	0.648824	-0.624102	8.60945	0.00246664	0.170885	0.00301903	0.305916	0.0158081	0.266347	#N/A	#N/A
Pcbp4	0.757006	0.845307	1.82133	1.87855	15856.8	12769.6	0.999885	0.999853	0.238897	0.159544	1.49737	0.582435	0.442573	0.290598	1.52297	0.606888	8.59733	4.87507e-05	0.184082	8.60392e-05	0.31895	0.015893	0.267392	#N/A	#N/A
Cmtm6	0.770854	0.67673	1.76432	1.81549	10267.3	15088.9	0.999828	0.99988	0.214395	0.316239	0.677952	-0.560745	0.404288	0.586895	0.688859	-0.537718	8.59576	9.74381e-10	0.0707229	4.43614e-09	0.171353	0.015904	0.267392	#N/A	#N/A
Pdzd11	0.771222	0.851654	1.85418	1.74767	17634.5	14445.2	0.999895	0.999879	0.23124	0.136752	1.69095	0.75783	0.424196	0.259259	1.63618	0.710336	8.59544	0.00139323	0.00131448	0.00178925	0.00676345	0.0159063	0.267392	#N/A	#N/A
Nsa2	0.647452	0.744199	1.99814	1.94908	18918.4	10915.2	0.999894	0.999821	0.399694	0.279202	1.43156	0.517584	0.704441	0.498575	1.41291	0.498667	8.5954	1.90148e-08	0.174907	7.13657e-08	0.310074	0.0159065	0.267392	#N/A	#N/A
Pa2g4	0.802217	0.880727	1.7189	1.67205	13003.5	13341.9	0.999868	0.999875	0.177642	0.102564	1.73201	0.792444	0.339969	0.19943	1.7047	0.769521	8.59443	0.000108268	0.324634	0.000174346	0.445636	0.0159133	0.267392	#N/A	#N/A
Serinc3	0.435011	0.410574	3.10893	2.85661	18.104	14919	0.853442	0.999809	1.22358	1.12821	1.08454	0.117083	1.75651	1.68376	1.04321	0.0610234	8.5798	1.79909e-06	0.00934955	4.4826e-06	0.0349246	0.0160165	0.269012	#N/A	#N/A
Vbp1	0.737851	0.825945	1.84013	1.80052	10557.5	13263.2	0.999826	0.999864	0.261868	0.168091	1.55789	0.639598	0.482389	0.31339	1.53926	0.622236	8.57607	7.15528e-06	0.0761103	1.53735e-05	0.180173	0.0160429	0.269311	#N/A	#N/A
Fam20b	0.726854	0.63693	1.91182	2.04806	17169.2	16871.1	0.999889	0.999879	0.289433	0.42735	0.677274	-0.562188	0.522205	0.74359	0.702276	-0.50989	8.56399	3.05078e-05	0.0708286	5.64466e-05	0.171434	0.0161287	0.270631	#N/A	#N/A
Mtfr1	0.829036	0.74336	1.73774	1.78728	11489.3	18163.7	0.999849	0.999902	0.156202	0.245014	0.637523	-0.649451	0.29709	0.458689	0.647694	-0.626616	8.52331	0.000209512	0.149997	0.000317346	0.281756	0.016421	0.275494	#N/A	#N/A
Papss1	0.801905	0.712985	1.80123	1.85623	16571.9	17619.3	0.999891	0.999895	0.191424	0.290598	0.658724	-0.602253	0.356815	0.532764	0.669743	-0.57832	8.52085	4.74403e-05	0.0938249	8.39138e-05	0.208188	0.0164389	0.275643	#N/A	#N/A
Hmgn3	0.445543	0.465707	2.75368	2.31421	14687.9	11656.6	0.999813	0.999802	1.00766	0.754986	1.33467	0.416483	1.5268	1.23647	1.23481	0.304287	8.50756	0.000822582	0.000896651	0.00110862	0.00485584	0.0165356	0.277144	#N/A	#N/A
Sac3d1	0.884396	0.942792	1.7221	1.59362	11029.5	18773.8	0.999844	0.999915	0.104135	0.045584	2.28446	1.19185	0.199081	0.0911681	2.18367	1.12676	8.50465	0.00289163	0.44091	0.00349768	0.532514	0.0165568	0.27735	#N/A	#N/A
Tshz1	0.729231	0.626773	2.09261	1.98469	13508.8	10145.5	0.999845	0.999804	0.32925	0.418803	0.786167	-0.347091	0.566616	0.740741	0.764931	-0.386598	8.50337	3.84832e-05	0.0134789	6.97343e-05	0.0472261	0.0165662	0.277353	#N/A	#N/A
Ahr	0.926957	0.971396	1.824	1.59362	12115.9	17833.8	0.999849	0.999911	0.0719755	0.022792	3.15792	1.65898	0.133231	0.045584	2.92276	1.54733	8.48184	0.00707778	0.488533	0.00810647	0.568318	0.0167243	0.279902	#N/A	#N/A
Decr1	0.812323	0.887869	1.73802	1.67692	11618.6	17147.6	0.99985	0.999902	0.171516	0.0968661	1.77065	0.82428	0.326187	0.188034	1.73472	0.794704	8.47943	2.19499e-07	0.247354	6.78816e-07	0.38378	0.0167421	0.280048	#N/A	#N/A
Stx3	0.91343	0.965343	1.68051	1.72634	10370.3	18447	0.999838	0.999906	0.0750383	0.031339	2.3944	1.25967	0.145482	0.0598291	2.43163	1.28193	8.47276	6.41845e-06	0.316335	1.39292e-05	0.441629	0.0167913	0.280715	#N/A	#N/A
Ube2d3	0.392937	0.418441	2.67146	2.2682	14880.5	10158.3	0.999821	0.999777	1.05666	0.797721	1.3246	0.405558	1.62175	1.31909	1.22944	0.298007	8.47163	0.000183967	8.12313e-08	0.000282258	8.4509e-07	0.0167997	0.280715	#N/A	#N/A
Glrx2	0.731118	0.819712	1.85101	1.81729	10434.7	19577.1	0.999823	0.999907	0.271057	0.176638	1.53453	0.617797	0.497703	0.327635	1.51908	0.603194	8.4681	5.57722e-05	0.121165	9.72019e-05	0.248189	0.0168259	0.280934	#N/A	#N/A
Cetn3	0.668877	0.758374	1.87307	1.74506	14863.2	12004	0.999874	0.999855	0.339969	0.222222	1.52986	0.613402	0.620214	0.421652	1.47091	0.556713	8.4632	0.000337169	0.0217213	0.000490954	0.0687889	0.0168623	0.280934	#N/A	#N/A
Fbxl5	0.701533	0.786848	1.90868	1.76433	18988.6	12672.8	0.999899	0.999861	0.315467	0.19943	1.58184	0.661606	0.569678	0.376068	1.51483	0.599153	8.45453	0.000413106	0.131933	0.000589584	0.26168	0.0169269	0.280934	#N/A	#N/A
Irs2	0.974224	0.92849	1.78233	1.59362	16129.3	15776.9	0.99989	0.999899	0.0245023	0.0569801	0.430015	-1.21754	0.0459418	0.11396	0.403139	-1.31065	8.4458	8.34309e-05	0.0782819	0.000138294	0.184274	0.0169922	0.280934	#N/A	#N/A
Alkbh5	0.702212	0.60574	1.88732	1.96553	15260.6	11723.4	0.999876	0.999832	0.309342	0.435897	0.709666	-0.494788	0.562021	0.774929	0.725256	-0.463439	8.44069	0.00112211	0.0341826	0.0014689	0.0985189	0.0170304	0.280934	#N/A	#N/A
4930452B06Rik	1	0.987233	0	2.23161	1	14412.4	1	0.999845	0	0.017094	0	#NUM!	0	0.02849	0	#NUM!	8.43748	0.15873	0.985585	0.164056	0.991425	0.0170546	0.280934	#N/A	#N/A
Pou5f2	1	0.985698	0	1.59362	1	10489.4	1	0.999848	0	0.011396	0	#NUM!	0	0.022792	0	#NUM!	8.43734	0.411097	0.98857	0.413889	0.991425	0.0170556	0.280934	#N/A	#N/A
Wdr25	1	0.985698	0	1.59362	1	10489.4	1	0.999848	0	0.011396	0	#NUM!	0	0.022792	0	#NUM!	8.43734	0.411097	0.98857	0.413889	0.991425	0.0170556	0.280934	#N/A	#N/A
Slc35f1	1	0.985698	0	1.59362	1	10489.4	1	0.999848	0	0.011396	0	#NUM!	0	0.022792	0	#NUM!	8.43733	0.411097	0.98857	0.413889	0.991425	0.0170557	0.280934	#N/A	#N/A
Zfp423	1	0.985698	0	1.59362	1	10489.4	1	0.999848	0	0.011396	0	#NUM!	0	0.022792	0	#NUM!	8.43733	0.411097	0.98857	0.413889	0.991425	0.0170557	0.280934	#N/A	#N/A
Sema4g	1	0.985698	0	1.59362	1	10489.4	1	0.999848	0	0.011396	0	#NUM!	0	0.022792	0	#NUM!	8.43733	0.411097	0.98857	0.413889	0.991425	0.0170557	0.280934	#N/A	#N/A
Rgl1	1	0.985698	0	1.59362	1	10489.4	1	0.999848	0	0.011396	0	#NUM!	0	0.022792	0	#NUM!	8.43733	0.411097	0.98857	0.413889	0.991425	0.0170557	0.280934	#N/A	#N/A
Ece1	1	0.985698	0	1.59362	1	10489.4	1	0.999848	0	0.011396	0	#NUM!	0	0.022792	0	#NUM!	8.43733	0.411097	0.98857	0.413889	0.991425	0.0170557	0.280934	#N/A	#N/A
Tmem120b	1	0.985698	0	1.59362	1	10489.4	1	0.999848	0	0.011396	0	#NUM!	0	0.022792	0	#NUM!	8.43733	0.411097	0.98857	0.413889	0.991425	0.0170557	0.280934	#N/A	#N/A
Prkg1	1	0.985698	0	1.59362	1	10489.4	1	0.999848	0	0.011396	0	#NUM!	0	0.022792	0	#NUM!	8.43733	0.411097	0.98857	0.413889	0.991425	0.0170557	0.280934	#N/A	#N/A
Adcy3	1	0.985698	0	1.59362	1	10489.4	1	0.999848	0	0.011396	0	#NUM!	0	0.022792	0	#NUM!	8.43733	0.411097	0.98857	0.413889	0.991425	0.0170557	0.280934	#N/A	#N/A
Onecut2	1	0.985698	0	1.59362	1	10489.4	1	0.999848	0	0.011396	0	#NUM!	0	0.022792	0	#NUM!	8.43733	0.411097	0.98857	0.413889	0.991425	0.0170557	0.280934	#N/A	#N/A
Rnase10	1	0.985698	0	1.59362	1	10489.4	1	0.999848	0	0.011396	0	#NUM!	0	0.022792	0	#NUM!	8.43733	0.411097	0.98857	0.413889	0.991425	0.0170557	0.280934	#N/A	#N/A
Pnpla7	1	0.985698	0	1.59362	1	10489.4	1	0.999848	0	0.011396	0	#NUM!	0	0.022792	0	#NUM!	8.43733	0.411097	0.98857	0.413889	0.991425	0.0170557	0.280934	#N/A	#N/A
Rad51	1	0.985698	0	1.59362	1	10489.4	1	0.999848	0	0.011396	0	#NUM!	0	0.022792	0	#NUM!	8.43733	0.411097	0.98857	0.413889	0.991425	0.0170557	0.280934	#N/A	#N/A
Sdk1	1	0.985698	0	1.59362	1	10489.4	1	0.999848	0	0.011396	0	#NUM!	0	0.022792	0	#NUM!	8.43733	0.411097	0.98857	0.413889	0.991425	0.0170557	0.280934	#N/A	#N/A
Fhit	1	0.985698	0	1.59362	1	10489.4	1	0.999848	0	0.011396	0	#NUM!	0	0.022792	0	#NUM!	8.43733	0.411097	0.98857	0.413889	0.991425	0.0170557	0.280934	#N/A	#N/A
Elmo1	1	0.985698	0	1.59362	1	10489.4	1	0.999848	0	0.011396	0	#NUM!	0	0.022792	0	#NUM!	8.43733	0.411097	0.98857	0.413889	0.991425	0.0170557	0.280934	#N/A	#N/A
Fgd3	1	0.985698	0	1.59362	1	10489.4	1	0.999848	0	0.011396	0	#NUM!	0	0.022792	0	#NUM!	8.43733	0.411097	0.98857	0.413889	0.991425	0.0170557	0.280934	#N/A	#N/A
Nlrc3	1	0.985698	0	1.59362	1	10489.4	1	0.999848	0	0.011396	0	#NUM!	0	0.022792	0	#NUM!	8.43733	0.411097	0.98857	0.413889	0.991425	0.0170557	0.280934	#N/A	#N/A
Slc29a2	1	0.985698	0	1.59362	1	10489.4	1	0.999848	0	0.011396	0	#NUM!	0	0.022792	0	#NUM!	8.43733	0.411097	0.98857	0.413889	0.991425	0.0170557	0.280934	#N/A	#N/A
Sema6d	0.9331	0.873504	1.87704	1.93693	10386.8	13355.2	0.999819	0.999855	0.0689127	0.136752	0.503924	-0.988721	0.125574	0.245014	0.512518	-0.964325	8.4334	3.88481e-06	0.12318	8.93769e-06	0.251666	0.0170852	0.281274	#N/A	#N/A
Col4a3bp	0.911593	0.849028	1.59362	1.77388	15206.4	12222.8	0.999895	0.999855	0.0704441	0.14245	0.494518	-1.01591	0.140888	0.267806	0.526083	-0.926639	8.42671	0.00024402	0.329158	0.000364264	0.447942	0.0171357	0.281869	#N/A	#N/A
Acyp1	0.78747	0.868471	1.85183	1.86281	10517.9	17216.8	0.999824	0.999892	0.214395	0.133903	1.60112	0.679082	0.393568	0.245014	1.60631	0.683748	8.42624	7.5461e-05	0.374424	0.000126676	0.485585	0.0171393	0.281869	#N/A	#N/A
Spty2d1	0.862899	0.930687	1.63079	1.72634	15264.8	10260.4	0.999893	0.999832	0.113323	0.0626781	1.80802	0.85441	0.223583	0.119658	1.86852	0.901895	8.41976	0.000152816	0.468078	0.000238003	0.552152	0.0171883	0.282535	#N/A	#N/A
Wscd1	0.962743	0.910613	1.72633	1.59362	16206.6	13531.5	0.999893	0.999882	0.0336907	0.0712251	0.473017	-1.08004	0.0643185	0.14245	0.451516	-1.14715	8.41351	0.000871432	0.553512	0.0011665	0.619306	0.0172357	0.283175	#N/A	#N/A
Mapkapk3	0.898644	0.953518	1.69221	1.59362	12425.7	15708.6	0.999864	0.999899	0.0888208	0.037037	2.39816	1.26193	0.171516	0.0740741	2.31547	1.2113	8.40582	0.00191884	0.147644	0.00238798	0.279483	0.0172942	0.284001	#N/A	#N/A
Maz	0.88019	0.803233	1.63608	1.66509	10391.7	14778.4	0.999843	0.999887	0.0995406	0.168091	0.592182	-0.755887	0.196018	0.327635	0.598282	-0.741102	8.39936	4.87821e-09	0.129272	1.97123e-08	0.259638	0.0173435	0.28467	#N/A	#N/A
Glod4	0.8229	0.89501	1.77265	1.68243	10253.5	11157.4	0.999827	0.999849	0.166922	0.0911681	1.83092	0.872572	0.313936	0.176638	1.77728	0.829672	8.3965	1.0314e-13	0.525957	7.15343e-13	0.597064	0.0173653	0.284878	#N/A	#N/A
2700060E02Rik	0.529725	0.638554	2.06129	2.14397	10857.2	11802.7	0.99981	0.999818	0.558959	0.45584	1.22622	0.294213	0.969372	0.774929	1.25092	0.322987	8.39103	3.30571e-05	0.0209348	6.0737e-05	0.0670139	0.0174072	0.285418	#N/A	#N/A
Gm26917	0.896278	0.823259	2.17037	1.82152	12182	11290.6	0.999822	0.999839	0.133231	0.173789	0.766626	-0.383406	0.225115	0.321937	0.699251	-0.516119	8.38974	0.000233514	0.0148129	0.000350345	0.0508805	0.0174171	0.285418	#N/A	#N/A
Crip1	0.857236	0.923557	1.74846	1.7144	18333.8	14192.9	0.999905	0.999879	0.1317	0.0683761	1.92611	0.94569	0.249617	0.131054	1.90469	0.929554	8.38804	2.81448e-06	0.144613	6.74338e-06	0.275475	0.0174301	0.285418	#N/A	#N/A
Ubl4a	0.744599	0.81642	1.90674	1.64502	16877.7	10282.9	0.999887	0.99984	0.269525	0.153846	1.75191	0.808932	0.486983	0.301994	1.61256	0.689351	8.38736	3.93285e-06	0.0652513	9.02198e-06	0.16258	0.0174354	0.285418	#N/A	#N/A
Il2	0.952582	0.89858	1.64707	1.68547	12547.4	19233.8	0.999869	0.999912	0.0398162	0.0883191	0.450823	-1.14937	0.0781011	0.17094	0.456891	-1.13008	8.38579	0.00200711	0.137266	0.00248739	0.266227	0.0174474	0.285461	#N/A	#N/A
Sigirr	0.9704	0.996424	1.75906	1.59362	11062.7	12179.6	0.999841	0.999869	0.0275651	0.002849	9.67534	3.27431	0.0520674	0.00569801	9.13783	3.19185	8.38037	0.050202	0.278863	0.0530656	0.412641	0.0174891	0.286	#N/A	#N/A
Fubp1	0.767851	0.850773	1.86025	1.8328	13830	13116.7	0.999866	0.99986	0.235835	0.148148	1.59188	0.670735	0.431853	0.273504	1.57896	0.658977	8.37373	0.00083036	0.102648	0.00111846	0.221543	0.0175403	0.286697	#N/A	#N/A
Spry2	0.944898	0.8889	1.63973	1.71813	12114.7	12227.2	0.999865	0.99986	0.0459418	0.0997151	0.460731	-1.118	0.0903522	0.190883	0.473338	-1.07906	8.36943	0.00170448	0.333575	0.00215234	0.451507	0.0175736	0.287094	#N/A	#N/A
Abhd11	0.762766	0.840296	1.78809	1.62338	14839.7	12453	0.99988	0.99987	0.226646	0.131054	1.72941	0.790279	0.424196	0.259259	1.63618	0.710336	8.36728	4.06728e-05	0.122839	7.30878e-05	0.251251	0.0175902	0.287213	#N/A	#N/A
B9d1	0.924942	0.971396	1.69344	1.59362	10865.6	17833.8	0.999844	0.999911	0.0658499	0.022792	2.88917	1.53065	0.127106	0.045584	2.78838	1.47943	8.35891	0.000182266	0.262656	0.00028001	0.399865	0.0176551	0.288139	#N/A	#N/A
Fem1b	0.937808	0.876043	1.67441	1.63185	16294.3	10056.9	0.999897	0.999838	0.0535988	0.102564	0.522588	-0.936254	0.104135	0.202279	0.514807	-0.957896	8.3564	0.00215621	0.200873	0.00266521	0.335543	0.0176746	0.288305	#N/A	#N/A
Magoh	0.872539	0.932066	1.76615	1.59363	15139.6	19067.5	0.999883	0.999916	0.119449	0.0541311	2.20666	1.14186	0.225115	0.108262	2.07935	1.05613	8.34589	0.00283433	0.1248	0.00343362	0.252842	0.0177566	0.289514	#N/A	#N/A
Bola1	0.657255	0.753825	1.88997	1.86327	10695.9	11939.6	0.999823	0.999844	0.356815	0.250712	1.4232	0.509143	0.647779	0.458689	1.41224	0.497985	8.34285	7.4496e-14	0.18137	5.29055e-13	0.316098	0.0177804	0.28975	#N/A	#N/A
Sf3b6	0.661532	0.757551	1.96362	1.95066	11006.9	12854.1	0.999822	0.999848	0.37366	0.264957	1.41027	0.495967	0.664625	0.472934	1.40532	0.4909	8.33864	3.5025e-06	0.00211151	8.15303e-06	0.0101629	0.0178133	0.290023	#N/A	#N/A
Bud31	0.775606	0.854243	1.82899	1.72008	10849	18009.6	0.999831	0.999904	0.222052	0.131054	1.69435	0.760735	0.410413	0.250712	1.63699	0.711046	8.3383	0.00122198	0.274629	0.00158998	0.409183	0.017816	0.290023	#N/A	#N/A
Ola1	0.923764	0.860362	1.62708	1.69343	13513.8	11650.9	0.99988	0.999855	0.0627871	0.122507	0.512518	-0.964325	0.124043	0.236467	0.524567	-0.930801	8.32048	3.04259e-06	0.408465	7.22426e-06	0.512906	0.0179563	0.292201	#N/A	#N/A
Ccnd1	0.955076	0.989273	1.70442	1.59362	13187.1	17188.2	0.999871	0.999907	0.0398162	0.00854701	4.6585	2.21987	0.0765697	0.017094	4.47933	2.16328	8.31787	0.0113491	0.243513	0.0127644	0.380009	0.0179769	0.292292	#N/A	#N/A
Commd4	0.804663	0.884536	1.73258	1.8259	13570.9	16771.5	0.999872	0.999891	0.177642	0.11396	1.55881	0.640441	0.338438	0.210826	1.60529	0.682837	8.31733	0.000766217	0.411913	0.00104272	0.516143	0.0179811	0.292292	#N/A	#N/A
Mrpl18	0.67322	0.569899	1.91671	1.92759	10404.1	14393.8	0.999816	0.999866	0.347626	0.461538	0.75319	-0.408913	0.62634	0.82906	0.755482	-0.40453	8.31555	0.000241873	0.0332577	0.00036197	0.0967943	0.0179952	0.292365	#N/A	#N/A
Exoc7	0.920528	0.970462	1.65719	2.0255	12931.1	18659.1	0.999872	0.999891	0.0673813	0.034188	1.9709	0.978857	0.1317	0.0598291	2.20127	1.13834	8.31315	0.00144094	0.148228	0.00184652	0.280157	0.0180142	0.29252	#N/A	#N/A
Prr3	0.954503	0.989273	1.64928	1.59362	10520.1	17188.2	0.999843	0.999907	0.0382848	0.00854701	4.47933	2.16328	0.0750383	0.017094	4.38974	2.13414	8.3059	0.013002	0.818728	0.0145201	0.871253	0.0180718	0.293315	#N/A	#N/A
Smad5	0.770704	0.687915	1.93014	2.09053	10278.6	12984.9	0.999812	0.999839	0.246554	0.378917	0.650681	-0.619978	0.442573	0.652422	0.678354	-0.55989	8.30281	7.25486e-06	0.0612016	1.55452e-05	0.154766	0.0180964	0.293325	#N/A	#N/A
Gpr137	0.899993	0.83124	1.66911	1.75573	10564.6	10291.8	0.999842	0.999829	0.085758	0.156695	0.547292	-0.869617	0.166922	0.296296	0.563361	-0.827867	8.30258	7.8584e-05	0.311251	0.000131138	0.438673	0.0180982	0.293325	#N/A	#N/A
Ppm1b	0.694202	0.598722	1.87294	1.95955	11912.1	13599.2	0.999843	0.999856	0.313936	0.441595	0.710912	-0.492256	0.572741	0.786325	0.728377	-0.457242	8.30215	0.000147378	0.111478	0.000230898	0.23318	0.0181016	0.293325	#N/A	#N/A
Pet100	0.469546	0.373403	2.19986	2.30522	10291.8	11398	0.999786	0.999798	0.695253	0.880342	0.789753	-0.340527	1.16692	1.44444	0.807869	-0.307807	8.30046	7.10543e-15	0.0632581	5.65573e-14	0.158597	0.018115	0.293386	#N/A	#N/A
[truncated: 11,427 more rows]

## Sheet: Intermediate DE Genes
row	theta_1	theta_2	mu_1	mu_2	size_1	size_2	prob_1	prob_2	total_mean_1	total_mean_2	foldChange	LOG2_FoldChange	norm_total_mean_1	norm_total_mean_2	norm_foldChange	LOG2_Norm_FoldChange	chi2LR1	pvalue_LR2	pvalue_LR3	FDR_LR2	FDR_LR3	pvalue	pvalue.adj.FDR	Type	State
[truncated: 14,222 more rows]

[truncated: 2 more sheets: Basal DE Genes, Key]
