# Supplementary material for: Single-Cell RNA-Seq of Cisplatin-Treated Adult Stria Vascularis Identifies Cell Type-Specific Regulatory Networks and Novel Therapeutic Gene Targets
Source: Front Mol Neurosci. 2021 Sep 9;14:718241. doi: 10.3389/fnmol.2021.718241 (PMC8458580; doi:10.3389/fnmol.2021.718241)
Supplement: Supplementary Table 4 — Gene regulatory networks (regulons) identified in the cisplatin-treated scRNA-Seq dataset with their regulon specificity scores. [file Table_4.XLSX]

## Sheet: All
Regulon Name (gene number)	Intermediate	Marginal	Basal	Spindle	Reissner.s	Immune	Unknown
Esrra_extended (28g)	0.631975	0.328955	0.192886	0.172431	0.174702	0.194243	0.178838
Esrra (24g)	0.632644	0.32829	0.192912	0.172456	0.174712	0.193373	0.178493
Usf2_extended (2512g)	0.568961	0.401172	0.233612	0.192013	0.199002	0.223747	0.20943
Mitf_extended (372g)	0.598363	0.382411	0.22479	0.187724	0.195894	0.21856	0.200694
Elf2_extended (36g)	0.644674	0.245058	0.217756	0.177492	0.174203	0.188001	0.179499
Bhlhe41 (18g)	0.648563	0.219328	0.207145	0.181062	0.178393	0.184487	0.177589
Sox10_extended (24g)	0.639881	0.206622	0.180958	0.170831	0.181329	0.184981	0.176992
Bhlhe41_extended (408g)	0.694699	0.30332	0.213212	0.178554	0.184604	0.200808	0.191532
Bclaf1_extended (4461g)	0.59087	0.38689	0.226851	0.18992	0.196866	0.221056	0.206202
Etv5_extended (1934g)	0.666294	0.321302	0.213467	0.182387	0.188849	0.212189	0.199841
Etv5 (1262g)	0.668315	0.32083	0.210982	0.182077	0.188495	0.210912	0.199905
Elk3_extended (1135g)	0.689237	0.281251	0.20028	0.181102	0.187783	0.224257	0.202024
Elk3 (727g)	0.688927	0.279097	0.198748	0.181173	0.188326	0.219265	0.204528
Hes1_extended (44g)	0.670944	0.30287	0.213933	0.179028	0.181209	0.204621	0.194958
Hes1 (40g)	0.671003	0.303331	0.214068	0.178935	0.181075	0.204372	0.194775
Tbx2_extended (279g)	0.651019	0.351546	0.210928	0.183024	0.187441	0.206316	0.193838
Tbx2 (120g)	0.637828	0.362276	0.213364	0.181212	0.186377	0.203366	0.191573
Irf8_extended (83g)	0.493146	0.2295	0.194813	0.188612	0.198639	0.347705	0.203744
Irf8 (50g)	0.452434	0.21344	0.188458	0.174602	0.188617	0.351541	0.200721
Irf7_extended (40g)	0.595423	0.265192	0.217935	0.17526	0.181188	0.240128	0.213912
Irf7 (37g)	0.596286	0.264379	0.217939	0.175294	0.180846	0.239445	0.213719
Stat1_extended (81g)	0.640959	0.235852	0.178752	0.173817	0.178719	0.23262	0.192725
Stat1 (59g)	0.612271	0.237147	0.178441	0.171221	0.175152	0.235376	0.192367
Stat2_extended (34g)	0.337865	0.203738	0.176661	0.169213	0.186232	0.203091	0.201816
Stat2 (26g)	0.328454	0.203756	0.176299	0.169354	0.17493	0.203349	0.198837
Irf9_extended (55g)	0.440046	0.239879	0.201856	0.178168	0.18234	0.234826	0.203971
Irf9 (18g)	0.348995	0.204034	0.17738	0.171964	0.173348	0.21986	0.197048
Foxc1_extended (39g)	0.398173	0.225823	0.411897	0.188713	0.20377	0.227005	0.288562
Cebpb (48g)	0.256273	0.193535	0.415837	0.197792	0.249265	0.293598	0.354613
Maf_extended (21g)	0.202994	0.196644	0.626024	0.182776	0.17645	0.252687	0.243297
Pou3f4_extended (18g)	0.176101	0.178471	0.428774	0.199008	0.203279	0.246888	0.497063
Pou3f4 (13g)	0.173785	0.178199	0.443543	0.20556	0.21081	0.236294	0.483135
Nr3c1_extended (184g)	0.543244	0.379378	0.262805	0.193061	0.20032	0.225796	0.224314
Jun_extended (41g)	0.561269	0.235035	0.24077	0.22224	0.20539	0.265611	0.238768
Jun (28g)	0.568888	0.235598	0.243099	0.221956	0.203319	0.252728	0.236389
Foxp1_extended (723g)	0.53402	0.349889	0.297016	0.199035	0.205944	0.233238	0.23553
Foxp1 (259g)	0.545128	0.352871	0.282437	0.19344	0.204884	0.233282	0.230619
Ebf1 (202g)	0.517378	0.316742	0.317716	0.199845	0.205615	0.24047	0.266169
Klf3_extended (57g)	0.546779	0.248747	0.346532	0.187801	0.189231	0.226501	0.263363
Yy1_extended (1168g)	0.559413	0.403831	0.229401	0.192926	0.202126	0.225882	0.212128
Yy1 (1073g)	0.560683	0.402667	0.229285	0.193201	0.202417	0.225351	0.212024
Tef_extended (40g)	0.376159	0.265073	0.218422	0.176497	0.208586	0.217566	0.213083
Tfe3_extended (254g)	0.544171	0.313333	0.206222	0.183464	0.202932	0.245904	0.214735
Tfe3 (68g)	0.45984	0.2739	0.200108	0.186283	0.19614	0.25613	0.206424
Mxd4_extended (73g)	0.48101	0.306368	0.214928	0.207115	0.217121	0.23633	0.206617
Srebf2_extended (325g)	0.602664	0.316077	0.224621	0.185908	0.202507	0.228268	0.20828
Srebf2 (142g)	0.549159	0.332739	0.221713	0.183061	0.205007	0.234981	0.204159
Zfp143_extended (49g)	0.340177	0.283853	0.199058	0.179985	0.186827	0.229818	0.214568
Zfp143 (45g)	0.338521	0.282281	0.199647	0.180247	0.186366	0.229503	0.21549
Setdb1_extended (279g)	0.49523	0.303012	0.215959	0.185007	0.207292	0.239305	0.219701
Setdb1 (148g)	0.47776	0.285855	0.204512	0.18225	0.199394	0.233034	0.212957
Klf16_extended (197g)	0.496008	0.291708	0.211357	0.196044	0.197753	0.22946	0.233017
Klf16 (135g)	0.474036	0.272303	0.212384	0.190722	0.193094	0.229222	0.213737
Stat5a_extended (292g)	0.50969	0.357391	0.210098	0.190265	0.201259	0.241346	0.204812
Tead2_extended (575g)	0.472883	0.398214	0.249313	0.19282	0.201196	0.245905	0.244744
Nr2c2_extended (1114g)	0.540591	0.371985	0.224357	0.1899	0.208501	0.23784	0.219634
Nr2c2 (694g)	0.524712	0.374969	0.222846	0.191186	0.209536	0.238908	0.221082
Egr1_extended (964g)	0.544624	0.29399	0.226041	0.200418	0.213245	0.278296	0.253898
Zfp639_extended (692g)	0.55987	0.361439	0.219146	0.189882	0.199624	0.234548	0.21787
Elk1_extended (375g)	0.548977	0.312486	0.203007	0.196011	0.197403	0.243681	0.22065
Elk1 (285g)	0.520547	0.314367	0.205168	0.188339	0.198365	0.246845	0.218915
Egr1 (139g)	0.531121	0.265548	0.210256	0.188278	0.207154	0.228471	0.220695
Bclaf1 (1452g)	0.589599	0.385683	0.225003	0.190015	0.196308	0.223289	0.206642
Atf1_extended (878g)	0.599449	0.357597	0.224908	0.187296	0.195917	0.230774	0.207707
Jund_extended (476g)	0.523309	0.434364	0.245611	0.196127	0.202134	0.223686	0.206967
Jund (33g)	0.516012	0.435763	0.253331	0.194232	0.200541	0.219736	0.197275
Ets2_extended (141g)	0.433418	0.445492	0.219375	0.208547	0.209571	0.234993	0.217746
Elf3_extended (708g)	0.419763	0.464351	0.21503	0.204833	0.227134	0.237375	0.212404
Meis1_extended (2427g)	0.53294	0.43575	0.225302	0.192694	0.20656	0.225776	0.208181
Meis1 (2422g)	0.53379	0.435193	0.225483	0.192321	0.205906	0.225892	0.208288
Klf10_extended (21g)	0.331269	0.496118	0.186322	0.185203	0.189358	0.195709	0.18211
Gata2_extended (38g)	0.208447	0.376631	0.175508	0.320944	0.244173	0.221445	0.219504
Gata2 (31g)	0.211078	0.367546	0.177023	0.31951	0.246157	0.211163	0.224982
Creb1_extended (23g)	0.279491	0.26745	0.215651	0.179914	0.191834	0.214337	0.177013
Creb1 (20g)	0.277395	0.262867	0.217111	0.17796	0.1902	0.20983	0.177326
E2f6_extended (479g)	0.478668	0.430321	0.237012	0.186944	0.199397	0.237979	0.214559
E2f6 (192g)	0.438984	0.425825	0.225326	0.183835	0.203763	0.234534	0.218066
Ep300 (1488g)	0.526111	0.427774	0.233562	0.18984	0.202729	0.228404	0.213526
Taf1_extended (1116g)	0.499768	0.447528	0.228182	0.184429	0.199679	0.227412	0.209052
Taf1 (889g)	0.49796	0.448355	0.228585	0.184529	0.200112	0.227574	0.208639
Nfe2l1_extended (38g)	0.351104	0.482959	0.251539	0.183378	0.185179	0.197025	0.202334
Atf5_extended (92g)	0.364541	0.33953	0.334496	0.202214	0.187662	0.231632	0.223533
Atf5 (37g)	0.306711	0.343615	0.313837	0.179545	0.179945	0.229408	0.197499
Mef2c_extended (13g)	0.254042	0.183072	0.198741	0.175223	0.170705	0.356661	0.213913
Fos_extended (13g)	0.26527	0.190182	0.231553	0.256556	0.174487	0.358964	0.249408
Junb_extended (13g)	0.257747	0.183976	0.217286	0.227998	0.178042	0.295228	0.30904
Klf7 (16g)	0.307213	0.187939	0.184375	0.172398	0.181452	0.195331	0.322551
Pbx3_extended (18g)	0.203251	0.18068	0.188485	0.198812	0.201442	0.224023	0.49825
Tcf4 (12g)	0.385449	0.202297	0.203605	0.171838	0.203968	0.200612	0.247611
Ets1_extended (50g)	0.291561	0.204692	0.223744	0.174865	0.180401	0.388691	0.23146
Ets1 (41g)	0.291583	0.201998	0.227323	0.17596	0.179319	0.366595	0.237773
Etv3_extended (16g)	0.201642	0.182144	0.176632	0.171791	0.170391	0.375052	0.169214
Rfxap_extended (10g)	0.181851	0.190902	0.167445	0.167445	0.174416	0.344825	0.176246
Gabpa_extended (44g)	0.321696	0.285495	0.201755	0.187523	0.185383	0.230165	0.195598
Gabpa (41g)	0.316736	0.280733	0.202971	0.187394	0.186064	0.230685	0.196629
Sp3_extended (45g)	0.31681	0.268132	0.1893	0.18858	0.209135	0.224867	0.221507
Sp3 (34g)	0.295407	0.266775	0.188186	0.191252	0.205686	0.216561	0.223867
Sp1_extended (51g)	0.369514	0.270087	0.233653	0.177	0.205437	0.231565	0.229454
Sp1 (39g)	0.354599	0.260133	0.236064	0.174476	0.200871	0.232021	0.232659
Smc3_extended (21g)	0.232745	0.225155	0.231974	0.189433	0.202133	0.200005	0.201792
Setbp1_extended (10g)	0.216013	0.177758	0.304336	0.212706	0.202946	0.205596	0.219255
Rora (10g)	0.232031	0.24905	0.181213	0.188864	0.17667	0.228253	0.198028
Etv6_extended (17g)	0.221276	0.230848	0.170999	0.196519	0.186264	0.183746	0.188801
Foxo4_extended (11g)	0.196922	0.233154	0.201333	0.225762	0.177387	0.214744	0.175074
Nfkb2_extended (16g)	0.219902	0.203693	0.180423	0.208862	0.194167	0.210155	0.1827
Tfeb_extended (15g)	0.229106	0.202468	0.187577	0.17908	0.200753	0.21234	0.173766
Tbx1 (12g)	0.218168	0.276518	0.192066	0.181999	0.211147	0.203846	0.200762
Nr2f6_extended (25g)	0.291496	0.249886	0.19263	0.193795	0.200268	0.215712	0.187607
Rxrb_extended (15g)	0.245046	0.187986	0.182605	0.173949	0.205526	0.220605	0.197476
Zbtb33 (13g)	0.261834	0.25654	0.180903	0.183455	0.207107	0.191161	0.188188
Nr2c1_extended (15g)	0.230155	0.193022	0.178816	0.167445	0.175991	0.216899	0.191261
Rxra_extended (15g)	0.235799	0.218383	0.184997	0.187062	0.185882	0.198967	0.182998
Elf2 (15g)	0.289057	0.200221	0.180127	0.183172	0.178285	0.21138	0.183171
Tcf3_extended (15g)	0.213183	0.20421	0.194353	0.213359	0.201088	0.21886	0.207562
Dnmt3a (10g)	0.229187	0.194308	0.174288	0.172562	0.203024	0.210574	0.197141

## Sheet: Intermediate
	Intermediate
Bhlhe41_extended (408g)	0.694699
Elk3_extended (1135g)	0.689237
Elk3 (727g)	0.688927
Hes1 (40g)	0.671003
Hes1_extended (44g)	0.670944
Etv5 (1262g)	0.668315
Etv5_extended (1934g)	0.666294
Tbx2_extended (279g)	0.651019
Bhlhe41 (18g)	0.648563
Elf2_extended (36g)	0.644674
Stat1_extended (81g)	0.640959
Sox10_extended (24g)	0.639881
Tbx2 (120g)	0.637828
Esrra (24g)	0.632644
Esrra_extended (28g)	0.631975
Stat1 (59g)	0.612271
Srebf2_extended (325g)	0.602664
Atf1_extended (878g)	0.599449
Mitf_extended (372g)	0.598363
Irf7 (37g)	0.596286
Irf7_extended (40g)	0.595423
Bclaf1_extended (4461g)	0.59087
Bclaf1 (1452g)	0.589599
Usf2_extended (2512g)	0.568961
Jun (28g)	0.568888
Jun_extended (41g)	0.561269
Yy1 (1073g)	0.560683
Zfp639_extended (692g)	0.55987
Yy1_extended (1168g)	0.559413
Srebf2 (142g)	0.549159
Elk1_extended (375g)	0.548977
Klf3_extended (57g)	0.546779
Foxp1 (259g)	0.545128
Egr1_extended (964g)	0.544624
Tfe3_extended (254g)	0.544171
Nr3c1_extended (184g)	0.543244
Nr2c2_extended (1114g)	0.540591
Foxp1_extended (723g)	0.53402
Meis1 (2422g)	0.53379
Meis1_extended (2427g)	0.53294
Egr1 (139g)	0.531121
Ep300 (1488g)	0.526111
Nr2c2 (694g)	0.524712
Jund_extended (476g)	0.523309
Elk1 (285g)	0.520547
Ebf1 (202g)	0.517378
Jund (33g)	0.516012
Stat5a_extended (292g)	0.50969
Taf1_extended (1116g)	0.499768
Taf1 (889g)	0.49796
Klf16_extended (197g)	0.496008
Setdb1_extended (279g)	0.49523
Irf8_extended (83g)	0.493146
Mxd4_extended (73g)	0.48101
E2f6_extended (479g)	0.478668
Setdb1 (148g)	0.47776
Klf16 (135g)	0.474036
Tead2_extended (575g)	0.472883
Tfe3 (68g)	0.45984
Irf8 (50g)	0.452434
Irf9_extended (55g)	0.440046
E2f6 (192g)	0.438984
Ets2_extended (141g)	0.433418
Elf3_extended (708g)	0.419763
Foxc1_extended (39g)	0.398173
Tcf4 (12g)	0.385449
Tef_extended (40g)	0.376159
Sp1_extended (51g)	0.369514
Atf5_extended (92g)	0.364541
Sp1 (39g)	0.354599
Nfe2l1_extended (38g)	0.351104
Irf9 (18g)	0.348995
Zfp143_extended (49g)	0.340177
Zfp143 (45g)	0.338521
Stat2_extended (34g)	0.337865
Klf10_extended (21g)	0.331269
Stat2 (26g)	0.328454
Gabpa_extended (44g)	0.321696
Sp3_extended (45g)	0.31681
Gabpa (41g)	0.316736
Klf7 (16g)	0.307213
Atf5 (37g)	0.306711
Sp3 (34g)	0.295407
Ets1 (41g)	0.291583
Ets1_extended (50g)	0.291561
Nr2f6_extended (25g)	0.291496
Elf2 (15g)	0.289057
Creb1_extended (23g)	0.279491
Creb1 (20g)	0.277395
Fos_extended (13g)	0.26527
Zbtb33 (13g)	0.261834
Junb_extended (13g)	0.257747
Cebpb (48g)	0.256273
Mef2c_extended (13g)	0.254042
Rxrb_extended (15g)	0.245046
Rxra_extended (15g)	0.235799
Smc3_extended (21g)	0.232745
Rora (10g)	0.232031
Nr2c1_extended (15g)	0.230155
Dnmt3a (10g)	0.229187
Tfeb_extended (15g)	0.229106
Etv6_extended (17g)	0.221276
Nfkb2_extended (16g)	0.219902
Tbx1 (12g)	0.218168
Setbp1_extended (10g)	0.216013
Tcf3_extended (15g)	0.213183
Gata2 (31g)	0.211078
Gata2_extended (38g)	0.208447
Pbx3_extended (18g)	0.203251
Maf_extended (21g)	0.202994
Etv3_extended (16g)	0.201642
Foxo4_extended (11g)	0.196922
Rfxap_extended (10g)	0.181851
Pou3f4_extended (18g)	0.176101
Pou3f4 (13g)	0.173785

## Sheet: Marginal
	Marginal
Klf10_extended (21g)	0.496118
Nfe2l1_extended (38g)	0.482959
Elf3_extended (708g)	0.464351
Taf1 (889g)	0.448355
Taf1_extended (1116g)	0.447528
Ets2_extended (141g)	0.445492
Jund (33g)	0.435763
Meis1_extended (2427g)	0.43575
Meis1 (2422g)	0.435193
Jund_extended (476g)	0.434364
E2f6_extended (479g)	0.430321
Ep300 (1488g)	0.427774
E2f6 (192g)	0.425825
Yy1_extended (1168g)	0.403831
Yy1 (1073g)	0.402667
Usf2_extended (2512g)	0.401172
Tead2_extended (575g)	0.398214
Bclaf1_extended (4461g)	0.38689
Bclaf1 (1452g)	0.385683
Mitf_extended (372g)	0.382411
Nr3c1_extended (184g)	0.379378
Gata2_extended (38g)	0.376631
Nr2c2 (694g)	0.374969
Nr2c2_extended (1114g)	0.371985
Gata2 (31g)	0.367546
Tbx2 (120g)	0.362276
Zfp639_extended (692g)	0.361439
Atf1_extended (878g)	0.357597
Stat5a_extended (292g)	0.357391
Foxp1 (259g)	0.352871
Tbx2_extended (279g)	0.351546
Foxp1_extended (723g)	0.349889
Atf5 (37g)	0.343615
Atf5_extended (92g)	0.33953
Srebf2 (142g)	0.332739
Esrra_extended (28g)	0.328955
Esrra (24g)	0.32829
Etv5_extended (1934g)	0.321302
Etv5 (1262g)	0.32083
Ebf1 (202g)	0.316742
Srebf2_extended (325g)	0.316077
Elk1 (285g)	0.314367
Tfe3_extended (254g)	0.313333
Elk1_extended (375g)	0.312486
Mxd4_extended (73g)	0.306368
Hes1 (40g)	0.303331
Bhlhe41_extended (408g)	0.30332
Setdb1_extended (279g)	0.303012
Hes1_extended (44g)	0.30287
Egr1_extended (964g)	0.29399
Klf16_extended (197g)	0.291708
Setdb1 (148g)	0.285855
Gabpa_extended (44g)	0.285495
Zfp143_extended (49g)	0.283853
Zfp143 (45g)	0.282281
Elk3_extended (1135g)	0.281251
Gabpa (41g)	0.280733
Elk3 (727g)	0.279097
Tbx1 (12g)	0.276518
Tfe3 (68g)	0.2739
Klf16 (135g)	0.272303
Sp1_extended (51g)	0.270087
Sp3_extended (45g)	0.268132
Creb1_extended (23g)	0.26745
Sp3 (34g)	0.266775
Egr1 (139g)	0.265548
Irf7_extended (40g)	0.265192
Tef_extended (40g)	0.265073
Irf7 (37g)	0.264379
Creb1 (20g)	0.262867
Sp1 (39g)	0.260133
Zbtb33 (13g)	0.25654
Nr2f6_extended (25g)	0.249886
Rora (10g)	0.24905
Klf3_extended (57g)	0.248747
Elf2_extended (36g)	0.245058
Irf9_extended (55g)	0.239879
Stat1 (59g)	0.237147
Stat1_extended (81g)	0.235852
Jun (28g)	0.235598
Jun_extended (41g)	0.235035
Foxo4_extended (11g)	0.233154
Etv6_extended (17g)	0.230848
Irf8_extended (83g)	0.2295
Foxc1_extended (39g)	0.225823
Smc3_extended (21g)	0.225155
Bhlhe41 (18g)	0.219328
Rxra_extended (15g)	0.218383
Irf8 (50g)	0.21344
Sox10_extended (24g)	0.206622
Ets1_extended (50g)	0.204692
Tcf3_extended (15g)	0.20421
Irf9 (18g)	0.204034
Stat2 (26g)	0.203756
Stat2_extended (34g)	0.203738
Nfkb2_extended (16g)	0.203693
Tfeb_extended (15g)	0.202468
Tcf4 (12g)	0.202297
Ets1 (41g)	0.201998
Elf2 (15g)	0.200221
Maf_extended (21g)	0.196644
Dnmt3a (10g)	0.194308
Cebpb (48g)	0.193535
Nr2c1_extended (15g)	0.193022
Rfxap_extended (10g)	0.190902
Fos_extended (13g)	0.190182
Rxrb_extended (15g)	0.187986
Klf7 (16g)	0.187939
Junb_extended (13g)	0.183976
Mef2c_extended (13g)	0.183072
Etv3_extended (16g)	0.182144
Pbx3_extended (18g)	0.18068
Pou3f4_extended (18g)	0.178471
Pou3f4 (13g)	0.178199
Setbp1_extended (10g)	0.177758

## Sheet: Basal
	Basal
Maf_extended (21g)	0.626024
Pou3f4 (13g)	0.443543
Pou3f4_extended (18g)	0.428774
Cebpb (48g)	0.415837
Foxc1_extended (39g)	0.411897
Klf3_extended (57g)	0.346532
Atf5_extended (92g)	0.334496
Ebf1 (202g)	0.317716
Atf5 (37g)	0.313837
Setbp1_extended (10g)	0.304336
Foxp1_extended (723g)	0.297016
Foxp1 (259g)	0.282437
Nr3c1_extended (184g)	0.262805
Jund (33g)	0.253331
Nfe2l1_extended (38g)	0.251539
Tead2_extended (575g)	0.249313
Jund_extended (476g)	0.245611
Jun (28g)	0.243099
Jun_extended (41g)	0.24077
E2f6_extended (479g)	0.237012
Sp1 (39g)	0.236064
Sp1_extended (51g)	0.233653
Usf2_extended (2512g)	0.233612
Ep300 (1488g)	0.233562
Smc3_extended (21g)	0.231974
Fos_extended (13g)	0.231553
Yy1_extended (1168g)	0.229401
Yy1 (1073g)	0.229285
Taf1 (889g)	0.228585
Taf1_extended (1116g)	0.228182
Ets1 (41g)	0.227323
Bclaf1_extended (4461g)	0.226851
Egr1_extended (964g)	0.226041
Meis1 (2422g)	0.225483
E2f6 (192g)	0.225326
Meis1_extended (2427g)	0.225302
Bclaf1 (1452g)	0.225003
Atf1_extended (878g)	0.224908
Mitf_extended (372g)	0.22479
Srebf2_extended (325g)	0.224621
Nr2c2_extended (1114g)	0.224357
Ets1_extended (50g)	0.223744
Nr2c2 (694g)	0.222846
Srebf2 (142g)	0.221713
Ets2_extended (141g)	0.219375
Zfp639_extended (692g)	0.219146
Tef_extended (40g)	0.218422
Irf7 (37g)	0.217939
Irf7_extended (40g)	0.217935
Elf2_extended (36g)	0.217756
Junb_extended (13g)	0.217286
Creb1 (20g)	0.217111
Setdb1_extended (279g)	0.215959
Creb1_extended (23g)	0.215651
Elf3_extended (708g)	0.21503
Mxd4_extended (73g)	0.214928
Hes1 (40g)	0.214068
Hes1_extended (44g)	0.213933
Etv5_extended (1934g)	0.213467
Tbx2 (120g)	0.213364
Bhlhe41_extended (408g)	0.213212
Klf16 (135g)	0.212384
Klf16_extended (197g)	0.211357
Etv5 (1262g)	0.210982
Tbx2_extended (279g)	0.210928
Egr1 (139g)	0.210256
Stat5a_extended (292g)	0.210098
Bhlhe41 (18g)	0.207145
Tfe3_extended (254g)	0.206222
Elk1 (285g)	0.205168
Setdb1 (148g)	0.204512
Tcf4 (12g)	0.203605
Elk1_extended (375g)	0.203007
Gabpa (41g)	0.202971
Irf9_extended (55g)	0.201856
Gabpa_extended (44g)	0.201755
Foxo4_extended (11g)	0.201333
Elk3_extended (1135g)	0.20028
Tfe3 (68g)	0.200108
Zfp143 (45g)	0.199647
Zfp143_extended (49g)	0.199058
Elk3 (727g)	0.198748
Mef2c_extended (13g)	0.198741
Irf8_extended (83g)	0.194813
Tcf3_extended (15g)	0.194353
Esrra (24g)	0.192912
Esrra_extended (28g)	0.192886
Nr2f6_extended (25g)	0.19263
Tbx1 (12g)	0.192066
Sp3_extended (45g)	0.1893
Pbx3_extended (18g)	0.188485
Irf8 (50g)	0.188458
Sp3 (34g)	0.188186
Tfeb_extended (15g)	0.187577
Klf10_extended (21g)	0.186322
Rxra_extended (15g)	0.184997
Klf7 (16g)	0.184375
Rxrb_extended (15g)	0.182605
Rora (10g)	0.181213
Sox10_extended (24g)	0.180958
Zbtb33 (13g)	0.180903
Nfkb2_extended (16g)	0.180423
Elf2 (15g)	0.180127
Nr2c1_extended (15g)	0.178816
Stat1_extended (81g)	0.178752
Stat1 (59g)	0.178441
Irf9 (18g)	0.17738
Gata2 (31g)	0.177023
Stat2_extended (34g)	0.176661
Etv3_extended (16g)	0.176632
Stat2 (26g)	0.176299
Gata2_extended (38g)	0.175508
Dnmt3a (10g)	0.174288
Etv6_extended (17g)	0.170999
Rfxap_extended (10g)	0.167445
